# Supplementary material for: Electrostatic Interactions Explain the Higher Binding Affinity of the CR3022 Antibody for SARS-CoV-2 than the 4A8 Antibody
Source: J Phys Chem B. 2021 Jul 6;125(27):7368–79. doi: 10.1021/acs.jpcb.1c03639 (PMC8276604; doi:10.1021/acs.jpcb.1c03639)
Supplement: Supplementary file 2 — jp1c03639_si_002.zip [file jp1c03639_si_002.zip]

Archive with 1,350 entries (1,301 files):
- Data_share/
- Data_share/CG_data/
- Data_share/CG_data/CG_data/
- Data_share/CG_data/CG_data/Draw_data/
- Data_share/CG_data/CG_data/Draw_data/Figure_6A/
- Data_share/CG_data/CG_data/Draw_data/Figure_6A/1Dpmf_NTD-4a8.dat
- Data_share/CG_data/CG_data/Draw_data/Figure_6A/1Dpmf_RBD_cr3022.dat
- Data_share/CG_data/CG_data/Draw_data/Figure_6B/
- Data_share/CG_data/CG_data/Draw_data/Figure_6B/kd_NTD-4a8.dat
- Data_share/CG_data/CG_data/Draw_data/Figure_6B/kd_RBD-cr3022.dat
- Data_share/CG_data/CG_data/REX-US_simulation_data/
- Data_share/CG_data/CG_data/REX-US_simulation_data/NTD-4A8/
- Data_share/CG_data/CG_data/REX-US_simulation_data/NTD-4A8/INPUT/
- Data_share/CG_data/CG_data/REX-US_simulation_data/NTD-4A8/INPUT/complex_ca.cor
- Data_share/CG_data/CG_data/REX-US_simulation_data/NTD-4A8/INPUT/complex_ca.prm
- Data_share/CG_data/CG_data/REX-US_simulation_data/NTD-4A8/INPUT/complex_ca.psf
- Data_share/CG_data/CG_data/REX-US_simulation_data/NTD-4A8/INPUT/complex_ca.top
- Data_share/CG_data/CG_data/REX-US_simulation_data/NTD-4A8/INPUT/init_struc/
- Data_share/CG_data/CG_data/REX-US_simulation_data/NTD-4A8/INPUT/init_struc/100_init.cor
- Data_share/CG_data/CG_data/REX-US_simulation_data/NTD-4A8/INPUT/init_struc/101_init.cor
- Data_share/CG_data/CG_data/REX-US_simulation_data/NTD-4A8/INPUT/init_struc/102_init.cor
- Data_share/CG_data/CG_data/REX-US_simulation_data/NTD-4A8/INPUT/init_struc/103_init.cor
- Data_share/CG_data/CG_data/REX-US_simulation_data/NTD-4A8/INPUT/init_struc/104_init.cor
- Data_share/CG_data/CG_data/REX-US_simulation_data/NTD-4A8/INPUT/init_struc/105_init.cor
- Data_share/CG_data/CG_data/REX-US_simulation_data/NTD-4A8/INPUT/init_struc/106_init.cor
- Data_share/CG_data/CG_data/REX-US_simulation_data/NTD-4A8/INPUT/init_struc/107_init.cor
- Data_share/CG_data/CG_data/REX-US_simulation_data/NTD-4A8/INPUT/init_struc/108_init.cor
- Data_share/CG_data/CG_data/REX-US_simulation_data/NTD-4A8/INPUT/init_struc/109_init.cor
- Data_share/CG_data/CG_data/REX-US_simulation_data/NTD-4A8/INPUT/init_struc/10_init.cor
- Data_share/CG_data/CG_data/REX-US_simulation_data/NTD-4A8/INPUT/init_struc/110_init.cor
- Data_share/CG_data/CG_data/REX-US_simulation_data/NTD-4A8/INPUT/init_struc/111_init.cor
- Data_share/CG_data/CG_data/REX-US_simulation_data/NTD-4A8/INPUT/init_struc/112_init.cor
- Data_share/CG_data/CG_data/REX-US_simulation_data/NTD-4A8/INPUT/init_struc/113_init.cor
- Data_share/CG_data/CG_data/REX-US_simulation_data/NTD-4A8/INPUT/init_struc/114_init.cor
- Data_share/CG_data/CG_data/REX-US_simulation_data/NTD-4A8/INPUT/init_struc/115_init.cor
- Data_share/CG_data/CG_data/REX-US_simulation_data/NTD-4A8/INPUT/init_struc/116_init.cor
- Data_share/CG_data/CG_data/REX-US_simulation_data/NTD-4A8/INPUT/init_struc/117_init.cor
- Data_share/CG_data/CG_data/REX-US_simulation_data/NTD-4A8/INPUT/init_struc/118_init.cor
- Data_share/CG_data/CG_data/REX-US_simulation_data/NTD-4A8/INPUT/init_struc/119_init.cor
- Data_share/CG_data/CG_data/REX-US_simulation_data/NTD-4A8/INPUT/init_struc/11_init.cor
- Data_share/CG_data/CG_data/REX-US_simulation_data/NTD-4A8/INPUT/init_struc/120_init.cor
- Data_share/CG_data/CG_data/REX-US_simulation_data/NTD-4A8/INPUT/init_struc/121_init.cor
- Data_share/CG_data/CG_data/REX-US_simulation_data/NTD-4A8/INPUT/init_struc/122_init.cor
- Data_share/CG_data/CG_data/REX-US_simulation_data/NTD-4A8/INPUT/init_struc/123_init.cor
- Data_share/CG_data/CG_data/REX-US_simulation_data/NTD-4A8/INPUT/init_struc/124_init.cor
- Data_share/CG_data/CG_data/REX-US_simulation_data/NTD-4A8/INPUT/init_struc/125_init.cor
- Data_share/CG_data/CG_data/REX-US_simulation_data/NTD-4A8/INPUT/init_struc/126_init.cor
- Data_share/CG_data/CG_data/REX-US_simulation_data/NTD-4A8/INPUT/init_struc/127_init.cor
- Data_share/CG_data/CG_data/REX-US_simulation_data/NTD-4A8/INPUT/init_struc/128_init.cor
- Data_share/CG_data/CG_data/REX-US_simulation_data/NTD-4A8/INPUT/init_struc/129_init.cor
- Data_share/CG_data/CG_data/REX-US_simulation_data/NTD-4A8/INPUT/init_struc/12_init.cor
- Data_share/CG_data/CG_data/REX-US_simulation_data/NTD-4A8/INPUT/init_struc/130_init.cor
- Data_share/CG_data/CG_data/REX-US_simulation_data/NTD-4A8/INPUT/init_struc/131_init.cor
- Data_share/CG_data/CG_data/REX-US_simulation_data/NTD-4A8/INPUT/init_struc/132_init.cor
- Data_share/CG_data/CG_data/REX-US_simulation_data/NTD-4A8/INPUT/init_struc/133_init.cor
- Data_share/CG_data/CG_data/REX-US_simulation_data/NTD-4A8/INPUT/init_struc/134_init.cor
- Data_share/CG_data/CG_data/REX-US_simulation_data/NTD-4A8/INPUT/init_struc/135_init.cor
- Data_share/CG_data/CG_data/REX-US_simulation_data/NTD-4A8/INPUT/init_struc/136_init.cor
- Data_share/CG_data/CG_data/REX-US_simulation_data/NTD-4A8/INPUT/init_struc/137_init.cor
- Data_share/CG_data/CG_data/REX-US_simulation_data/NTD-4A8/INPUT/init_struc/138_init.cor
- Data_share/CG_data/CG_data/REX-US_simulation_data/NTD-4A8/INPUT/init_struc/139_init.cor
- Data_share/CG_data/CG_data/REX-US_simulation_data/NTD-4A8/INPUT/init_struc/13_init.cor
- Data_share/CG_data/CG_data/REX-US_simulation_data/NTD-4A8/INPUT/init_struc/140_init.cor
- Data_share/CG_data/CG_data/REX-US_simulation_data/NTD-4A8/INPUT/init_struc/141_init.cor
- Data_share/CG_data/CG_data/REX-US_simulation_data/NTD-4A8/INPUT/init_struc/142_init.cor
- Data_share/CG_data/CG_data/REX-US_simulation_data/NTD-4A8/INPUT/init_struc/143_init.cor
- Data_share/CG_data/CG_data/REX-US_simulation_data/NTD-4A8/INPUT/init_struc/144_init.cor
- Data_share/CG_data/CG_data/REX-US_simulation_data/NTD-4A8/INPUT/init_struc/145_init.cor
- Data_share/CG_data/CG_data/REX-US_simulation_data/NTD-4A8/INPUT/init_struc/146_init.cor
- Data_share/CG_data/CG_data/REX-US_simulation_data/NTD-4A8/INPUT/init_struc/147_init.cor
- Data_share/CG_data/CG_data/REX-US_simulation_data/NTD-4A8/INPUT/init_struc/148_init.cor
- Data_share/CG_data/CG_data/REX-US_simulation_data/NTD-4A8/INPUT/init_struc/149_init.cor
- Data_share/CG_data/CG_data/REX-US_simulation_data/NTD-4A8/INPUT/init_struc/14_init.cor
- Data_share/CG_data/CG_data/REX-US_simulation_data/NTD-4A8/INPUT/init_struc/150_init.cor
- Data_share/CG_data/CG_data/REX-US_simulation_data/NTD-4A8/INPUT/init_struc/151_init.cor
- Data_share/CG_data/CG_data/REX-US_simulation_data/NTD-4A8/INPUT/init_struc/152_init.cor
- Data_share/CG_data/CG_data/REX-US_simulation_data/NTD-4A8/INPUT/init_struc/153_init.cor
- Data_share/CG_data/CG_data/REX-US_simulation_data/NTD-4A8/INPUT/init_struc/154_init.cor
- Data_share/CG_data/CG_data/REX-US_simulation_data/NTD-4A8/INPUT/init_struc/155_init.cor
- Data_share/CG_data/CG_data/REX-US_simulation_data/NTD-4A8/INPUT/init_struc/156_init.cor
- Data_share/CG_data/CG_data/REX-US_simulation_data/NTD-4A8/INPUT/init_struc/157_init.cor
- Data_share/CG_data/CG_data/REX-US_simulation_data/NTD-4A8/INPUT/init_struc/158_init.cor
- Data_share/CG_data/CG_data/REX-US_simulation_data/NTD-4A8/INPUT/init_struc/159_init.cor
- Data_share/CG_data/CG_data/REX-US_simulation_data/NTD-4A8/INPUT/init_struc/15_init.cor
- Data_share/CG_data/CG_data/REX-US_simulation_data/NTD-4A8/INPUT/init_struc/160_init.cor
- Data_share/CG_data/CG_data/REX-US_simulation_data/NTD-4A8/INPUT/init_struc/161_init.cor
- Data_share/CG_data/CG_data/REX-US_simulation_data/NTD-4A8/INPUT/init_struc/162_init.cor
- Data_share/CG_data/CG_data/REX-US_simulation_data/NTD-4A8/INPUT/init_struc/163_init.cor
- Data_share/CG_data/CG_data/REX-US_simulation_data/NTD-4A8/INPUT/init_struc/164_init.cor
- Data_share/CG_data/CG_data/REX-US_simulation_data/NTD-4A8/INPUT/init_struc/165_init.cor
- Data_share/CG_data/CG_data/REX-US_simulation_data/NTD-4A8/INPUT/init_struc/166_init.cor
- Data_share/CG_data/CG_data/REX-US_simulation_data/NTD-4A8/INPUT/init_struc/167_init.cor
- Data_share/CG_data/CG_data/REX-US_simulation_data/NTD-4A8/INPUT/init_struc/168_init.cor
- Data_share/CG_data/CG_data/REX-US_simulation_data/NTD-4A8/INPUT/init_struc/169_init.cor
- Data_share/CG_data/CG_data/REX-US_simulation_data/NTD-4A8/INPUT/init_struc/16_init.cor
- Data_share/CG_data/CG_data/REX-US_simulation_data/NTD-4A8/INPUT/init_struc/170_init.cor
- Data_share/CG_data/CG_data/REX-US_simulation_data/NTD-4A8/INPUT/init_struc/171_init.cor
- Data_share/CG_data/CG_data/REX-US_simulation_data/NTD-4A8/INPUT/init_struc/172_init.cor
- Data_share/CG_data/CG_data/REX-US_simulation_data/NTD-4A8/INPUT/init_struc/173_init.cor
- Data_share/CG_data/CG_data/REX-US_simulation_data/NTD-4A8/INPUT/init_struc/174_init.cor
- Data_share/CG_data/CG_data/REX-US_simulation_data/NTD-4A8/INPUT/init_struc/175_init.cor
- Data_share/CG_data/CG_data/REX-US_simulation_data/NTD-4A8/INPUT/init_struc/176_init.cor
- Data_share/CG_data/CG_data/REX-US_simulation_data/NTD-4A8/INPUT/init_struc/177_init.cor
- Data_share/CG_data/CG_data/REX-US_simulation_data/NTD-4A8/INPUT/init_struc/178_init.cor
- Data_share/CG_data/CG_data/REX-US_simulation_data/NTD-4A8/INPUT/init_struc/179_init.cor
- Data_share/CG_data/CG_data/REX-US_simulation_data/NTD-4A8/INPUT/init_struc/17_init.cor
- Data_share/CG_data/CG_data/REX-US_simulation_data/NTD-4A8/INPUT/init_struc/180_init.cor
- Data_share/CG_data/CG_data/REX-US_simulation_data/NTD-4A8/INPUT/init_struc/181_init.cor
- Data_share/CG_data/CG_data/REX-US_simulation_data/NTD-4A8/INPUT/init_struc/182_init.cor
- Data_share/CG_data/CG_data/REX-US_simulation_data/NTD-4A8/INPUT/init_struc/183_init.cor
- Data_share/CG_data/CG_data/REX-US_simulation_data/NTD-4A8/INPUT/init_struc/184_init.cor
- Data_share/CG_data/CG_data/REX-US_simulation_data/NTD-4A8/INPUT/init_struc/185_init.cor
- Data_share/CG_data/CG_data/REX-US_simulation_data/NTD-4A8/INPUT/init_struc/186_init.cor
- Data_share/CG_data/CG_data/REX-US_simulation_data/NTD-4A8/INPUT/init_struc/187_init.cor
- Data_share/CG_data/CG_data/REX-US_simulation_data/NTD-4A8/INPUT/init_struc/188_init.cor
- Data_share/CG_data/CG_data/REX-US_simulation_data/NTD-4A8/INPUT/init_struc/189_init.cor
- Data_share/CG_data/CG_data/REX-US_simulation_data/NTD-4A8/INPUT/init_struc/18_init.cor
- Data_share/CG_data/CG_data/REX-US_simulation_data/NTD-4A8/INPUT/init_struc/190_init.cor
- Data_share/CG_data/CG_data/REX-US_simulation_data/NTD-4A8/INPUT/init_struc/191_init.cor
- Data_share/CG_data/CG_data/REX-US_simulation_data/NTD-4A8/INPUT/init_struc/192_init.cor
- Data_share/CG_data/CG_data/REX-US_simulation_data/NTD-4A8/INPUT/init_struc/193_init.cor
- Data_share/CG_data/CG_data/REX-US_simulation_data/NTD-4A8/INPUT/init_struc/194_init.cor
- Data_share/CG_data/CG_data/REX-US_simulation_data/NTD-4A8/INPUT/init_struc/195_init.cor
- Data_share/CG_data/CG_data/REX-US_simulation_data/NTD-4A8/INPUT/init_struc/196_init.cor
- Data_share/CG_data/CG_data/REX-US_simulation_data/NTD-4A8/INPUT/init_struc/197_init.cor
- Data_share/CG_data/CG_data/REX-US_simulation_data/NTD-4A8/INPUT/init_struc/198_init.cor
- Data_share/CG_data/CG_data/REX-US_simulation_data/NTD-4A8/INPUT/init_struc/199_init.cor
- Data_share/CG_data/CG_data/REX-US_simulation_data/NTD-4A8/INPUT/init_struc/19_init.cor
- Data_share/CG_data/CG_data/REX-US_simulation_data/NTD-4A8/INPUT/init_struc/1_init.cor
- Data_share/CG_data/CG_data/REX-US_simulation_data/NTD-4A8/INPUT/init_struc/200_init.cor
- Data_share/CG_data/CG_data/REX-US_simulation_data/NTD-4A8/INPUT/init_struc/20_init.cor
- Data_share/CG_data/CG_data/REX-US_simulation_data/NTD-4A8/INPUT/init_struc/21_init.cor
- Data_share/CG_data/CG_data/REX-US_simulation_data/NTD-4A8/INPUT/init_struc/22_init.cor
- Data_share/CG_data/CG_data/REX-US_simulation_data/NTD-4A8/INPUT/init_struc/23_init.cor
- Data_share/CG_data/CG_data/REX-US_simulation_data/NTD-4A8/INPUT/init_struc/24_init.cor
- Data_share/CG_data/CG_data/REX-US_simulation_data/NTD-4A8/INPUT/init_struc/25_init.cor
- Data_share/CG_data/CG_data/REX-US_simulation_data/NTD-4A8/INPUT/init_struc/26_init.cor
- Data_share/CG_data/CG_data/REX-US_simulation_data/NTD-4A8/INPUT/init_struc/27_init.cor
- Data_share/CG_data/CG_data/REX-US_simulation_data/NTD-4A8/INPUT/init_struc/28_init.cor
- Data_share/CG_data/CG_data/REX-US_simulation_data/NTD-4A8/INPUT/init_struc/29_init.cor
- Data_share/CG_data/CG_data/REX-US_simulation_data/NTD-4A8/INPUT/init_struc/2_init.cor
- Data_share/CG_data/CG_data/REX-US_simulation_data/NTD-4A8/INPUT/init_struc/30_init.cor
- Data_share/CG_data/CG_data/REX-US_simulation_data/NTD-4A8/INPUT/init_struc/31_init.cor
- Data_share/CG_data/CG_data/REX-US_simulation_data/NTD-4A8/INPUT/init_struc/32_init.cor
- Data_share/CG_data/CG_data/REX-US_simulation_data/NTD-4A8/INPUT/init_struc/33_init.cor
- Data_share/CG_data/CG_data/REX-US_simulation_data/NTD-4A8/INPUT/init_struc/34_init.cor
- Data_share/CG_data/CG_data/REX-US_simulation_data/NTD-4A8/INPUT/init_struc/35_init.cor
- Data_share/CG_data/CG_data/REX-US_simulation_data/NTD-4A8/INPUT/init_struc/36_init.cor
- Data_share/CG_data/CG_data/REX-US_simulation_data/NTD-4A8/INPUT/init_struc/37_init.cor
- Data_share/CG_data/CG_data/REX-US_simulation_data/NTD-4A8/INPUT/init_struc/38_init.cor
- Data_share/CG_data/CG_data/REX-US_simulation_data/NTD-4A8/INPUT/init_struc/39_init.cor
- Data_share/CG_data/CG_data/REX-US_simulation_data/NTD-4A8/INPUT/init_struc/3_init.cor
- Data_share/CG_data/CG_data/REX-US_simulation_data/NTD-4A8/INPUT/init_struc/40_init.cor
- Data_share/CG_data/CG_data/REX-US_simulation_data/NTD-4A8/INPUT/init_struc/41_init.cor
- Data_share/CG_data/CG_data/REX-US_simulation_data/NTD-4A8/INPUT/init_struc/42_init.cor
- Data_share/CG_data/CG_data/REX-US_simulation_data/NTD-4A8/INPUT/init_struc/43_init.cor
- Data_share/CG_data/CG_data/REX-US_simulation_data/NTD-4A8/INPUT/init_struc/44_init.cor
- Data_share/CG_data/CG_data/REX-US_simulation_data/NTD-4A8/INPUT/init_struc/45_init.cor
- Data_share/CG_data/CG_data/REX-US_simulation_data/NTD-4A8/INPUT/init_struc/46_init.cor
- Data_share/CG_data/CG_data/REX-US_simulation_data/NTD-4A8/INPUT/init_struc/47_init.cor
- Data_share/CG_data/CG_data/REX-US_simulation_data/NTD-4A8/INPUT/init_struc/48_init.cor
- Data_share/CG_data/CG_data/REX-US_simulation_data/NTD-4A8/INPUT/init_struc/49_init.cor
- Data_share/CG_data/CG_data/REX-US_simulation_data/NTD-4A8/INPUT/init_struc/4_init.cor
- Data_share/CG_data/CG_data/REX-US_simulation_data/NTD-4A8/INPUT/init_struc/50_init.cor
- Data_share/CG_data/CG_data/REX-US_simulation_data/NTD-4A8/INPUT/init_struc/51_init.cor
- Data_share/CG_data/CG_data/REX-US_simulation_data/NTD-4A8/INPUT/init_struc/52_init.cor
- Data_share/CG_data/CG_data/REX-US_simulation_data/NTD-4A8/INPUT/init_struc/53_init.cor
- Data_share/CG_data/CG_data/REX-US_simulation_data/NTD-4A8/INPUT/init_struc/54_init.cor
- Data_share/CG_data/CG_data/REX-US_simulation_data/NTD-4A8/INPUT/init_struc/55_init.cor
- Data_share/CG_data/CG_data/REX-US_simulation_data/NTD-4A8/INPUT/init_struc/56_init.cor
- Data_share/CG_data/CG_data/REX-US_simulation_data/NTD-4A8/INPUT/init_struc/57_init.cor
- Data_share/CG_data/CG_data/REX-US_simulation_data/NTD-4A8/INPUT/init_struc/58_init.cor
- Data_share/CG_data/CG_data/REX-US_simulation_data/NTD-4A8/INPUT/init_struc/59_init.cor
- Data_share/CG_data/CG_data/REX-US_simulation_data/NTD-4A8/INPUT/init_struc/5_init.cor
- Data_share/CG_data/CG_data/REX-US_simulation_data/NTD-4A8/INPUT/init_struc/60_init.cor
- Data_share/CG_data/CG_data/REX-US_simulation_data/NTD-4A8/INPUT/init_struc/61_init.cor
- Data_share/CG_data/CG_data/REX-US_simulation_data/NTD-4A8/INPUT/init_struc/62_init.cor
- Data_share/CG_data/CG_data/REX-US_simulation_data/NTD-4A8/INPUT/init_struc/63_init.cor
- Data_share/CG_data/CG_data/REX-US_simulation_data/NTD-4A8/INPUT/init_struc/64_init.cor
- Data_share/CG_data/CG_data/REX-US_simulation_data/NTD-4A8/INPUT/init_struc/65_init.cor
- Data_share/CG_data/CG_data/REX-US_simulation_data/NTD-4A8/INPUT/init_struc/66_init.cor
- Data_share/CG_data/CG_data/REX-US_simulation_data/NTD-4A8/INPUT/init_struc/67_init.cor
- Data_share/CG_data/CG_data/REX-US_simulation_data/NTD-4A8/INPUT/init_struc/68_init.cor
- Data_share/CG_data/CG_data/REX-US_simulation_data/NTD-4A8/INPUT/init_struc/69_init.cor
- Data_share/CG_data/CG_data/REX-US_simulation_data/NTD-4A8/INPUT/init_struc/6_init.cor
- Data_share/CG_data/CG_data/REX-US_simulation_data/NTD-4A8/INPUT/init_struc/70_init.cor
- Data_share/CG_data/CG_data/REX-US_simulation_data/NTD-4A8/INPUT/init_struc/71_init.cor
- Data_share/CG_data/CG_data/REX-US_simulation_data/NTD-4A8/INPUT/init_struc/72_init.cor
- Data_share/CG_data/CG_data/REX-US_simulation_data/NTD-4A8/INPUT/init_struc/73_init.cor
- Data_share/CG_data/CG_data/REX-US_simulation_data/NTD-4A8/INPUT/init_struc/74_init.cor
- Data_share/CG_data/CG_data/REX-US_simulation_data/NTD-4A8/INPUT/init_struc/75_init.cor
- Data_share/CG_data/CG_data/REX-US_simulation_data/NTD-4A8/INPUT/init_struc/76_init.cor
- Data_share/CG_data/CG_data/REX-US_simulation_data/NTD-4A8/INPUT/init_struc/77_init.cor
- Data_share/CG_data/CG_data/REX-US_simulation_data/NTD-4A8/INPUT/init_struc/78_init.cor
- Data_share/CG_data/CG_data/REX-US_simulation_data/NTD-4A8/INPUT/init_struc/79_init.cor
- Data_share/CG_data/CG_data/REX-US_simulation_data/NTD-4A8/INPUT/init_struc/7_init.cor
- Data_share/CG_data/CG_data/REX-US_simulation_data/NTD-4A8/INPUT/init_struc/80_init.cor
- Data_share/CG_data/CG_data/REX-US_simulation_data/NTD-4A8/INPUT/init_struc/81_init.cor
- Data_share/CG_data/CG_data/REX-US_simulation_data/NTD-4A8/INPUT/init_struc/82_init.cor
- Data_share/CG_data/CG_data/REX-US_simulation_data/NTD-4A8/INPUT/init_struc/83_init.cor
- Data_share/CG_data/CG_data/REX-US_simulation_data/NTD-4A8/INPUT/init_struc/84_init.cor
- Data_share/CG_data/CG_data/REX-US_simulation_data/NTD-4A8/INPUT/init_struc/85_init.cor
- Data_share/CG_data/CG_data/REX-US_simulation_data/NTD-4A8/INPUT/init_struc/86_init.cor
- Data_share/CG_data/CG_data/REX-US_simulation_data/NTD-4A8/INPUT/init_struc/87_init.cor
- Data_share/CG_data/CG_data/REX-US_simulation_data/NTD-4A8/INPUT/init_struc/88_init.cor
- Data_share/CG_data/CG_data/REX-US_simulation_data/NTD-4A8/INPUT/init_struc/89_init.cor
- Data_share/CG_data/CG_data/REX-US_simulation_data/NTD-4A8/INPUT/init_struc/8_init.cor
- Data_share/CG_data/CG_data/REX-US_simulation_data/NTD-4A8/INPUT/init_struc/90_init.cor
- Data_share/CG_data/CG_data/REX-US_simulation_data/NTD-4A8/INPUT/init_struc/91_init.cor
- Data_share/CG_data/CG_data/REX-US_simulation_data/NTD-4A8/INPUT/init_struc/92_init.cor
- Data_share/CG_data/CG_data/REX-US_simulation_data/NTD-4A8/INPUT/init_struc/93_init.cor
- Data_share/CG_data/CG_data/REX-US_simulation_data/NTD-4A8/INPUT/init_struc/94_init.cor
- Data_share/CG_data/CG_data/REX-US_simulation_data/NTD-4A8/INPUT/init_struc/95_init.cor
- Data_share/CG_data/CG_data/REX-US_simulation_data/NTD-4A8/INPUT/init_struc/96_init.cor
- Data_share/CG_data/CG_data/REX-US_simulation_data/NTD-4A8/INPUT/init_struc/97_init.cor
- Data_share/CG_data/CG_data/REX-US_simulation_data/NTD-4A8/INPUT/init_struc/98_init.cor
- Data_share/CG_data/CG_data/REX-US_simulation_data/NTD-4A8/INPUT/init_struc/99_init.cor
- Data_share/CG_data/CG_data/REX-US_simulation_data/NTD-4A8/INPUT/init_struc/9_init.cor
- Data_share/CG_data/CG_data/REX-US_simulation_data/NTD-4A8/INPUT/init_struc/all200_init.cor
- Data_share/CG_data/CG_data/REX-US_simulation_data/NTD-4A8/OUTPUT/
- Data_share/CG_data/CG_data/REX-US_simulation_data/NTD-4A8/OUTPUT/100_10000_prod.cor
- Data_share/CG_data/CG_data/REX-US_simulation_data/NTD-4A8/OUTPUT/101_10000_prod.cor
- Data_share/CG_data/CG_data/REX-US_simulation_data/NTD-4A8/OUTPUT/102_10000_prod.cor
- Data_share/CG_data/CG_data/REX-US_simulation_data/NTD-4A8/OUTPUT/103_10000_prod.cor
- Data_share/CG_data/CG_data/REX-US_simulation_data/NTD-4A8/OUTPUT/104_10000_prod.cor
- Data_share/CG_data/CG_data/REX-US_simulation_data/NTD-4A8/OUTPUT/105_10000_prod.cor
- Data_share/CG_data/CG_data/REX-US_simulation_data/NTD-4A8/OUTPUT/106_10000_prod.cor
- Data_share/CG_data/CG_data/REX-US_simulation_data/NTD-4A8/OUTPUT/107_10000_prod.cor
- Data_share/CG_data/CG_data/REX-US_simulation_data/NTD-4A8/OUTPUT/108_10000_prod.cor
- Data_share/CG_data/CG_data/REX-US_simulation_data/NTD-4A8/OUTPUT/109_10000_prod.cor
- Data_share/CG_data/CG_data/REX-US_simulation_data/NTD-4A8/OUTPUT/10_10000_prod.cor
- Data_share/CG_data/CG_data/REX-US_simulation_data/NTD-4A8/OUTPUT/110_10000_prod.cor
- Data_share/CG_data/CG_data/REX-US_simulation_data/NTD-4A8/OUTPUT/111_10000_prod.cor
- Data_share/CG_data/CG_data/REX-US_simulation_data/NTD-4A8/OUTPUT/112_10000_prod.cor
- Data_share/CG_data/CG_data/REX-US_simulation_data/NTD-4A8/OUTPUT/113_10000_prod.cor
- Data_share/CG_data/CG_data/REX-US_simulation_data/NTD-4A8/OUTPUT/114_10000_prod.cor
- Data_share/CG_data/CG_data/REX-US_simulation_data/NTD-4A8/OUTPUT/115_10000_prod.cor
- Data_share/CG_data/CG_data/REX-US_simulation_data/NTD-4A8/OUTPUT/116_10000_prod.cor
- Data_share/CG_data/CG_data/REX-US_simulation_data/NTD-4A8/OUTPUT/117_10000_prod.cor
- Data_share/CG_data/CG_data/REX-US_simulation_data/NTD-4A8/OUTPUT/118_10000_prod.cor
- Data_share/CG_data/CG_data/REX-US_simulation_data/NTD-4A8/OUTPUT/119_10000_prod.cor
- Data_share/CG_data/CG_data/REX-US_simulation_data/NTD-4A8/OUTPUT/11_10000_prod.cor
- Data_share/CG_data/CG_data/REX-US_simulation_data/NTD-4A8/OUTPUT/120_10000_prod.cor
- Data_share/CG_data/CG_data/REX-US_simulation_data/NTD-4A8/OUTPUT/121_10000_prod.cor
- Data_share/CG_data/CG_data/REX-US_simulation_data/NTD-4A8/OUTPUT/122_10000_prod.cor
- Data_share/CG_data/CG_data/REX-US_simulation_data/NTD-4A8/OUTPUT/123_10000_prod.cor
- Data_share/CG_data/CG_data/REX-US_simulation_data/NTD-4A8/OUTPUT/124_10000_prod.cor
- Data_share/CG_data/CG_data/REX-US_simulation_data/NTD-4A8/OUTPUT/125_10000_prod.cor
- Data_share/CG_data/CG_data/REX-US_simulation_data/NTD-4A8/OUTPUT/126_10000_prod.cor
- Data_share/CG_data/CG_data/REX-US_simulation_data/NTD-4A8/OUTPUT/127_10000_prod.cor
- Data_share/CG_data/CG_data/REX-US_simulation_data/NTD-4A8/OUTPUT/128_10000_prod.cor
- Data_share/CG_data/CG_data/REX-US_simulation_data/NTD-4A8/OUTPUT/129_10000_prod.cor
- Data_share/CG_data/CG_data/REX-US_simulation_data/NTD-4A8/OUTPUT/12_10000_prod.cor
- Data_share/CG_data/CG_data/REX-US_simulation_data/NTD-4A8/OUTPUT/130_10000_prod.cor
- Data_share/CG_data/CG_data/REX-US_simulation_data/NTD-4A8/OUTPUT/131_10000_prod.cor
- Data_share/CG_data/CG_data/REX-US_simulation_data/NTD-4A8/OUTPUT/132_10000_prod.cor
- Data_share/CG_data/CG_data/REX-US_simulation_data/NTD-4A8/OUTPUT/133_10000_prod.cor
- Data_share/CG_data/CG_data/REX-US_simulation_data/NTD-4A8/OUTPUT/134_10000_prod.cor
- Data_share/CG_data/CG_data/REX-US_simulation_data/NTD-4A8/OUTPUT/135_10000_prod.cor
- Data_share/CG_data/CG_data/REX-US_simulation_data/NTD-4A8/OUTPUT/136_10000_prod.cor
- Data_share/CG_data/CG_data/REX-US_simulation_data/NTD-4A8/OUTPUT/137_10000_prod.cor
- Data_share/CG_data/CG_data/REX-US_simulation_data/NTD-4A8/OUTPUT/138_10000_prod.cor
- Data_share/CG_data/CG_data/REX-US_simulation_data/NTD-4A8/OUTPUT/139_10000_prod.cor
- Data_share/CG_data/CG_data/REX-US_simulation_data/NTD-4A8/OUTPUT/13_10000_prod.cor
- Data_share/CG_data/CG_data/REX-US_simulation_data/NTD-4A8/OUTPUT/140_10000_prod.cor
- Data_share/CG_data/CG_data/REX-US_simulation_data/NTD-4A8/OUTPUT/141_10000_prod.cor
- Data_share/CG_data/CG_data/REX-US_simulation_data/NTD-4A8/OUTPUT/142_10000_prod.cor
- Data_share/CG_data/CG_data/REX-US_simulation_data/NTD-4A8/OUTPUT/143_10000_prod.cor
- Data_share/CG_data/CG_data/REX-US_simulation_data/NTD-4A8/OUTPUT/144_10000_prod.cor
- Data_share/CG_data/CG_data/REX-US_simulation_data/NTD-4A8/OUTPUT/145_10000_prod.cor
- Data_share/CG_data/CG_data/REX-US_simulation_data/NTD-4A8/OUTPUT/146_10000_prod.cor
- Data_share/CG_data/CG_data/REX-US_simulation_data/NTD-4A8/OUTPUT/147_10000_prod.cor
- Data_share/CG_data/CG_data/REX-US_simulation_data/NTD-4A8/OUTPUT/148_10000_prod.cor
- Data_share/CG_data/CG_data/REX-US_simulation_data/NTD-4A8/OUTPUT/149_10000_prod.cor
- Data_share/CG_data/CG_data/REX-US_simulation_data/NTD-4A8/OUTPUT/14_10000_prod.cor
- Data_share/CG_data/CG_data/REX-US_simulation_data/NTD-4A8/OUTPUT/150_10000_prod.cor
- Data_share/CG_data/CG_data/REX-US_simulation_data/NTD-4A8/OUTPUT/151_10000_prod.cor
- Data_share/CG_data/CG_data/REX-US_simulation_data/NTD-4A8/OUTPUT/152_10000_prod.cor
- Data_share/CG_data/CG_data/REX-US_simulation_data/NTD-4A8/OUTPUT/153_10000_prod.cor
- Data_share/CG_data/CG_data/REX-US_simulation_data/NTD-4A8/OUTPUT/154_10000_prod.cor
- Data_share/CG_data/CG_data/REX-US_simulation_data/NTD-4A8/OUTPUT/155_10000_prod.cor
- Data_share/CG_data/CG_data/REX-US_simulation_data/NTD-4A8/OUTPUT/156_10000_prod.cor
- Data_share/CG_data/CG_data/REX-US_simulation_data/NTD-4A8/OUTPUT/157_10000_prod.cor
- Data_share/CG_data/CG_data/REX-US_simulation_data/NTD-4A8/OUTPUT/158_10000_prod.cor
- Data_share/CG_data/CG_data/REX-US_simulation_data/NTD-4A8/OUTPUT/159_10000_prod.cor
- Data_share/CG_data/CG_data/REX-US_simulation_data/NTD-4A8/OUTPUT/15_10000_prod.cor
- Data_share/CG_data/CG_data/REX-US_simulation_data/NTD-4A8/OUTPUT/160_10000_prod.cor
- Data_share/CG_data/CG_data/REX-US_simulation_data/NTD-4A8/OUTPUT/161_10000_prod.cor
- Data_share/CG_data/CG_data/REX-US_simulation_data/NTD-4A8/OUTPUT/162_10000_prod.cor
- Data_share/CG_data/CG_data/REX-US_simulation_data/NTD-4A8/OUTPUT/163_10000_prod.cor
- Data_share/CG_data/CG_data/REX-US_simulation_data/NTD-4A8/OUTPUT/164_10000_prod.cor
- Data_share/CG_data/CG_data/REX-US_simulation_data/NTD-4A8/OUTPUT/165_10000_prod.cor
- Data_share/CG_data/CG_data/REX-US_simulation_data/NTD-4A8/OUTPUT/166_10000_prod.cor
- Data_share/CG_data/CG_data/REX-US_simulation_data/NTD-4A8/OUTPUT/167_10000_prod.cor
- Data_share/CG_data/CG_data/REX-US_simulation_data/NTD-4A8/OUTPUT/168_10000_prod.cor
- Data_share/CG_data/CG_data/REX-US_simulation_data/NTD-4A8/OUTPUT/169_10000_prod.cor
- Data_share/CG_data/CG_data/REX-US_simulation_data/NTD-4A8/OUTPUT/16_10000_prod.cor
- Data_share/CG_data/CG_data/REX-US_simulation_data/NTD-4A8/OUTPUT/170_10000_prod.cor
- Data_share/CG_data/CG_data/REX-US_simulation_data/NTD-4A8/OUTPUT/171_10000_prod.cor
- Data_share/CG_data/CG_data/REX-US_simulation_data/NTD-4A8/OUTPUT/172_10000_prod.cor
[truncated: 1,050 more entries]
