# Supplementary material for: Electrostatic Interactions Explain the Higher Binding Affinity of the CR3022 Antibody for SARS-CoV-2 than the 4A8 Antibody
Source: J Phys Chem B. 2021 Jul 6;125(27):7368–79. doi: 10.1021/acs.jpcb.1c03639 (PMC8276604; doi:10.1021/acs.jpcb.1c03639)
Supplement: Supplementary file 2 — jp1c03639_si_002.zip [file jp1c03639_si_002.zip › Data_share/CG_data/CG_data/Draw_data/Figure_6A/1Dpmf_NTD-4a8.dat]

# CoM		1D-PMF
0.7700000	2.168830
0.7800000	1.493321
0.7900000	1.161172
0.8000000	0.864962
0.8100000	0.626472
0.8200000	0.392066
0.8300000	0.230749
0.8400000	0.116883
0.8500000	0.054110
0.8600000	0.000000
0.8700000	0.016611
0.8800000	0.097057
0.8900000	0.201257
0.9000000	0.354396
0.9100000	0.540710
0.9200000	0.741313
0.9300000	0.992449
0.9400000	1.236419
0.9500000	1.493791
0.9600000	1.757873
0.9700000	1.994526
0.9800000	2.266915
0.9900000	2.517620
1.0000000	2.781891
1.0100000	2.973582
1.0200000	3.212462
1.0300000	3.461949
1.0400000	3.689967
1.0500000	3.860224
1.0600000	3.996245
1.0700000	4.095004
1.0800000	4.208136
1.0900000	4.315163
1.1000000	4.372182
1.1100000	4.428740
1.1200000	4.478722
1.1300000	4.448589
1.1400000	4.439837
1.1500000	4.419202
1.1600000	4.379105
1.1700000	4.355542
1.1800000	4.343880
1.1900000	4.322451
1.2000000	4.342703
1.2100000	4.333330
1.2200000	4.363287
1.2300000	4.421241
1.2400000	4.458487
1.2500000	4.556404
1.2600000	4.644883
1.2700000	4.740633
1.2800000	4.847002
1.2900000	4.970214
1.3000000	5.080316
1.3100000	5.168928
1.3200000	5.301221
1.3300000	5.448517
1.3400000	5.569551
1.3500000	5.717217
1.3600000	5.824736
1.3700000	5.961685
1.3800000	6.106235
1.3900000	6.226953
1.4000000	6.373338
1.4100000	6.486566
1.4200000	6.643491
1.4300000	6.772043
1.4400000	6.856360
1.4500000	6.984973
1.4600000	7.094879
1.4700000	7.166427
1.4800000	7.276902
1.4900000	7.352558
1.5000000	7.434539
1.5100000	7.517592
1.5200000	7.593106
1.5300000	7.668861
1.5400000	7.705229
1.5500000	7.755505
1.5600000	7.852095
1.5700000	7.854778
1.5800000	7.913586
1.5900000	7.945775
1.6000000	7.996449
1.6100000	7.993227
1.6200000	8.078729
1.6300000	8.072509
1.6400000	8.098902
1.6500000	8.133761
1.6600000	8.168752
1.6700000	8.234096
1.6800000	8.233133
1.6900000	8.236185
1.7000000	8.266511
1.7100000	8.274437
1.7200000	8.307728
1.7300000	8.318117
1.7400000	8.364363
1.7500000	8.374621
1.7600000	8.393066
1.7700000	8.409995
1.7800000	8.407408
1.7900000	8.448583
1.8000000	8.454383
1.8100000	8.470455
1.8200000	8.482586
1.8300000	8.516375
1.8400000	8.523188
1.8500000	8.525598
1.8600000	8.553999
1.8700000	8.587717
1.8800000	8.586415
1.8900000	8.615748
1.9000000	8.638980
1.9100000	8.675245
1.9200000	8.691033
1.9300000	8.690497
1.9400000	8.742849
1.9500000	8.725845
1.9600000	8.779461
1.9700000	8.808970
1.9800000	8.781503
1.9900000	8.817864
2.0000000	8.845743
2.0100000	8.856017
2.0200000	8.903960
2.0300000	8.898577
2.0400000	8.931816
2.0500000	8.958232
2.0600000	8.981825
2.0700000	9.007414
2.0800000	9.002707
2.0900000	9.070066
2.1000000	9.054337
2.1100000	9.072905
2.1200000	9.117702
2.1300000	9.134798
2.1400000	9.112504
2.1500000	9.176600
2.1600000	9.215448
2.1700000	9.207694
2.1800000	9.240722
2.1900000	9.271505
2.2000000	9.264775
2.2100000	9.318775
2.2200000	9.324204
2.2300000	9.345526
2.2400000	9.349102
2.2500000	9.378488
2.2600000	9.405753
2.2700000	9.446283
2.2800000	9.468142
2.2900000	9.441267
2.3000000	9.456749
2.3100000	9.508099
2.3200000	9.526461
2.3300000	9.523872
2.3400000	9.527237
2.3500000	9.541600
2.3600000	9.570158
2.3700000	9.575124
2.3800000	9.617756
2.3900000	9.625833
2.4000000	9.631418
2.4100000	9.633340
2.4200000	9.656146
2.4300000	9.677584
2.4400000	9.688017
2.4500000	9.684740
2.4600000	9.688710
2.4700000	9.706913
2.4800000	9.726736
2.4900000	9.724591
2.5000000	9.758470
2.5100000	9.760084
2.5200000	9.767644
2.5300000	9.765120
2.5400000	9.791655
2.5500000	9.828308
2.5600000	9.835892
2.5700000	9.851081
2.5800000	9.851371
2.5900000	9.863672
2.6000000	9.876126
2.6100000	9.922221
2.6200000	9.888152
2.6300000	9.909626
2.6400000	9.948378
2.6500000	9.945473
2.6600000	9.986171
2.6700000	9.986525
2.6800000	9.983429
2.6900000	10.044302
2.7000000	10.045308
2.7100000	10.078819
2.7200000	10.065897
2.7300000	10.101590
2.7400000	10.084074
2.7500000	10.124950
2.7600000	10.125635
2.7700000	10.181163
2.7800000	10.164983
2.7900000	10.171917
2.8000000	10.175982
2.8100000	10.211886
2.8200000	10.205084
2.8300000	10.236352
2.8400000	10.222052
2.8500000	10.219953
2.8600000	10.215742
2.8700000	10.248485
2.8800000	10.247439
2.8900000	10.231147
2.9000000	10.269586
2.9100000	10.260053
2.9200000	10.252252
2.9300000	10.257544
2.9400000	10.244740
2.9500000	10.278920
2.9600000	10.236697
2.9700000	10.254689
2.9800000	10.244374
2.9900000	10.274821
3.0000000	10.290486
3.0100000	10.220378
3.0200000	10.253040
3.0300000	10.255923
3.0400000	10.239572
3.0500000	10.284030
3.0600000	10.244300
3.0700000	10.244849
3.0800000	10.215877
3.0900000	10.232081
3.1000000	10.270355
3.1100000	10.198080
3.1200000	10.233192
3.1300000	10.243779
3.1400000	10.233799
3.1500000	10.236097
3.1600000	10.253647
3.1700000	10.226799
3.1800000	10.217551
3.1900000	10.212123
3.2000000	10.217206
3.2100000	10.224300
3.2200000	10.207973
3.2300000	10.189713
3.2400000	10.191649
3.2500000	10.192015
3.2600000	10.201685
3.2700000	10.191159
3.2800000	10.208451
3.2900000	10.184558
3.3000000	10.182696
3.3100000	10.195727
3.3200000	10.159777
3.3300000	10.185254
3.3400000	10.208034
3.3500000	10.123593
3.3600000	10.186889
3.3700000	10.194218
3.3800000	10.156718
3.3900000	10.164721
3.4000000	10.132641
3.4100000	10.137648
3.4200000	10.149471
3.4300000	10.164320
3.4400000	10.150469
3.4500000	10.122274
3.4600000	10.164939
3.4700000	10.124190
3.4800000	10.152249
3.4900000	10.152072
3.5000000	10.117817
3.5100000	10.109006
3.5200000	10.146590
3.5300000	10.123715
3.5400000	10.141637
3.5500000	10.168678
3.5600000	10.119341
3.5700000	10.131370
3.5800000	10.139376
3.5900000	10.134586
3.6000000	10.094625
3.6100000	10.094143
3.6200000	10.062528
3.6300000	10.159162
3.6400000	10.140767
3.6500000	10.146008
3.6600000	10.121914
3.6700000	10.123695
3.6800000	10.116745
3.6900000	10.099303
3.7000000	10.094756
3.7100000	10.089774
3.7200000	10.089824
3.7300000	10.069436
3.7400000	10.121840
3.7500000	10.071936
3.7600000	10.071438
3.7700000	10.065189
3.7800000	10.044221
3.7900000	10.041778
3.8000000	10.058615
3.8100000	10.054308
3.8200000	10.034819
3.8300000	10.032074
3.8400000	10.054563
3.8500000	10.053085
3.8600000	10.044674
3.8700000	10.031700
3.8800000	10.035720
3.8900000	10.033497
3.9000000	10.062995
3.9100000	10.016946
3.9200000	10.036603
3.9300000	10.016301
3.9400000	9.995597
3.9500000	10.004369
3.9600000	9.975891
3.9700000	9.985179
3.9800000	10.000674
3.9900000	9.957275
4.0000000	9.988071
4.0100000	9.960765
4.0200000	9.945087
4.0300000	9.939550
4.0400000	9.950910
4.0500000	9.937723
4.0600000	9.942568
4.0700000	9.938471
4.0800000	9.913310
4.0900000	9.926229
4.1000000	9.905330
4.1100000	9.901434
4.1200000	9.886905
4.1300000	9.887807
4.1400000	9.908520
4.1500000	9.901602
4.1600000	9.865748
4.1700000	9.884666
4.1800000	9.882098
4.1900000	9.869555
4.2000000	9.879378
4.2100000	9.867780
4.2200000	9.857570
4.2300000	9.843934
4.2400000	9.833268
4.2500000	9.841304
4.2600000	9.823035
4.2700000	9.826611
4.2800000	9.838077
4.2900000	9.796119
4.3000000	9.821028
4.3100000	9.814439
4.3200000	9.819461
4.3300000	9.834294
4.3400000	9.819196
4.3500000	9.805534
4.3600000	9.787471
4.3700000	9.789990
4.3800000	9.762549
4.3900000	9.767970
4.4000000	9.781970
4.4100000	9.749466
4.4200000	9.762492
4.4300000	9.751005
4.4400000	9.760069
4.4500000	9.748121
4.4600000	9.727983
4.4700000	9.752103
4.4800000	9.740639
4.4900000	9.714196
4.5000000	9.711448
4.5100000	9.710279
4.5200000	9.725063
4.5300000	9.706362
4.5400000	9.717363
4.5500000	9.690225
4.5600000	9.701750
4.5700000	9.661013
4.5800000	9.660722
4.5900000	9.669085
4.6000000	9.663905
4.6100000	9.649270
4.6200000	9.648645
4.6300000	9.651010
4.6400000	9.658111
4.6500000	9.643898
4.6600000	9.614871
4.6700000	9.638785
4.6800000	9.619209
4.6900000	9.639330
4.7000000	9.592678
4.7100000	9.613873
4.7200000	9.597038
4.7300000	9.611461
4.7400000	9.605862
4.7500000	9.577904
4.7600000	9.612809
4.7700000	9.578094
4.7800000	9.580374
4.7900000	9.580844
4.8000000	9.585582
4.8100000	9.580054
4.8200000	9.587574
4.8300000	9.570710
4.8400000	9.556670
4.8500000	9.565945
4.8600000	9.535899
4.8700000	9.553459
4.8800000	9.529775
4.8900000	9.592180
4.9000000	9.528195
4.9100000	9.561893
4.9200000	9.509947
4.9300000	9.534732
4.9400000	9.533085
4.9500000	9.539179
4.9600000	9.550031
4.9700000	9.532197
4.9800000	9.526912
4.9900000	9.495848
5.0000000	9.513455
5.0100000	9.483981
5.0200000	9.526165
5.0300000	9.493754
5.0400000	9.483901
5.0500000	9.473758
5.0600000	9.423474
5.0700000	9.467836
5.0800000	9.486262
5.0900000	9.479338
5.1000000	9.465948
5.1100000	9.477982
5.1200000	9.419878
5.1300000	9.412563
5.1400000	9.424784
5.1500000	9.453865
5.1600000	9.412461
5.1700000	9.431126
5.1800000	9.401236
5.1900000	9.440494
5.2000000	9.398787
5.2100000	9.417551
5.2200000	9.386439
5.2300000	9.431251
5.2400000	9.399972
5.2500000	9.362972
5.2600000	9.433745
5.2700000	9.406888
5.2800000	9.401117
5.2900000	9.402868
5.3000000	9.401682
5.3100000	9.371116
5.3200000	9.340197
5.3300000	9.390496
5.3400000	9.375563
5.3500000	9.354531
5.3600000	9.356944
5.3700000	9.359064
5.3800000	9.346258
5.3900000	9.382150
5.4000000	9.360629
5.4100000	9.386166
5.4200000	9.315938
5.4300000	9.358785
5.4400000	9.350995
5.4500000	9.340612
5.4600000	9.316354
5.4700000	9.329915
5.4800000	9.331831
5.4900000	9.308135
5.5000000	9.312813
5.5100000	9.291096
5.5200000	9.321638
5.5300000	9.327774
5.5400000	9.316835
5.5500000	9.280675
5.5600000	9.273437
5.5700000	9.289111
5.5800000	9.296642
5.5900000	9.272318
5.6000000	9.280431
5.6100000	9.267438
5.6200000	9.272164
5.6300000	9.296592
5.6400000	9.268784
5.6500000	9.282123
5.6600000	9.274118
5.6700000	9.267100
5.6800000	9.261038
5.6900000	9.283302
5.7000000	9.250406
5.7100000	9.252819
5.7200000	9.240513
5.7300000	9.237045
5.7400000	9.250124
5.7500000	9.236215
5.7600000	9.263524
5.7700000	9.227145
5.7800000	9.277994
5.7900000	9.224793
5.8000000	9.205968
5.8100000	9.211688
5.8200000	9.233816
5.8300000	9.210503
5.8400000	9.200308
5.8500000	9.201557
5.8600000	9.186621
5.8700000	9.205787
5.8800000	9.191922
5.8900000	9.197128
5.9000000	9.176313
5.9100000	9.177292
5.9200000	9.175455
5.9300000	9.163480
5.9400000	9.178715
5.9500000	9.188914
5.9600000	9.152300
5.9700000	9.145326
5.9800000	9.154549
5.9900000	9.147011
6.0000000	9.156216
6.0100000	9.132528
6.0200000	9.132801
6.0300000	9.138581
6.0400000	9.125354
6.0500000	9.143184
6.0600000	9.132145
6.0700000	9.124445
6.0800000	9.124156
6.0900000	9.132342
6.1000000	9.096840
6.1100000	9.131066
6.1200000	9.089496
6.1300000	9.098921
6.1400000	9.131156
6.1500000	9.127110
6.1600000	9.094878
6.1700000	9.120021
6.1800000	9.084713
6.1900000	9.095340
6.2000000	9.089742
6.2100000	9.090237
6.2200000	9.084649
6.2300000	9.085164
6.2400000	9.062244
6.2500000	9.093476
6.2600000	9.064132
6.2700000	9.070379
6.2800000	9.068403
6.2900000	9.097955
6.3000000	9.029919
6.3100000	9.062866
6.3200000	9.076866
6.3300000	9.059620
6.3400000	9.043336
6.3500000	9.051199
6.3600000	9.072063
6.3700000	9.035122
6.3800000	9.062089
6.3900000	9.037014
6.4000000	9.023235
6.4100000	9.041142
6.4200000	9.039327
6.4300000	9.039442
6.4400000	9.050775
6.4500000	9.024102
6.4600000	9.002962
6.4700000	9.003875
6.4800000	9.034157
6.4900000	9.014106
6.5000000	9.008135
6.5100000	8.998731
6.5200000	8.998255
6.5300000	8.998792
6.5400000	9.012678
6.5500000	8.992091
6.5600000	8.969926
6.5700000	9.012221
6.5800000	9.008914
6.5900000	8.970729
6.6000000	8.971378
6.6100000	8.997156
6.6200000	8.977692
6.6300000	8.976376
6.6400000	8.952555
6.6500000	8.990096
6.6600000	8.978520
6.6700000	8.943423
6.6800000	8.954935
6.6900000	9.005637
6.7000000	8.943562
6.7100000	8.958920
6.7200000	8.990267
6.7300000	8.984289
6.7400000	8.980585
6.7500000	8.961121
6.7600000	8.968679
6.7700000	8.971007
6.7800000	8.940566
6.7900000	8.933425
6.8000000	8.928748
6.8100000	8.960535
6.8200000	8.934635
6.8300000	8.947126
6.8400000	8.913052
6.8500000	8.942774
6.8600000	8.926540
6.8700000	8.940333
6.8800000	8.935346
6.8900000	8.910526
6.9000000	8.926701
6.9100000	8.900441
6.9200000	8.932147
6.9300000	8.895719
6.9400000	8.908584
6.9500000	8.898918
6.9600000	8.909104
6.9700000	8.905189
6.9800000	8.890421
6.9900000	8.899345
7.0000000	8.896449
7.0100000	8.882069
7.0200000	8.912700
7.0300000	8.873862
7.0400000	8.885708
7.0500000	8.877144
7.0600000	8.841458
7.0700000	8.890414
7.0800000	8.874684
7.0900000	8.867823
7.1000000	8.868678
7.1100000	8.861562
7.1200000	8.887626
7.1300000	8.857332
7.1400000	8.866042
7.1500000	8.835643
7.1600000	8.856551
7.1700000	8.857686
7.1800000	8.850174
7.1900000	8.845312
7.2000000	8.857584
7.2100000	8.837065
7.2200000	8.833352
7.2300000	8.823744
7.2400000	8.825777
7.2500000	8.843531
7.2600000	8.816196
7.2700000	8.846414
7.2800000	8.810436
7.2900000	8.858689
7.3000000	8.853342
7.3100000	8.838122
7.3200000	8.847569
7.3300000	8.813432
7.3400000	8.804693
7.3500000	8.842694
7.3600000	8.814056
7.3700000	8.804125
7.3800000	8.832980
7.3900000	8.833488
7.4000000	8.800223
7.4100000	8.783004
7.4200000	8.806164
7.4300000	8.810256
7.4400000	8.809140
7.4500000	8.814195
7.4600000	8.782437
7.4700000	8.788087
7.4800000	8.782306
7.4900000	8.822568
7.5000000	8.779837
7.5100000	8.797172
7.5200000	8.786963
7.5300000	8.785568
7.5400000	8.784202
7.5500000	8.751383
7.5600000	8.761043
7.5700000	8.742947
7.5800000	8.769952
7.5900000	8.773876
7.6000000	8.763958
7.6100000	8.742286
7.6200000	8.732684
7.6300000	8.732229
7.6400000	8.743492
7.6500000	8.745240
7.6600000	8.749681
7.6700000	8.732045
7.6800000	8.741941
7.6900000	8.744384
7.7000000	8.770785
7.7100000	8.750379
7.7200000	8.752599
7.7300000	8.747009
7.7400000	8.758305
7.7500000	8.743790
7.7600000	8.729178
7.7700000	8.736464
7.7800000	8.757909
7.7900000	8.732713
7.8000000	8.746414
7.8100000	8.744534
7.8200000	8.742605
7.8300000	8.724190
7.8400000	8.713356
7.8500000	8.720498
7.8600000	8.691715
7.8700000	8.725375
7.8800000	8.731746
7.8900000	8.711973
7.9000000	8.733822
7.9100000	8.719662
7.9200000	8.714032
7.9300000	8.704603
7.9400000	8.717585
7.9500000	8.719385
7.9600000	8.712721
7.9700000	8.692737
7.9800000	8.712081
7.9900000	8.693923
8.0000000	8.704976
8.0100000	8.702581
8.0200000	8.681747
8.0300000	8.685068
8.0400000	8.680530
8.0500000	8.712795
8.0600000	8.676215
8.0700000	8.676419
8.0800000	8.676618
8.0900000	8.694820
8.1000000	8.681114
8.1100000	8.698188
8.1200000	8.681354
8.1300000	8.670194
8.1400000	8.699496
8.1500000	8.678422
8.1600000	8.663859
8.1700000	8.668437
8.1800000	8.689140
8.1900000	8.672146
8.2000000	8.652945
8.2100000	8.678857
8.2200000	8.668107
8.2300000	8.625825
8.2400000	8.643575
8.2500000	8.643081
8.2600000	8.646160
8.2700000	8.626610
8.2800000	8.619202
8.2900000	8.666690
8.3000000	8.639237
8.3100000	8.640174
8.3200000	8.642148
8.3300000	8.642569
8.3400000	8.620093
8.3500000	8.625228
8.3600000	8.644332
8.3700000	8.628639
8.3800000	8.619201
8.3900000	8.650350
8.4000000	8.640826
8.4100000	8.632318
8.4200000	8.638440
8.4300000	8.615332
8.4400000	8.621791
8.4500000	8.621482
8.4600000	8.606722
8.4700000	8.609116
8.4800000	8.633021
8.4900000	8.618044
8.5000000	8.605511
8.5100000	8.600379
8.5200000	8.598390
8.5300000	8.594765
8.5400000	8.598115
8.5500000	8.581399
8.5600000	8.596077
8.5700000	8.582680
8.5800000	8.610622
8.5900000	8.589328
8.6000000	8.606703
8.6100000	8.604708
8.6200000	8.562589
8.6300000	8.586477
8.6400000	8.568963
8.6500000	8.564748
8.6600000	8.569543
8.6700000	8.544885
8.6800000	8.536886
8.6900000	8.542295
8.7000000	8.560668
8.7100000	8.569921
8.7200000	8.526280
8.7300000	8.568248
8.7400000	8.535844
8.7500000	8.531575
8.7600000	8.540920
8.7700000	8.547935
8.7800000	8.540879
8.7900000	8.532315
8.8000000	8.532345
8.8100000	8.577203
8.8200000	8.572235
8.8300000	8.516351
8.8400000	8.519759
8.8500000	8.542471
8.8600000	8.541166
8.8700000	8.525950
8.8800000	8.518568
8.8900000	8.514378
8.9000000	8.537156
8.9100000	8.514544
8.9200000	8.505345
8.9300000	8.533237
8.9400000	8.524458
8.9500000	8.519009
8.9600000	8.490018
8.9700000	8.486353
8.9800000	8.515453
8.9900000	8.513999
9.0000000	8.509026
9.0100000	8.525223
9.0200000	8.501436
9.0300000	8.537198
9.0400000	8.499359
9.0500000	8.484451
9.0600000	8.506679
9.0700000	8.498272
9.0800000	8.467232
9.0900000	8.471767
9.1000000	8.500820
9.1100000	8.483845
9.1200000	8.534253
9.1300000	8.483134
9.1400000	8.502438
9.1500000	8.495564
9.1600000	8.486477
9.1700000	8.504009
9.1800000	8.483434
9.1900000	8.468111
9.2000000	8.452780
9.2100000	8.475434
9.2200000	8.493774
9.2300000	8.495334
9.2400000	8.446553
9.2500000	8.496498
9.2600000	8.477388
9.2700000	8.467640
9.2800000	8.479456
9.2900000	8.472870
9.3000000	8.451768
9.3100000	8.446943
9.3200000	8.475512
9.3300000	8.437651
9.3400000	8.485582
9.3500000	8.466740
9.3600000	8.471506
9.3700000	8.464525
9.3800000	8.454688
9.3900000	8.434299
9.4000000	8.458811
9.4100000	8.453107
9.4200000	8.457399
9.4300000	8.446190
9.4400000	8.439857
9.4500000	8.458605
9.4600000	8.430402
9.4700000	8.453815
9.4800000	8.447679
9.4900000	8.430727
9.5000000	8.436818
9.5100000	8.420402
9.5200000	8.457297
9.5300000	8.428146
9.5400000	8.433746
9.5500000	8.443385
9.5600000	8.406968
9.5700000	8.400084
9.5800000	8.449964
9.5900000	8.401519
9.6000000	8.415602
9.6100000	8.417869
9.6200000	8.420808
9.6300000	8.432558
9.6400000	8.434625
9.6500000	8.421012
9.6600000	8.435126
9.6700000	8.408584
9.6800000	8.405081
9.6900000	8.426332
9.7000000	8.407854
9.7100000	8.410675
9.7200000	8.396599
9.7300000	8.400612
9.7400000	8.401157
9.7500000	8.421848
9.7600000	8.400682
9.7700000	8.426136
9.7800000	8.384437
9.7900000	8.373523
9.8000000	8.398667
9.8100000	8.398700
9.8200000	8.394252
9.8300000	8.397853
9.8400000	8.395670
9.8500000	8.383592
9.8600000	8.383638
9.8700000	8.387182
9.8800000	8.387526
9.8900000	8.389777
9.9000000	8.384598
9.9100000	8.403107
9.9200000	8.402701
9.9300000	8.385224
9.9400000	8.383743
9.9500000	8.380936
9.9600000	8.355365
9.9700000	8.374286
9.9800000	8.403593
9.9900000	8.337741
100.000000	8.359993
100.100000	8.382563
100.200000	8.368997
100.300000	8.375264
100.400000	8.365383
100.500000	8.361403
10.0600000	8.348310
10.0700000	8.354916
10.0800000	8.331184
10.0900000	8.356335
10.1000000	8.374740
10.1100000	8.351932
10.1200000	8.360256
10.1300000	8.356720
10.1400000	8.329916
10.1500000	8.343432
10.1600000	8.355697
10.1700000	8.348103
10.1800000	8.367751
10.1900000	8.340366
10.2000000	8.355212
10.2100000	8.347521
10.2200000	8.336057
10.2300000	8.347177
10.2400000	8.348694
10.2500000	8.343366
10.2600000	8.325354
10.2700000	8.368805
10.2800000	8.372161
10.2900000	8.347437
10.3000000	8.320034
10.3100000	8.339439
10.3200000	8.316771
10.3300000	8.328010
10.3400000	8.333952
10.3500000	8.342905
10.3600000	8.327378
10.3700000	8.318458
10.3800000	8.313074
10.3900000	8.322675
10.4000000	8.325629
10.4100000	8.317261
10.4200000	8.289542
10.4300000	8.318340
10.4400000	8.310355
10.4500000	8.295500
10.4600000	8.304798
10.4700000	8.298884
10.4800000	8.326119
10.4900000	8.311581
10.5000000	8.303142
10.5100000	8.306113
10.5200000	8.277275
10.5300000	8.310388
10.5400000	8.262498
10.5500000	8.285493
10.5600000	8.286214
10.5700000	8.280667
10.5800000	8.259733
10.5900000	8.289477
10.6000000	8.292395
10.6100000	8.265156
10.6200000	8.310162
10.6300000	8.315753
10.6400000	8.284405
10.6500000	8.282027
10.6600000	8.287465
10.6700000	8.282000
10.6800000	8.272729
10.6900000	8.256077
10.7000000	8.286851
10.7100000	8.275859
10.7200000	8.294439
10.7300000	8.286734
10.7400000	8.292230
10.7500000	8.290925
10.7600000	8.271306
10.7700000	8.253042
10.7800000	8.243110
10.7900000	8.279693
10.8000000	8.285650
10.8100000	8.259230
10.8200000	8.257969
10.8300000	8.292751
10.8400000	8.278529
10.8500000	8.246746
10.8600000	8.279052
10.8700000	8.270626
10.8800000	8.251272
10.8900000	8.198631
10.9000000	8.249137
