# Supplementary material for: Electrostatic Interactions Explain the Higher Binding Affinity of the CR3022 Antibody for SARS-CoV-2 than the 4A8 Antibody
Source: J Phys Chem B. 2021 Jul 6;125(27):7368–79. doi: 10.1021/acs.jpcb.1c03639 (PMC8276604; doi:10.1021/acs.jpcb.1c03639)
Supplement: Supplementary file 2 — jp1c03639_si_002.zip [file jp1c03639_si_002.zip › Data_share/CG_data/CG_data/Draw_data/Figure_6A/1Dpmf_RBD_cr3022.dat]

# CoM		1D-PMF
0.8800000	2.406937
0.8900000	2.245543
0.9000000	1.826499
0.9100000	1.545851
0.9200000	1.205868
0.9300000	0.998259
0.9400000	0.784123
0.9500000	0.595512
0.9600000	0.434710
0.9700000	0.298168
0.9800000	0.165931
0.9900000	0.100952
1.0000000	0.068585
1.0100000	0.025071
1.0200000	0.000000
1.0300000	0.044649
1.0400000	0.101620
1.0500000	0.153820
1.0600000	0.244917
1.0700000	0.369423
1.0800000	0.498388
1.0900000	0.661631
1.1000000	0.822904
1.1100000	1.013006
1.1200000	1.214964
1.1300000	1.434013
1.1400000	1.688444
1.1500000	1.929783
1.1600000	2.208995
1.1700000	2.498369
1.1800000	2.799603
1.1900000	3.100015
1.2000000	3.393872
1.2100000	3.750215
1.2200000	4.072848
1.2300000	4.414698
1.2400000	4.762321
1.2500000	5.112540
1.2600000	5.467811
1.2700000	5.815831
1.2800000	6.123112
1.2900000	6.496302
1.3000000	6.781183
1.3100000	7.063314
1.3200000	7.342263
1.3300000	7.643746
1.3400000	7.870764
1.3500000	8.054018
1.3600000	8.202158
1.3700000	8.373755
1.3800000	8.462627
1.3900000	8.540324
1.4000000	8.675876
1.4100000	8.763689
1.4200000	8.878868
1.4300000	9.000557
1.4400000	9.013686
1.4500000	9.026648
1.4600000	9.107975
1.4700000	9.115167
1.4800000	9.142845
1.4900000	9.242663
1.5000000	9.301912
1.5100000	9.327161
1.5200000	9.293838
1.5300000	9.374218
1.5400000	9.410972
1.5500000	9.420932
1.5600000	9.484943
1.5700000	9.506137
1.5800000	9.563211
1.5900000	9.559215
1.6000000	9.606944
1.6100000	9.616881
1.6200000	9.662113
1.6300000	9.690579
1.6400000	9.750517
1.6500000	9.731434
1.6600000	9.776598
1.6700000	9.810153
1.6800000	9.838215
1.6900000	9.858289
1.7000000	9.882102
1.7100000	9.888406
1.7200000	9.919878
1.7300000	9.951877
1.7400000	9.939982
1.7500000	9.970415
1.7600000	9.976258
1.7700000	10.014673
1.7800000	10.015956
1.7900000	10.035634
1.8000000	10.027268
1.8100000	10.038833
1.8200000	10.062150
1.8300000	10.051105
1.8400000	10.066543
1.8500000	10.106845
1.8600000	10.076779
1.8700000	10.070035
1.8800000	10.060829
1.8900000	10.038797
1.9000000	10.038653
1.9100000	10.069402
1.9200000	10.045427
1.9300000	10.062242
1.9400000	10.068677
1.9500000	10.054853
1.9600000	10.067561
1.9700000	10.025441
1.9800000	10.040758
1.9900000	10.035201
2.0000000	10.069847
2.0100000	10.038190
2.0200000	10.044914
2.0300000	10.055970
2.0400000	10.074132
2.0500000	10.060575
2.0600000	10.067632
2.0700000	10.063528
2.0800000	10.094521
2.0900000	10.093522
2.1000000	10.082789
2.1100000	10.057177
2.1200000	10.092844
2.1300000	10.085771
2.1400000	10.093456
2.1500000	10.114844
2.1600000	10.096756
2.1700000	10.124807
2.1800000	10.095842
2.1900000	10.125414
2.2000000	10.125205
2.2100000	10.141138
2.2200000	10.112980
2.2300000	10.130955
2.2400000	10.157956
2.2500000	10.160547
2.2600000	10.197772
2.2700000	10.158112
2.2800000	10.172998
2.2900000	10.173048
2.3000000	10.186782
2.3100000	10.209109
2.3200000	10.210369
2.3300000	10.201115
2.3400000	10.211431
2.3500000	10.196870
2.3600000	10.241600
2.3700000	10.233124
2.3800000	10.260489
2.3900000	10.238001
2.4000000	10.264382
2.4100000	10.237804
2.4200000	10.250316
2.4300000	10.267292
2.4400000	10.271799
2.4500000	10.284236
2.4600000	10.293706
2.4700000	10.322017
2.4800000	10.315652
2.4900000	10.291747
2.5000000	10.331868
2.5100000	10.323850
2.5200000	10.297296
2.5300000	10.308412
2.5400000	10.341429
2.5500000	10.357263
2.5600000	10.310086
2.5700000	10.363432
2.5800000	10.371107
2.5900000	10.319474
2.6000000	10.368461
2.6100000	10.363286
2.6200000	10.353193
2.6300000	10.358108
2.6400000	10.347196
2.6500000	10.385437
2.6600000	10.370028
2.6700000	10.386302
2.6800000	10.364762
2.6900000	10.348498
2.7000000	10.380620
2.7100000	10.405620
2.7200000	10.404392
2.7300000	10.392282
2.7400000	10.377352
2.7500000	10.362657
2.7600000	10.347583
2.7700000	10.385180
2.7800000	10.398792
2.7900000	10.365531
2.8000000	10.349187
2.8100000	10.387989
2.8200000	10.358957
2.8300000	10.370253
2.8400000	10.338653
2.8500000	10.386228
2.8600000	10.373110
2.8700000	10.381393
2.8800000	10.377013
2.8900000	10.369420
2.9000000	10.353391
2.9100000	10.372730
2.9200000	10.377204
2.9300000	10.369975
2.9400000	10.392311
2.9500000	10.377844
2.9600000	10.400675
2.9700000	10.385142
2.9800000	10.378638
2.9900000	10.344819
3.0000000	10.353131
3.0100000	10.367959
3.0200000	10.366770
3.0300000	10.361345
3.0400000	10.335513
3.0500000	10.334511
3.0600000	10.370400
3.0700000	10.368370
3.0800000	10.327308
3.0900000	10.384487
3.1000000	10.364366
3.1100000	10.348899
3.1200000	10.358968
3.1300000	10.346002
3.1400000	10.332862
3.1500000	10.355816
3.1600000	10.345181
3.1700000	10.348763
3.1800000	10.322140
3.1900000	10.339753
3.2000000	10.335276
3.2100000	10.315481
3.2200000	10.347833
3.2300000	10.351608
3.2400000	10.321431
3.2500000	10.322159
3.2600000	10.306789
3.2700000	10.320997
3.2800000	10.308442
3.2900000	10.327552
3.3000000	10.323727
3.3100000	10.315801
3.3200000	10.281849
3.3300000	10.299956
3.3400000	10.307066
3.3500000	10.278917
3.3600000	10.282971
3.3700000	10.277945
3.3800000	10.270565
3.3900000	10.258646
3.4000000	10.286473
3.4100000	10.252985
3.4200000	10.234865
3.4300000	10.268840
3.4400000	10.231097
3.4500000	10.236424
3.4600000	10.245107
3.4700000	10.245024
3.4800000	10.219088
3.4900000	10.207815
3.5000000	10.216281
3.5100000	10.223330
3.5200000	10.204090
3.5300000	10.193676
3.5400000	10.181625
3.5500000	10.193675
3.5600000	10.183324
3.5700000	10.172947
3.5800000	10.149206
3.5900000	10.141387
3.6000000	10.145851
3.6100000	10.114520
3.6200000	10.162909
3.6300000	10.155851
3.6400000	10.123560
3.6500000	10.115182
3.6600000	10.099486
3.6700000	10.112794
3.6800000	10.095894
3.6900000	10.103504
3.7000000	10.089667
3.7100000	10.062258
3.7200000	10.082987
3.7300000	10.055244
3.7400000	10.066001
3.7500000	10.048422
3.7600000	10.051122
3.7700000	10.050981
3.7800000	10.021062
3.7900000	10.050885
3.8000000	10.016901
3.8100000	9.993393
3.8200000	10.011350
3.8300000	9.968026
3.8400000	9.980212
3.8500000	9.975335
3.8600000	9.981165
3.8700000	9.953181
3.8800000	9.951064
3.8900000	9.928734
3.9000000	9.970028
3.9100000	9.943476
3.9200000	9.900426
3.9300000	9.956712
3.9400000	9.920151
3.9500000	9.909255
3.9600000	9.922424
3.9700000	9.901410
3.9800000	9.892659
3.9900000	9.887985
4.0000000	9.900734
4.0100000	9.893004
4.0200000	9.904463
4.0300000	9.862774
4.0400000	9.855781
4.0500000	9.867470
4.0600000	9.853800
4.0700000	9.858742
4.0800000	9.827512
4.0900000	9.823801
4.1000000	9.810863
4.1100000	9.799901
4.1200000	9.800690
4.1300000	9.781651
4.1400000	9.775620
4.1500000	9.787781
4.1600000	9.784555
4.1700000	9.760961
4.1800000	9.776847
4.1900000	9.741392
4.2000000	9.746673
4.2100000	9.730363
4.2200000	9.733937
4.2300000	9.751056
4.2400000	9.727210
4.2500000	9.740988
4.2600000	9.712732
4.2700000	9.701761
4.2800000	9.716980
4.2900000	9.723577
4.3000000	9.703591
4.3100000	9.675762
4.3200000	9.677466
4.3300000	9.683446
4.3400000	9.675695
4.3500000	9.672798
4.3600000	9.673516
4.3700000	9.646668
4.3800000	9.649553
4.3900000	9.663695
4.4000000	9.632372
4.4100000	9.621249
4.4200000	9.646253
4.4300000	9.622190
4.4400000	9.589588
4.4500000	9.602630
4.4600000	9.623420
4.4700000	9.594091
4.4800000	9.618336
4.4900000	9.612122
4.5000000	9.596243
4.5100000	9.583790
4.5200000	9.580328
4.5300000	9.596327
4.5400000	9.573860
4.5500000	9.560383
4.5600000	9.575293
4.5700000	9.551600
4.5800000	9.577034
4.5900000	9.537325
4.6000000	9.543881
4.6100000	9.540424
4.6200000	9.548848
4.6300000	9.556560
4.6400000	9.522283
4.6500000	9.527750
4.6600000	9.554117
4.6700000	9.510515
4.6800000	9.511829
4.6900000	9.509024
4.7000000	9.506507
4.7100000	9.530365
4.7200000	9.497846
4.7300000	9.496150
4.7400000	9.477012
4.7500000	9.502369
4.7600000	9.543110
4.7700000	9.495470
4.7800000	9.458356
4.7900000	9.459772
4.8000000	9.468250
4.8100000	9.460487
4.8200000	9.467870
4.8300000	9.439375
4.8400000	9.458834
4.8500000	9.434188
4.8600000	9.436445
4.8700000	9.428615
4.8800000	9.427531
4.8900000	9.436871
4.9000000	9.397950
4.9100000	9.417760
4.9200000	9.412842
4.9300000	9.410548
4.9400000	9.425241
4.9500000	9.375994
4.9600000	9.394726
4.9700000	9.401922
4.9800000	9.399536
4.9900000	9.400756
5.0000000	9.390931
5.0100000	9.379900
5.0200000	9.391492
5.0300000	9.355653
5.0400000	9.390899
5.0500000	9.359822
5.0600000	9.363321
5.0700000	9.362429
5.0800000	9.365497
5.0900000	9.343910
5.1000000	9.333129
5.1100000	9.354122
5.1200000	9.333778
5.1300000	9.326389
5.1400000	9.320052
5.1500000	9.347211
5.1600000	9.291874
5.1700000	9.338206
5.1800000	9.348055
5.1900000	9.336913
5.2000000	9.319182
5.2100000	9.326615
5.2200000	9.337188
5.2300000	9.299561
5.2400000	9.318324
5.2500000	9.302593
5.2600000	9.307622
5.2700000	9.295397
5.2800000	9.315545
5.2900000	9.291511
5.3000000	9.292846
5.3100000	9.335000
5.3200000	9.279845
5.3300000	9.296487
5.3400000	9.278783
5.3500000	9.276815
5.3600000	9.287729
5.3700000	9.287099
5.3800000	9.272557
5.3900000	9.258256
5.4000000	9.240803
5.4100000	9.256712
5.4200000	9.264478
5.4300000	9.263345
5.4400000	9.248152
5.4500000	9.258886
5.4600000	9.237698
5.4700000	9.251859
5.4800000	9.272142
5.4900000	9.232011
5.5000000	9.229827
5.5100000	9.242937
5.5200000	9.239340
5.5300000	9.249057
5.5400000	9.222918
5.5500000	9.262179
5.5600000	9.217980
5.5700000	9.217128
5.5800000	9.224944
5.5900000	9.197988
5.6000000	9.212498
5.6100000	9.199456
5.6200000	9.210834
5.6300000	9.197925
5.6400000	9.226777
5.6500000	9.161558
5.6600000	9.186914
5.6700000	9.171832
5.6800000	9.158820
5.6900000	9.151193
5.7000000	9.182702
5.7100000	9.165522
5.7200000	9.162314
5.7300000	9.178748
5.7400000	9.153711
5.7500000	9.145767
5.7600000	9.159798
5.7700000	9.142753
5.7800000	9.116659
5.7900000	9.120470
5.8000000	9.134332
5.8100000	9.121469
5.8200000	9.130136
5.8300000	9.126998
5.8400000	9.119086
5.8500000	9.105249
5.8600000	9.111280
5.8700000	9.126425
5.8800000	9.093089
5.8900000	9.074359
5.9000000	9.091579
5.9100000	9.080781
5.9200000	9.098989
5.9300000	9.099249
5.9400000	9.079433
5.9500000	9.073582
5.9600000	9.074458
5.9700000	9.054587
5.9800000	9.090708
5.9900000	9.050523
6.0000000	9.093927
6.0100000	9.086430
6.0200000	9.100691
6.0300000	9.071312
6.0400000	9.078074
6.0500000	9.091192
6.0600000	9.067662
6.0700000	9.060184
6.0800000	9.047999
6.0900000	9.065148
6.1000000	9.072947
6.1100000	9.069965
6.1200000	9.056257
6.1300000	9.057339
6.1400000	9.073456
6.1500000	9.044917
6.1600000	9.022927
6.1700000	9.059359
6.1800000	9.070262
6.1900000	9.035264
6.2000000	9.024660
6.2100000	9.040057
6.2200000	9.039247
6.2300000	9.033263
6.2400000	9.021243
6.2500000	9.016893
6.2600000	9.015380
6.2700000	9.011644
6.2800000	9.028392
6.2900000	9.029158
6.3000000	9.026972
6.3100000	9.004150
6.3200000	9.020921
6.3300000	9.018042
6.3400000	9.006720
6.3500000	8.989827
6.3600000	8.996783
6.3700000	9.007153
6.3800000	8.995219
6.3900000	8.992055
6.4000000	8.983800
6.4100000	8.951812
6.4200000	8.995638
6.4300000	8.977383
6.4400000	8.957676
6.4500000	8.975739
6.4600000	8.984311
6.4700000	8.977660
6.4800000	8.967492
6.4900000	8.984187
6.5000000	8.988983
6.5100000	8.956777
6.5200000	8.959936
6.5300000	8.961802
6.5400000	8.962672
6.5500000	8.935983
6.5600000	8.937261
6.5700000	8.957196
6.5800000	8.941996
6.5900000	8.937140
6.6000000	8.952003
6.6100000	8.909215
6.6200000	8.956628
6.6300000	8.936466
6.6400000	8.917727
6.6500000	8.924987
6.6600000	8.932450
6.6700000	8.896341
6.6800000	8.924398
6.6900000	8.901349
6.7000000	8.890135
6.7100000	8.892479
6.7200000	8.902268
6.7300000	8.885150
6.7400000	8.888662
6.7500000	8.894530
6.7600000	8.889604
6.7700000	8.874320
6.7800000	8.920472
6.7900000	8.883979
6.8000000	8.915249
6.8100000	8.867400
6.8200000	8.876529
6.8300000	8.880347
6.8400000	8.862424
6.8500000	8.855086
6.8600000	8.887752
6.8700000	8.885388
6.8800000	8.866374
6.8900000	8.864292
6.9000000	8.839121
6.9100000	8.859111
6.9200000	8.847084
6.9300000	8.853233
6.9400000	8.861453
6.9500000	8.855714
6.9600000	8.861739
6.9700000	8.824642
6.9800000	8.839849
6.9900000	8.830655
7.0000000	8.835816
7.0100000	8.825654
7.0200000	8.826332
7.0300000	8.847887
7.0400000	8.824518
7.0500000	8.845197
7.0600000	8.781887
7.0700000	8.828303
7.0800000	8.809035
7.0900000	8.819349
7.1000000	8.809719
7.1100000	8.802386
7.1200000	8.799837
7.1300000	8.820299
7.1400000	8.809535
7.1500000	8.788351
7.1600000	8.799861
7.1700000	8.786717
7.1800000	8.782263
7.1900000	8.790930
7.2000000	8.782319
7.2100000	8.782088
7.2200000	8.773273
7.2300000	8.803163
7.2400000	8.762890
7.2500000	8.767923
7.2600000	8.768629
7.2700000	8.755140
7.2800000	8.769698
7.2900000	8.761705
7.3000000	8.720026
7.3100000	8.761077
7.3200000	8.766881
7.3300000	8.760491
7.3400000	8.749751
7.3500000	8.769983
7.3600000	8.749526
7.3700000	8.750431
7.3800000	8.742118
7.3900000	8.736702
7.4000000	8.739462
7.4100000	8.764913
7.4200000	8.763820
7.4300000	8.733916
7.4400000	8.769425
7.4500000	8.736416
7.4600000	8.746904
7.4700000	8.738288
7.4800000	8.731880
7.4900000	8.769386
7.5000000	8.733848
7.5100000	8.715447
7.5200000	8.726195
7.5300000	8.731299
7.5400000	8.715467
7.5500000	8.725262
7.5600000	8.711320
7.5700000	8.730918
7.5800000	8.707825
7.5900000	8.721614
7.6000000	8.697496
7.6100000	8.674494
7.6200000	8.717251
7.6300000	8.706075
7.6400000	8.679091
7.6500000	8.690717
7.6600000	8.699512
7.6700000	8.689200
7.6800000	8.680051
7.6900000	8.678589
7.7000000	8.688638
7.7100000	8.681296
7.7200000	8.683897
7.7300000	8.709144
7.7400000	8.692263
7.7500000	8.673603
7.7600000	8.695378
7.7700000	8.679157
7.7800000	8.659881
7.7900000	8.678688
7.8000000	8.666828
7.8100000	8.668877
7.8200000	8.687649
7.8300000	8.707369
7.8400000	8.667145
7.8500000	8.698380
7.8600000	8.671757
7.8700000	8.677081
7.8800000	8.664954
7.8900000	8.696160
7.9000000	8.663093
7.9100000	8.662125
7.9200000	8.629616
7.9300000	8.663721
7.9400000	8.663103
7.9500000	8.631602
7.9600000	8.662634
7.9700000	8.662483
7.9800000	8.661422
7.9900000	8.658480
8.0000000	8.627470
8.0100000	8.630014
8.0200000	8.643696
8.0300000	8.652279
8.0400000	8.639113
8.0500000	8.645506
8.0600000	8.635039
8.0700000	8.653090
8.0800000	8.640596
8.0900000	8.650699
8.1000000	8.648846
8.1100000	8.640519
8.1200000	8.637992
8.1300000	8.630024
8.1400000	8.651598
8.1500000	8.643680
8.1600000	8.627481
8.1700000	8.637505
8.1800000	8.628246
8.1900000	8.616201
8.2000000	8.653943
8.2100000	8.621280
8.2200000	8.638142
8.2300000	8.640204
8.2400000	8.634029
8.2500000	8.610920
8.2600000	8.635333
8.2700000	8.605391
8.2800000	8.631325
8.2900000	8.616009
8.3000000	8.609865
8.3100000	8.615921
8.3200000	8.580381
8.3300000	8.586165
8.3400000	8.611462
8.3500000	8.603492
8.3600000	8.610984
8.3700000	8.600775
8.3800000	8.596076
8.3900000	8.612970
8.4000000	8.603621
8.4100000	8.593705
8.4200000	8.606658
8.4300000	8.599821
8.4400000	8.599773
8.4500000	8.580747
8.4600000	8.592082
8.4700000	8.588021
8.4800000	8.600826
8.4900000	8.577264
8.5000000	8.568090
8.5100000	8.585972
8.5200000	8.581128
8.5300000	8.579842
8.5400000	8.582456
8.5500000	8.566047
8.5600000	8.546262
8.5700000	8.562877
8.5800000	8.549318
8.5900000	8.560075
8.6000000	8.564300
8.6100000	8.575135
8.6200000	8.556405
8.6300000	8.570100
8.6400000	8.563332
8.6500000	8.555311
8.6600000	8.535966
8.6700000	8.539774
8.6800000	8.554597
8.6900000	8.546314
8.7000000	8.563138
8.7100000	8.538958
8.7200000	8.552829
8.7300000	8.523070
8.7400000	8.539049
8.7500000	8.527137
8.7600000	8.525876
8.7700000	8.504799
8.7800000	8.505922
8.7900000	8.511499
8.8000000	8.509753
8.8100000	8.533397
8.8200000	8.529195
8.8300000	8.546166
8.8400000	8.540645
8.8500000	8.532897
8.8600000	8.524894
8.8700000	8.537195
8.8800000	8.543080
8.8900000	8.535103
8.9000000	8.533297
8.9100000	8.510926
8.9200000	8.498701
8.9300000	8.534888
8.9400000	8.539994
8.9500000	8.505496
8.9600000	8.531164
8.9700000	8.526837
8.9800000	8.493249
8.9900000	8.512911
9.0000000	8.530633
9.0100000	8.512105
9.0200000	8.511836
9.0300000	8.503206
9.0400000	8.499407
9.0500000	8.484633
9.0600000	8.511109
9.0700000	8.485312
9.0800000	8.490431
9.0900000	8.513843
9.1000000	8.505216
9.1100000	8.495111
9.1200000	8.488671
9.1300000	8.482961
9.1400000	8.500696
9.1500000	8.483450
9.1600000	8.487458
9.1700000	8.499693
9.1800000	8.453890
9.1900000	8.463686
9.2000000	8.470247
9.2100000	8.509840
9.2200000	8.485305
9.2300000	8.476089
9.2400000	8.483814
9.2500000	8.471680
9.2600000	8.480569
9.2700000	8.509497
9.2800000	8.471015
9.2900000	8.485905
9.3000000	8.487227
9.3100000	8.487822
9.3200000	8.497313
9.3300000	8.453753
9.3400000	8.462879
9.3500000	8.464416
9.3600000	8.457939
9.3700000	8.463219
9.3800000	8.467577
9.3900000	8.441952
9.4000000	8.454660
9.4100000	8.463475
9.4200000	8.454560
9.4300000	8.453392
9.4400000	8.460000
9.4500000	8.456900
9.4600000	8.425287
9.4700000	8.437289
9.4800000	8.459750
9.4900000	8.445932
9.5000000	8.436180
9.5100000	8.443792
9.5200000	8.433433
9.5300000	8.442732
9.5400000	8.435936
9.5500000	8.428897
9.5600000	8.417209
9.5700000	8.414433
9.5800000	8.414825
9.5900000	8.424783
9.6000000	8.415060
9.6100000	8.422214
9.6200000	8.436026
9.6300000	8.437213
9.6400000	8.415623
9.6500000	8.410310
9.6600000	8.427799
9.6700000	8.426228
9.6800000	8.398023
9.6900000	8.410944
9.7000000	8.416969
9.7100000	8.418445
9.7200000	8.403990
9.7300000	8.411777
9.7400000	8.411135
9.7500000	8.391788
9.7600000	8.382194
9.7700000	8.389901
9.7800000	8.415438
9.7900000	8.396246
9.8000000	8.371849
9.8100000	8.394840
9.8200000	8.370316
9.8300000	8.389184
9.8400000	8.379275
9.8500000	8.397638
9.8600000	8.379163
9.8700000	8.371922
9.8800000	8.387378
9.8900000	8.358006
9.9000000	8.343579
9.9100000	8.361740
9.9200000	8.352926
9.9300000	8.360032
9.9400000	8.346912
9.9500000	8.351246
9.9600000	8.357296
9.9700000	8.384308
9.9800000	8.345626
9.9900000	8.349866
10.0000000	8.361967
10.0100000	8.341236
10.0200000	8.341373
10.0300000	8.337069
10.0400000	8.350617
10.0500000	8.352362
10.0600000	8.322851
10.0700000	8.388190
10.0800000	8.351553
10.0900000	8.328653
10.1000000	8.327568
10.1100000	8.341184
10.1200000	8.322394
10.1300000	8.331028
10.1400000	8.323985
10.1500000	8.332290
10.1600000	8.326080
10.1700000	8.320180
10.1800000	8.332329
10.1900000	8.329576
10.2000000	8.324531
10.2100000	8.315309
10.2200000	8.303961
10.2300000	8.307941
10.2400000	8.305913
10.2500000	8.308433
10.2600000	8.294715
10.2700000	8.288470
10.2800000	8.300361
10.2900000	8.281298
10.3000000	8.297447
10.3100000	8.295006
10.3200000	8.279362
10.3300000	8.288167
10.3400000	8.289820
10.3500000	8.288035
10.3600000	8.294023
10.3700000	8.270152
10.3800000	8.299488
10.3900000	8.310094
10.4000000	8.285942
10.4100000	8.272949
10.4200000	8.286052
10.4300000	8.274296
10.4400000	8.269290
10.4500000	8.308636
10.4600000	8.282725
10.4700000	8.273785
10.4800000	8.269663
10.4900000	8.293228
10.5000000	8.282452
10.5100000	8.264523
10.5200000	8.269860
10.5300000	8.255305
10.5400000	8.268474
10.5500000	8.288541
10.5600000	8.277383
10.5700000	8.291161
10.5800000	8.261909
10.5900000	8.271190
10.6000000	8.244333
10.6100000	8.286380
10.6200000	8.244443
10.6300000	8.254920
10.6400000	8.278685
10.6500000	8.256009
10.6600000	8.259188
10.6700000	8.260512
10.6800000	8.222346
10.6900000	8.249574
10.7000000	8.254764
10.7100000	8.279588
10.7200000	8.267853
10.7300000	8.237957
10.7400000	8.276978
10.7500000	8.267139
10.7600000	8.270142
10.7700000	8.276381
10.7800000	8.243159
10.7900000	8.273080
10.8000000	8.259224
10.8100000	8.261215
10.8200000	8.236148
10.8300000	8.234098
10.8400000	8.261906
10.8500000	8.246361
10.8600000	8.220750
10.8700000	8.245019
10.8800000	8.263242
10.8900000	8.238669
10.9000000	8.255234
10.9100000	8.232775
10.9200000	8.227085
10.9300000	8.240933
10.9400000	8.240057
10.9500000	8.239783
10.9600000	8.233276
10.9700000	8.236387
10.9800000	8.229016
10.9900000	8.207431
11.0000000	8.277330
