# Supplementary material for: Electrostatic Interactions Explain the Higher Binding Affinity of the CR3022 Antibody for SARS-CoV-2 than the 4A8 Antibody
Source: J Phys Chem B. 2021 Jul 6;125(27):7368–79. doi: 10.1021/acs.jpcb.1c03639 (PMC8276604; doi:10.1021/acs.jpcb.1c03639)
Supplement: Supplementary file 2 — jp1c03639_si_002.zip [file jp1c03639_si_002.zip › Data_share/CG_data/CG_data/Draw_data/Figure_6B/kd_NTD-4a8.dat]

#   r*	      KD	
    3.0100    0.853338532429679E-16
    3.0200    0.350276841959947E-15
    3.0300    0.777801150245885E-15
    3.0400    0.137910043998465E-14
    3.0500    0.212941581957678E-14
    3.0600    0.303514575282305E-14
    3.0700    0.413471918778644E-14
    3.0800    0.543286938824882E-14
    3.0900    0.691955176748129E-14
    3.1000    0.850235085122269E-14
    3.1100    0.102991342301068E-13
    3.1200    0.123245218226674E-13
    3.1300    0.144362140044803E-13
    3.1400    0.167068689215976E-13
    3.1500    0.191527110389180E-13
    3.1600    0.217120886821794E-13
    3.1700    0.244476700261057E-13
    3.1800    0.274320813321411E-13
    3.1900    0.306213362835133E-13
    3.2000    0.339774936714576E-13
    3.2100    0.374596752358832E-13
    3.2200    0.411331063164353E-13
    3.2300    0.450911815721582E-13
    3.2400    0.492813514131495E-13
    3.2500    0.536368940247634E-13
    3.2600    0.581233932388230E-13
    3.2700    0.627820348810435E-13
    3.2800    0.675777224514308E-13
    3.2900    0.725690536490980E-13
    3.3000    0.778491587543460E-13
    3.3100    0.832446806009795E-13
    3.3200    0.889313617088485E-13
    3.3300    0.948471220248973E-13
    3.3400    0.100667310468414E-12
    3.3500    0.107023934794907E-12
    3.3600    0.113680900056230E-12
    3.3700    0.120069587232426E-12
    3.3800    0.126814155063729E-12
    3.3900    0.133920488925293E-12
    3.4000    0.141377376547755E-12
    3.4100    0.149215694695693E-12
    3.4200    0.157119130611083E-12
    3.4300    0.165003402436451E-12
    3.4400    0.173056103073980E-12
    3.4500    0.181628050533365E-12
    3.4600    0.190267991454532E-12
    3.4700    0.199075221573664E-12
    3.4800    0.208170425799084E-12
    3.4900    0.217196866450210E-12
    3.5000    0.226719134129423E-12
    3.5100    0.236840451484693E-12
    3.5200    0.246877655551868E-12
    3.5300    0.256953090341680E-12
    3.5400    0.267258759137672E-12
    3.5500    0.277286578983266E-12
    3.5600    0.287720934528847E-12
    3.5700    0.298721021265890E-12
    3.5800    0.309683177997585E-12
    3.5900    0.320786569774168E-12
    3.6000    0.332595479917972E-12
    3.6100    0.345084446307258E-12
    3.6200    0.358201684989759E-12
    3.6300    0.370731052889257E-12
    3.6400    0.382433149298361E-12
    3.6500    0.394457585888640E-12
    3.6600    0.406891921992875E-12
    3.6700    0.419788168735806E-12
    3.6800    0.432934486068927E-12
    3.6900    0.446603399936536E-12
    3.7000    0.460777360519078E-12
    3.7100    0.475290796699116E-12
    3.7200    0.490079762580875E-12
    3.7300    0.505392367854055E-12
    3.7400    0.520420313970438E-12
    3.7500    0.535607428256271E-12
    3.7600    0.551797871560155E-12
    3.7700    0.568318955010354E-12
    3.7800    0.585539646458629E-12
    3.7900    0.603412825794472E-12
    3.8000    0.621258821471493E-12
    3.8100    0.639101216718031E-12
    3.8200    0.657626167726165E-12
    3.8300    0.676822131855954E-12
    3.8400    0.695870438575803E-12
    3.8500    0.714730072019000E-12
    3.8600    0.734014996129931E-12
    3.8700    0.753974084465446E-12
    3.8800    0.774360378417614E-12
    3.8900    0.794949684751446E-12
    3.9000    0.815190527274273E-12
    3.9100    0.836037069818326E-12
    3.9200    0.857696981930538E-12
    3.9300    0.879620683436060E-12
    3.9400    0.902774948057616E-12
    3.9500    0.926488158268277E-12
    3.9600    0.950988608556609E-12
    3.9700    0.976268869419408E-12
    3.9800    0.100118448569877E-11
    3.9900    0.102715673794502E-11
    4.0000    0.105376077819619E-11
    4.0100    0.108056985811252E-11
    4.0200    0.110892977590977E-11
    4.0300    0.113825962123836E-11
    4.0400    0.116774888001331E-11
    4.0500    0.119763353545504E-11
    4.0600    0.122811794125752E-11
    4.0700    0.125891919415518E-11
    4.0800    0.129104786529730E-11
    4.0900    0.132394887613125E-11
    4.1000    0.135750602596671E-11
    4.1100    0.139232679447441E-11
    4.1200    0.142823227870561E-11
    4.1300    0.146506289451892E-11
    4.1400    0.150147695798063E-11
    4.1500    0.153775045340056E-11
    4.1600    0.157613093903064E-11
    4.1700    0.161561011200969E-11
    4.1800    0.165483584034538E-11
    4.1900    0.169512336779775E-11
    4.2000    0.173595576626748E-11
    4.2100    0.177730081233098E-11
    4.2200    0.182005614571471E-11
    4.2300    0.186436964561916E-11
    4.2400    0.191031863902274E-11
    4.2500    0.195689093877344E-11
    4.2600    0.200448172247921E-11
    4.2700    0.205332295038120E-11
    4.2800    0.210190936780594E-11
    4.2900    0.215265258933595E-11
    4.3000    0.220483045067089E-11
    4.3100    0.225654327672356E-11
    4.3200    0.230887394335803E-11
    4.3300    0.236063250783663E-11
    4.3400    0.241291952036049E-11
    4.3500    0.246736496226236E-11
    4.3600    0.252424393783551E-11
    4.3700    0.258264392996950E-11
    4.3800    0.264323908153815E-11
    4.3900    0.270587436294624E-11
    4.4000    0.276787798380135E-11
    4.4100    0.283177760843895E-11
    4.4200    0.289763725800125E-11
    4.4300    0.296406452149229E-11
    4.4400    0.303132880645469E-11
    4.4500    0.309947745470743E-11
    4.4600    0.317069071566429E-11
    4.4700    0.324231811117464E-11
    4.4800    0.331368117039345E-11
    4.4900    0.338871820612756E-11
    4.5000    0.346684929555399E-11
    4.5100    0.354609869435487E-11
    4.5200    0.362500288573637E-11
    4.5300    0.370502177634375E-11
    4.5400    0.378646752654690E-11
    4.5500    0.387015227595260E-11
    4.5600    0.395603143239392E-11
    4.5700    0.404553928990307E-11
    4.5800    0.413984784583936E-11
    4.5900    0.423432010418395E-11
    4.6000    0.432942202925992E-11
    4.6100    0.442750047499746E-11
    4.6200    0.452814715817361E-11
    4.6300    0.462961349544948E-11
    4.6400    0.473106052286349E-11
    4.6500    0.483427124770273E-11
    4.6600    0.494337117275513E-11
    4.6700    0.505412227142716E-11
    4.6800    0.516545635482348E-11
    4.6900    0.527779515950109E-11
    4.7000    0.539453705753214E-11
    4.7100    0.551550685015953E-11
    4.7200    0.563711276102319E-11
    4.7300    0.576019812220546E-11
    4.7400    0.588330737235235E-11
    4.7500    0.601210729739757E-11
    4.7600    0.614120342571376E-11
    4.7700    0.627151190023801E-11
    4.7800    0.640754324257202E-11
    4.7900    0.654447460606705E-11
    4.8000    0.668193275592148E-11
    4.8100    0.682078065560564E-11
    4.8200    0.696059810338817E-11
    4.8300    0.710310926932074E-11
    4.8400    0.725169749321901E-11
    4.8500    0.740239752322960E-11
    4.8600    0.755792622528002E-11
    4.8700    0.771692149663476E-11
    4.8800    0.787846259217738E-11
    4.8900    0.803510955791254E-11
    4.9000    0.819345114036644E-11
    4.9100    0.835817150903493E-11
    4.9200    0.852775347479054E-11
    4.9300    0.870366347836394E-11
    4.9400    0.887682255756795E-11
    4.9500    0.905066851449551E-11
    4.9600    0.922285514768402E-11
    4.9700    0.939781927959467E-11
    4.9800    0.957865518946375E-11
    4.9900    0.976833599694071E-11
    5.0000    0.996235538445656E-11
    5.0100    0.101606238513570E-10
    5.0200    0.103579845396086E-10
    5.0300    0.105549279188578E-10
    5.0400    0.107625998574200E-10
    5.0500    0.109765701423275E-10
    5.0600    0.112068775669749E-10
    5.0700    0.114406596568783E-10
    5.0800    0.116612791134525E-10
    5.0900    0.118810327338363E-10
    5.1000    0.121074972660891E-10
    5.1100    0.123361768927828E-10
    5.1200    0.125787354557250E-10
    5.1300    0.128404564347676E-10
    5.1400    0.131032205344889E-10
    5.1500    0.133570974188123E-10
    5.1600    0.136166474290780E-10
    5.1700    0.138846121988240E-10
    5.1800    0.141582177566692E-10
    5.1900    0.144315081349847E-10
    5.2000    0.147079077276054E-10
    5.2100    0.149933022957728E-10
    5.2200    0.152850300962659E-10
    5.2300    0.155750947411086E-10
    5.2400    0.158633057113939E-10
    5.2500    0.161757685500474E-10
    5.2600    0.164802739730709E-10
    5.2700    0.167727007543002E-10
    5.2800    0.170778302701743E-10
    5.2900    0.173867227443694E-10
    5.3000    0.176978867240798E-10
    5.3100    0.180225088257575E-10
    5.3200    0.183718270479367E-10
    5.3300    0.187171527158001E-10
    5.3400    0.190521463336076E-10
    5.3500    0.194030544089664E-10
    5.3600    0.197638020963563E-10
    5.3700    0.201257517326808E-10
    5.3800    0.204948343612207E-10
    5.3900    0.208579665146520E-10
    5.4000    0.212182251479498E-10
    5.4100    0.215796463936276E-10
    5.4200    0.219625188605515E-10
    5.4300    0.223592220947713E-10
    5.4400    0.227440670869892E-10
    5.4500    0.231395001816662E-10
    5.4600    0.235531248136204E-10
    5.4700    0.239746866489267E-10
    5.4800    0.243925682223018E-10
    5.4900    0.248237217100221E-10
    5.5000    0.252670152260596E-10
    5.5100    0.257220868906634E-10
    5.5200    0.261765181104703E-10
    5.5300    0.266166451963240E-10
    5.5400    0.270623676541853E-10
    5.5500    0.275349612676832E-10
    5.5600    0.280334130759827E-10
    5.5700    0.285313761591948E-10
    5.5800    0.290209128300036E-10
    5.5900    0.295232472699432E-10
    5.6000    0.300381058734052E-10
    5.6100    0.305596728733487E-10
    5.6200    0.310898368181040E-10
    5.6300    0.316077121356245E-10
    5.6400    0.321313830431220E-10
    5.6500    0.326669811169310E-10
    5.6600    0.332034114753266E-10
    5.6700    0.337525437523135E-10
    5.6800    0.343135163072567E-10
    5.6900    0.348688826922532E-10
    5.7000    0.354348818757081E-10
    5.7100    0.360236497448183E-10
    5.7200    0.366231162084703E-10
    5.7300    0.372372315008245E-10
    5.7400    0.378495544375388E-10
    5.7500    0.384669002066791E-10
    5.7600    0.390798454480917E-10
    5.7700    0.397034161633978E-10
    5.7800    0.403218277450191E-10
    5.7900    0.409462686893650E-10
    5.8000    0.416250478403796E-10
    5.8100    0.423183126247189E-10
    5.8200    0.429961957017746E-10
    5.8300    0.436798090594140E-10
    5.8400    0.443933448961305E-10
    5.8500    0.451188971580760E-10
    5.8600    0.458605624229276E-10
    5.8700    0.466042177034159E-10
    5.8800    0.473489156284962E-10
    5.8900    0.481057976658922E-10
    5.9000    0.488810814086805E-10
    5.9100    0.496784688155056E-10
    5.9200    0.504823293110728E-10
    5.9300    0.513040492071318E-10
    5.9400    0.521287667155425E-10
    5.9500    0.529368410876132E-10
    5.9600    0.537744734957358E-10
    5.9700    0.546577071546424E-10
    5.9800    0.555451874543729E-10
    5.9900    0.564374222478493E-10
    6.0000    0.573343506294665E-10
    6.0100    0.582519336221399E-10
    6.0200    0.591991284758600E-10
    6.0300    0.601469652743923E-10
    6.0400    0.611092139419487E-10
    6.0500    0.620734854456860E-10
    6.0600    0.630373678872906E-10
    6.0700    0.640275521338312E-10
    6.0800    0.650331311883058E-10
    6.0900    0.660371265921663E-10
    6.1000    0.670786538827601E-10
    6.1100    0.681286840576415E-10
    6.1200    0.691947119649469E-10
    6.1300    0.703047088005604E-10
    6.1400    0.713741425521621E-10
    6.1500    0.724179682945008E-10
    6.1600    0.735111879324981E-10
    6.1700    0.746198212606702E-10
    6.1800    0.757485456410131E-10
    6.1900    0.769146848303488E-10
    6.2000    0.780823980404770E-10
    6.2100    0.792643677574347E-10
    6.2200    0.804607916249762E-10
    6.2300    0.816717410364350E-10
    6.2400    0.829207678677817E-10
    6.2500    0.841671585851993E-10
    6.2600    0.854193222274436E-10
    6.2700    0.867108814720034E-10
    6.2800    0.880050846658610E-10
    6.2900    0.892699248360511E-10
    6.3000    0.905992899848884E-10
    6.3100    0.919863447697007E-10
    6.3200    0.933134475382568E-10
    6.3300    0.946538301214074E-10
    6.3400    0.960524661350374E-10
    6.3500    0.974728487732004E-10
    6.3600    0.988589517951765E-10
    6.3700    0.100279002407225E-09
    6.3800    0.101722997716497E-09
    6.3900    0.103173246564157E-09
    6.4000    0.104694814084218E-09
    6.4100    0.106219484920927E-09
    6.4200    0.107727315036372E-09
    6.4300    0.109247372516210E-09
    6.4400    0.110758008426327E-09
    6.4500    0.112303952758327E-09
    6.4600    0.113941751919681E-09
    6.4700    0.115625878802515E-09
    6.4800    0.117265551514834E-09
    6.4900    0.118897036161338E-09
    6.5000    0.120585167357227E-09
    6.5100    0.122312343216829E-09
    6.5200    0.124068933642681E-09
    6.5300    0.125836523077828E-09
    6.5400    0.127587786337665E-09
    6.5500    0.129362924188253E-09
    6.5600    0.131233323454794E-09
    6.5700    0.133076107384133E-09
    6.5800    0.134852062186674E-09
    6.5900    0.136722319503952E-09
    6.6000    0.138680410661483E-09
    6.6100    0.140595938639660E-09
    6.6200    0.142509868183954E-09
    6.6300    0.144478799198687E-09
    6.6400    0.146514814211836E-09
    6.6500    0.148533887633419E-09
    6.6600    0.150507727640229E-09
    6.6700    0.152597437232959E-09
    6.6800    0.154752850472240E-09
    6.6900    0.156782212262113E-09
    6.7000    0.158850404413434E-09
    6.7100    0.161035176140528E-09
    6.7200    0.163124896200525E-09
    6.7300    0.165167961125609E-09
    6.7400    0.167244384308960E-09
    6.7500    0.169386684050433E-09
    6.7600    0.171569011154536E-09
    6.7700    0.173740000587301E-09
    6.7800    0.175992547844919E-09
    6.7900    0.178351612154259E-09
    6.8000    0.180755155645565E-09
    6.8100    0.183103641307262E-09
    6.8200    0.185450288545542E-09
    6.8300    0.187844380809110E-09
    6.8400    0.190310714926449E-09
    6.8500    0.192802541692135E-09
    6.8600    0.195271646043343E-09
    6.8700    0.197761136431153E-09
    6.8800    0.200240453573531E-09
    6.8900    0.202816959105683E-09
    6.9000    0.205432054162071E-09
    6.9100    0.208091757800756E-09
    6.9200    0.210750934988096E-09
    6.9300    0.213439594473824E-09
    6.9400    0.216212044720248E-09
    6.9500    0.218990693995608E-09
    6.9600    0.221783431054735E-09
    6.9700    0.224572647692748E-09
    6.9800    0.227435465840868E-09
    6.9900    0.230332491860541E-09
    7.0000    0.233226642220379E-09
    7.0100    0.236192544934456E-09
    7.0200    0.239123319626197E-09
    7.0300    0.242097825277349E-09
    7.0400    0.245175990711372E-09
    7.0500    0.248260366816597E-09
    7.0600    0.251516292615682E-09
    7.0700    0.254745522084210E-09
    7.0800    0.257874792361950E-09
    7.0900    0.261099399484947E-09
    7.1000    0.264362998640736E-09
    7.1100    0.267667186555100E-09
    7.1200    0.270922161097308E-09
    7.1300    0.274210462724874E-09
    7.1400    0.277593989315701E-09
    7.1500    0.281078850828849E-09
    7.1600    0.284618310361559E-09
    7.1700    0.288092313438192E-09
    7.1800    0.291609613366097E-09
    7.1900    0.295193942281662E-09
    7.2000    0.298768717597108E-09
    7.2100    0.302395810038908E-09
    7.2200    0.306139307818381E-09
    7.2300    0.309958338210139E-09
    7.2400    0.313829879021450E-09
    7.2500    0.317640160236284E-09
    7.2600    0.321512147672702E-09
    7.2700    0.325392654948691E-09
    7.2800    0.329319528369182E-09
    7.2900    0.333215840860560E-09
    7.3000    0.336947379185897E-09
    7.3100    0.340784491924949E-09
    7.3200    0.344665264203700E-09
    7.3300    0.348675624061705E-09
    7.3400    0.352898306543785E-09
    7.3500    0.357011841102296E-09
    7.3600    0.361103330922724E-09
    7.3700    0.365392173631948E-09
    7.3800    0.369615957491657E-09
    7.3900    0.373724139347167E-09
    7.4000    0.378007414576386E-09
    7.4100    0.382555580363389E-09
    7.4200    0.387098548046513E-09
    7.4300    0.391529838631145E-09
    7.4400    0.395968915009413E-09
    7.4500    0.400410818001461E-09
    7.4600    0.405010537667594E-09
    7.4700    0.409765573285476E-09
    7.4800    0.414545999662836E-09
    7.4900    0.419174961583514E-09
    7.5000    0.423840483188924E-09
    7.5100    0.428658590731892E-09
    7.5200    0.433462720953020E-09
    7.5300    0.438352571170970E-09
    7.5400    0.443281753681044E-09
    7.5500    0.448427677928371E-09
    7.5600    0.453729702050015E-09
    7.5700    0.459109286155131E-09
    7.5800    0.464465358978488E-09
    7.5900    0.469667908854233E-09
    7.6000    0.474931133112470E-09
    7.6100    0.480408025236534E-09
    7.6200    0.486102552342611E-09
    7.6300    0.491889338083667E-09
    7.6400    0.497638803454553E-09
    7.6500    0.503336173075380E-09
    7.6600    0.509023628257495E-09
    7.6700    0.514823633428040E-09
    7.6800    0.520701579731355E-09
    7.6900    0.526529565513825E-09
    7.7000    0.532204301355838E-09
    7.7100    0.537867857383569E-09
    7.7200    0.543672850026624E-09
    7.7300    0.549527464846029E-09
    7.7400    0.555372884946671E-09
    7.7500    0.561267263054900E-09
    7.7600    0.567383501803353E-09
    7.7700    0.573578399510256E-09
    7.7800    0.579609043178117E-09
    7.7900    0.585693944609601E-09
    7.8000    0.591884146100352E-09
    7.8100    0.598021514121863E-09
    7.8200    0.604213283382143E-09
    7.8300    0.610577054202061E-09
    7.8400    0.617180113969209E-09
    7.8500    0.623841396716567E-09
    7.8600    0.630698453869934E-09
    7.8700    0.637552248617411E-09
    7.8800    0.644137200830688E-09
    7.8900    0.650852962329367E-09
    7.9000    0.657583945264534E-09
    7.9100    0.664287414160810E-09
    7.9200    0.671170729259794E-09
    7.9300    0.678202397550775E-09
    7.9400    0.685238811996677E-09
    7.9500    0.692191553745339E-09
    7.9600    0.699213750095641E-09
    7.9700    0.706481166411974E-09
    7.9800    0.713786639541893E-09
    7.9900    0.721116035867258E-09
    8.0000    0.728536079418306E-09
    8.0100    0.735918062744952E-09
    8.0200    0.743528886372167E-09
    8.0300    0.751322420466618E-09
    8.0400    0.759162664662515E-09
    8.0500    0.766803184601983E-09
    8.0600    0.774516504638717E-09
    8.0700    0.782578301233010E-09
    8.0800    0.790673519389293E-09
    8.0900    0.798642166341565E-09
    8.1000    0.806606068027168E-09
    8.1100    0.814575022892449E-09
    8.1200    0.822576969682784E-09
    8.1300    0.830868243452272E-09
    8.1400    0.839031694141002E-09
    8.1500    0.847154274728048E-09
    8.1600    0.855642480111844E-09
    8.1700    0.864262514483396E-09
    8.1800    0.872681314887020E-09
    8.1900    0.881101139988534E-09
    8.2000    0.889906497696220E-09
    8.2100    0.898685471363091E-09
    8.2200    0.907352547136904E-09
    8.2300    0.916593844732710E-09
    8.2400    0.926124252495090E-09
    8.2500    0.935516710660363E-09
    8.2600    0.944924219417802E-09
    8.2700    0.954549224628392E-09
    8.2800    0.964507180045859E-09
    8.2900    0.974086502223174E-09
    8.3000    0.983489756103242E-09
    8.3100    0.993212988948827E-09
    8.3200    0.100294706952100E-08
    8.3300    0.101269720533921E-08
    8.3400    0.102273519362349E-08
    8.3500    0.103301010340425E-08
    8.3600    0.104305781893875E-08
    8.3700    0.105311027416414E-08
    8.3800    0.106349129030715E-08
    8.3900    0.107367171866924E-08
    8.4000    0.108364644207910E-08
    8.4100    0.109386731087875E-08
    8.4200    0.110415795926394E-08
    8.4300    0.111469276321172E-08
    8.4400    0.112546757353963E-08
    8.4500    0.113621427295101E-08
    8.4600    0.114719051404245E-08
    8.4700    0.115836488524625E-08
    8.4800    0.116926529330846E-08
    8.4900    0.118010069736096E-08
    8.5000    0.119132081838740E-08
    8.5100    0.120281128448114E-08
    8.5200    0.121444221403064E-08
    8.5300    0.122619592288719E-08
    8.5400    0.123800332366995E-08
    8.5500    0.125003991453438E-08
    8.5600    0.126215464343920E-08
    8.5700    0.127430413751761E-08
    8.5800    0.128631181556942E-08
    8.5900    0.129827913321805E-08
    8.6000    0.131034706406201E-08
    8.6100    0.132225568842444E-08
    8.6200    0.133482822470588E-08
    8.6300    0.134770360812450E-08
    8.6400    0.136054180288527E-08
    8.6500    0.137374630363909E-08
    8.6600    0.138699869742719E-08
    8.6700    0.140060672898041E-08
    8.6800    0.141476856123645E-08
    8.6900    0.142903336704081E-08
    8.7000    0.144299402060734E-08
    8.7100    0.145659110991778E-08
    8.7200    0.147078708106252E-08
    8.7300    0.148506790651342E-08
    8.7400    0.149925591554952E-08
    8.7500    0.151408391042412E-08
    8.7600    0.152889394163823E-08
    8.7700    0.154350165505211E-08
    8.7800    0.155817184474606E-08
    8.7900    0.157316027083976E-08
    8.8000    0.158835391410467E-08
    8.8100    0.160288316015079E-08
    8.8200    0.161681908983995E-08
    8.8300    0.163181976068939E-08
    8.8400    0.164775759293734E-08
    8.8500    0.166331291335887E-08
    8.8600    0.167856280456510E-08
    8.8700    0.169416043275328E-08
    8.8800    0.171021756487137E-08
    8.8900    0.172654867644111E-08
    8.9000    0.174261794623909E-08
    8.9100    0.175875106015424E-08
    8.9200    0.177552666153375E-08
    8.9300    0.179203270908629E-08
    8.9400    0.180825335625916E-08
    8.9500    0.182479866205919E-08
    8.9600    0.184206347463338E-08
    8.9700    0.186002613243761E-08
    8.9800    0.187757477827704E-08
    8.9900    0.189465900630730E-08
    9.0000    0.191193514199867E-08
    9.0100    0.192906652873364E-08
    9.0200    0.194641522588347E-08
    9.0300    0.196360541763235E-08
    9.0400    0.198090563795513E-08
    9.0500    0.199931253879631E-08
    9.0600    0.201764711094525E-08
    9.0700    0.203577245212840E-08
    9.0800    0.205479091823464E-08
    9.0900    0.207444297031393E-08
    9.1000    0.209346759740358E-08
    9.1100    0.211231116741525E-08
    9.1200    0.213055242270237E-08
    9.1300    0.214888079594604E-08
    9.1400    0.216792544479797E-08
    9.1500    0.218677839057976E-08
    9.1600    0.220604513949114E-08
    9.1700    0.222520620540075E-08
    9.1800    0.224450836914503E-08
    9.1900    0.226467424250282E-08
    9.2000    0.228561802335816E-08
    9.2100    0.230647955715744E-08
    9.2200    0.232648994529156E-08
    9.2300    0.234613019671510E-08
    9.2400    0.236693798202694E-08
    9.2500    0.238779867980637E-08
    9.2600    0.240801181867422E-08
    9.2700    0.242896499946892E-08
    9.2800    0.244994990355124E-08
    9.2900    0.247089127265113E-08
    9.3000    0.249257660835276E-08
    9.3100    0.251497667895218E-08
    9.3200    0.253688707864528E-08
    9.3300    0.255911846795814E-08
    9.3400    0.258119287625402E-08
    9.3500    0.260262182556090E-08
    9.3600    0.262446928689819E-08
    9.3700    0.264645299984549E-08
    9.3800    0.266893925783730E-08
    9.3900    0.269228786429284E-08
    9.4000    0.271561989715540E-08
    9.4100    0.273854870984718E-08
    9.4200    0.276159899611053E-08
    9.4300    0.278491663235372E-08
    9.4400    0.280878379819314E-08
    9.4500    0.283241332862197E-08
    9.4600    0.285638927302374E-08
    9.4700    0.288057985451230E-08
    9.4800    0.290438982294417E-08
    9.4900    0.292891707739023E-08
    9.5000    0.295383282171477E-08
    9.5100    0.297913495536496E-08
    9.5200    0.300396847558814E-08
    9.5300    0.302867349340185E-08
    9.5400    0.305412170982463E-08
    9.5500    0.307923177017098E-08
    9.5600    0.310521685506908E-08
    9.5700    0.313256656774918E-08
    9.5800    0.315876824120272E-08
    9.5900    0.318502563795783E-08
    9.6000    0.321238035546052E-08
    9.6100    0.323934109548920E-08
    9.6200    0.326624447748300E-08
    9.6300    0.329280594428209E-08
    9.6400    0.331904883225482E-08
    9.6500    0.334573274380951E-08
    9.6600    0.337249549556483E-08
    9.6700    0.339973963082342E-08
    9.6800    0.342800866385285E-08
    9.6900    0.345582708374273E-08
    9.7000    0.348365794212012E-08
    9.7100    0.351207874810694E-08
    9.7200    0.354096697647432E-08
    9.7300    0.357028503366713E-08
    9.7400    0.359956029898896E-08
    9.7500    0.362825325435840E-08
    9.7600    0.365706421946246E-08
    9.7700    0.368583741678323E-08
    9.7800    0.371526207662588E-08
    9.7900    0.374655596950020E-08
    9.8000    0.377747815023281E-08
    9.8100    0.380764134692420E-08
    9.8200    0.383806197009701E-08
    9.8300    0.386861849504573E-08
    9.8400    0.389923342082752E-08
    9.8500    0.393045470712704E-08
    9.8600    0.396220952230447E-08
    9.8700    0.399394934286339E-08
    9.8800    0.402566224090399E-08
    9.8900    0.405739326840328E-08
    9.9000    0.408934043650593E-08
    9.9100    0.412092291267876E-08
    9.9200    0.415196328352289E-08
    9.9300    0.418375231221478E-08
    9.9400    0.421633571255132E-08
    9.9500    0.424918985084885E-08
    9.9600    0.428323671192120E-08
    9.9700    0.431765266547731E-08
    9.9800    0.435036919089291E-08
    9.9900    0.438463802254216E-08
   10.0000    0.442067667401002E-08
   10.0100    0.445507609528494E-08
   10.0200    0.448924050850612E-08
   10.0300    0.452380155044715E-08
   10.0400    0.455862339202549E-08
   10.0500    0.459411242484526E-08
   10.0600    0.463041586974924E-08
   10.0700    0.466710847417673E-08
   10.0800    0.470465072474853E-08
   10.0900    0.474226536857332E-08
   10.1000    0.477820313819240E-08
   10.1100    0.481444598159619E-08
   10.1200    0.485140133671413E-08
   10.1300    0.488828120333359E-08
   10.1400    0.492658412170067E-08
   10.1500    0.496558400675181E-08
   10.1600    0.500360255546367E-08
   10.1700    0.504154789901951E-08
   10.1800    0.507910810440977E-08
   10.1900    0.511713244902998E-08
   10.2000    0.515581657469191E-08
   10.2100    0.519431449151223E-08
   10.2200    0.523378670148921E-08
   10.2300    0.527340529009318E-08
   10.2400    0.531258964823623E-08
   10.2500    0.535207351015128E-08
   10.2600    0.539275215222684E-08
   10.2700    0.543243419768648E-08
   10.2800    0.547013398105144E-08
   10.2900    0.550890430375964E-08
   10.3000    0.555017850737625E-08
   10.3100    0.559195536639442E-08
   10.3200    0.563402989932435E-08
   10.3300    0.567678185466704E-08
   10.3400    0.571885109254448E-08
   10.3500    0.576035044407717E-08
   10.3600    0.580229953743034E-08
   10.3700    0.584556229689581E-08
   10.3800    0.588967168174765E-08
   10.3900    0.593371827938717E-08
   10.4000    0.597728553720484E-08
   10.4100    0.602126445690881E-08
   10.4200    0.606723241418942E-08
   10.4300    0.611329736339478E-08
   10.4400    0.615843115266412E-08
   10.4500    0.620489607961660E-08
   10.4600    0.625180296366953E-08
   10.4700    0.629868680161649E-08
   10.4800    0.634461969273197E-08
   10.4900    0.639003109340928E-08
   10.5000    0.643678636429385E-08
   10.5100    0.648398131786461E-08
   10.5200    0.653274857872471E-08
   10.5300    0.658144525064425E-08
   10.5400    0.663115025619253E-08
   10.5500    0.668238166994900E-08
   10.5600    0.673243095025180E-08
   10.5700    0.678291870761312E-08
   10.5800    0.683510523282816E-08
   10.5900    0.688696350766264E-08
   10.6000    0.693710051142236E-08
   10.6100    0.698881396948982E-08
   10.6200    0.703969505484547E-08
   10.6300    0.708783712763644E-08
   10.6400    0.713759381844451E-08
   10.6500    0.718942702978738E-08
   10.6600    0.724124633692298E-08
   10.6700    0.729323213601309E-08
   10.6800    0.734625963042172E-08
   10.6900    0.740103489472729E-08
   10.7000    0.745513861614701E-08
   10.7100    0.750819854366378E-08
   10.7200    0.756097162339638E-08
   10.7300    0.761325016680690E-08
   10.7400    0.766581907553885E-08
   10.7500    0.771829536318015E-08
   10.7600    0.777221342817864E-08
   10.7700    0.782866595091950E-08
   10.7800    0.788711134142921E-08
   10.7900    0.794404981635447E-08
   10.8000    0.799844460256834E-08
   10.8100    0.805431068029214E-08
   10.8200    0.811211308866737E-08
   10.8300    0.816796275415449E-08
   10.8400    0.822265498142509E-08
   10.8500    0.828048957135083E-08
   10.8600    0.833846559724922E-08
   10.8700    0.839503563667587E-08
   10.8800    0.845360920887394E-08
   10.8900    0.851738165400689E-08
   10.9000    0.858150380900609E-08
   10.9100    0.863836484897727E-08
   10.9200    0.869424868990563E-08
   10.9300    0.875783652012395E-08
   10.9400    0.881292406176443E-08
   10.9500    0.887937429750933E-08
   10.9600    0.895434481492045E-08
   10.9700    0.903094303827697E-08
   10.9800    0.908700937584030E-08
   10.9900    0.912162999155755E-08
