# Supplementary material for: Electrostatic Interactions Explain the Higher Binding Affinity of the CR3022 Antibody for SARS-CoV-2 than the 4A8 Antibody
Source: J Phys Chem B. 2021 Jul 6;125(27):7368–79. doi: 10.1021/acs.jpcb.1c03639 (PMC8276604; doi:10.1021/acs.jpcb.1c03639)
Supplement: Supplementary file 2 — jp1c03639_si_002.zip [file jp1c03639_si_002.zip › Data_share/CG_data/CG_data/Draw_data/Figure_6B/kd_RBD-cr3022.dat]

#   r*	      KD
    2.7200    0.141627809845111E-16
    2.7300    0.570680732304373E-16
    2.7400    0.130337995721530E-15
    2.7500    0.235936462835917E-15
    2.7600    0.375901837338594E-15
    2.7700    0.544218864639920E-15
    2.7800    0.733814394254238E-15
    2.7900    0.954879963464969E-15
    2.8000    0.121536241804551E-14
    2.8100    0.150049185626964E-14
    2.8200    0.181181673996167E-14
    2.8300    0.215662854358654E-14
    2.8400    0.253725537048199E-14
    2.8500    0.294168523596028E-14
    2.8600    0.336112205514465E-14
    2.8700    0.380899659937482E-14
    2.8800    0.428172410272676E-14
    2.8900    0.478603618962205E-14
    2.9000    0.532841615310717E-14
    2.9100    0.589642306118676E-14
    2.9200    0.647850081045090E-14
    2.9300    0.708777541980762E-14
    2.9400    0.771382606607949E-14
    2.9500    0.835978408263339E-14
    2.9600    0.902462769069707E-14
    2.9700    0.970832836259195E-14
    2.9800    0.104298127631420E-13
    2.9900    0.112043892432942E-13
    3.0000    0.120235787967054E-13
    3.0100    0.128511459850676E-13
    3.0200    0.136930132912486E-13
    3.0300    0.145648761411198E-13
    3.0400    0.154888543580242E-13
    3.0500    0.164632110923022E-13
    3.0600    0.174321480608450E-13
    3.0700    0.183939279881651E-13
    3.0800    0.194220736843568E-13
    3.0900    0.204595962755884E-13
    3.1000    0.214828405962792E-13
    3.1100    0.225658197607693E-13
    3.1200    0.236786413359191E-13
    3.1300    0.248190430278953E-13
    3.1400    0.260140924725970E-13
    3.1500    0.272227521454547E-13
    3.1600    0.284410490064137E-13
    3.1700    0.296920243397306E-13
    3.1800    0.309974309768575E-13
    3.1900    0.323397451186729E-13
    3.2000    0.336896328670833E-13
    3.2100    0.350985855971683E-13
    3.2200    0.365155190432908E-13
    3.2300    0.379050706929651E-13
    3.2400    0.393571365893897E-13
    3.2500    0.408778929160910E-13
    3.2600    0.424479160155952E-13
    3.2700    0.440461311682189E-13
    3.2800    0.456681081917085E-13
    3.2900    0.473051913177679E-13
    3.3000    0.489418125214171E-13
    3.3100    0.506236722267481E-13
    3.3200    0.524074189035810E-13
    3.3300    0.542476452968178E-13
    3.3400    0.560678519142327E-13
    3.3500    0.579564664787928E-13
    3.3600    0.599206637196146E-13
    3.3700    0.619161110962011E-13
    3.3800    0.639670177946546E-13
    3.3900    0.660899897649612E-13
    3.4000    0.682087019120791E-13
    3.4100    0.703706669754232E-13
    3.4200    0.726830939559821E-13
    3.4300    0.749907870876538E-13
    3.4400    0.773406160533398E-13
    3.4500    0.798031184008498E-13
    3.4600    0.822636162743262E-13
    3.4700    0.847348374313373E-13
    3.4800    0.873091556255134E-13
    3.4900    0.900209195679843E-13
    3.5000    0.927774626746468E-13
    3.5100    0.955256980672417E-13
    3.5200    0.983462915889541E-13
    3.5300    0.101293716059345E-12
    3.5400    0.104351278002413E-12
    3.5500    0.107449063626537E-12
    3.5600    0.110581678544814E-12
    3.5700    0.113824503059054E-12
    3.5800    0.117229845825168E-12
    3.5900    0.120794880018248E-12
    3.6000    0.124419961381115E-12
    3.6100    0.128199356846765E-12
    3.6200    0.131962551612601E-12
    3.6300    0.135608096515401E-12
    3.6400    0.139457009552120E-12
    3.6500    0.143522531777690E-12
    3.6600    0.147745782374122E-12
    3.6700    0.152033775590002E-12
    3.6800    0.156393347441802E-12
    3.6900    0.160850377471374E-12
    3.7000    0.165393352386009E-12
    3.7100    0.170197741362022E-12
    3.7200    0.175096206421034E-12
    3.7300    0.180094574544441E-12
    3.7400    0.185244602579665E-12
    3.7500    0.190497567909810E-12
    3.7600    0.195898642946866E-12
    3.7700    0.201352210770849E-12
    3.7800    0.207052275713522E-12
    3.7900    0.212822736603309E-12
    3.8000    0.218691092968287E-12
    3.8100    0.224997710765001E-12
    3.8200    0.231419927913148E-12
    3.8300    0.238102546097730E-12
    3.8400    0.245086478247921E-12
    3.8500    0.252106748265510E-12
    3.8600    0.259208056353352E-12
    3.8700    0.266568457936250E-12
    3.8800    0.274254844294469E-12
    3.8900    0.282240734347980E-12
    3.9000    0.290173481354105E-12
    3.9100    0.298079217937956E-12
    3.9200    0.306686609833071E-12
    3.9300    0.315286583264163E-12
    3.9400    0.323810122641450E-12
    3.9500    0.332868381126592E-12
    3.9600    0.342015842787295E-12
    3.9700    0.351351847231290E-12
    3.9800    0.361096144374946E-12
    3.9900    0.371097742400805E-12
    4.0000    0.381136187583978E-12
    4.0100    0.391240678067776E-12
    4.0200    0.401422555418019E-12
    4.0300    0.412062099063870E-12
    4.0400    0.423378020133534E-12
    4.0500    0.434774423977814E-12
    4.0600    0.446330498802415E-12
    4.0700    0.458127437454731E-12
    4.0800    0.470400014736211E-12
    4.0900    0.483271034136985E-12
    4.1000    0.496525167490627E-12
    4.1100    0.510275224805009E-12
    4.1200    0.524338997145695E-12
    4.1300    0.538847590499837E-12
    4.1400    0.553915494019578E-12
    4.1500    0.569072468622008E-12
    4.1600    0.584269959541564E-12
    4.1700    0.600084616335908E-12
    4.1800    0.616212350932540E-12
    4.1900    0.632874368561634E-12
    4.2000    0.650258236031901E-12
    4.2100    0.668056426479959E-12
    4.2200    0.686304584696455E-12
    4.2300    0.704381972833954E-12
    4.2400    0.722801136850952E-12
    4.2500    0.741623580621021E-12
    4.2600    0.760957475692363E-12
    4.2700    0.781318309637849E-12
    4.2800    0.801828098405699E-12
    4.2900    0.822107540946515E-12
    4.3000    0.842905796638969E-12
    4.3100    0.865011828380365E-12
    4.3200    0.887976607657323E-12
    4.3300    0.911025751031889E-12
    4.3400    0.934382059525101E-12
    4.3500    0.958263902301034E-12
    4.3600    0.982468806173304E-12
    4.3700    0.100762610672966E-11
    4.3800    0.103369725354063E-11
    4.3900    0.105960446525319E-11
    4.4000    0.108628169583565E-11
    4.4100    0.111445658571274E-11
    4.4200    0.114254977394472E-11
    4.4300    0.117092951393793E-11
    4.4400    0.120136193714977E-11
    4.4500    0.123275464183590E-11
    4.4600    0.126341890012533E-11
    4.4700    0.129470468405567E-11
    4.4800    0.132649159412490E-11
    4.4900    0.135801701090373E-11
    4.5000    0.139062102231645E-11
    4.5100    0.142455638544246E-11
    4.5200    0.145942630596192E-11
    4.5300    0.149421602002256E-11
    4.5400    0.152961610119273E-11
    4.5500    0.156674644862290E-11
    4.5600    0.160421570331304E-11
    4.5700    0.164243677817557E-11
    4.5800    0.168098540842349E-11
    4.5900    0.172053947829240E-11
    4.6000    0.176187786665440E-11
    4.6100    0.180351918385316E-11
    4.6200    0.184537565382840E-11
    4.6300    0.188694888910155E-11
    4.6400    0.193014760114903E-11
    4.6500    0.197509164836591E-11
    4.6600    0.201901437225400E-11
    4.6700    0.206420989691534E-11
    4.6800    0.211187705240278E-11
    4.6900    0.216010438133540E-11
    4.7000    0.220908864912307E-11
    4.7100    0.225747215974836E-11
    4.7200    0.230678697730540E-11
    4.7300    0.235837497160976E-11
    4.7400    0.241163145950396E-11
    4.7500    0.246506846140648E-11
    4.7600    0.251539454631578E-11
    4.7700    0.256657226969132E-11
    4.7800    0.262304056985793E-11
    4.7900    0.268218956355796E-11
    4.8000    0.274131069382748E-11
    4.8100    0.280096228626529E-11
    4.8200    0.286120697821388E-11
    4.8300    0.292341367411238E-11
    4.8400    0.298679670693842E-11
    4.8500    0.305114704268992E-11
    4.8600    0.311763311945134E-11
    4.8700    0.318515383888349E-11
    4.8800    0.325395663415546E-11
    4.8900    0.332281357621409E-11
    4.9000    0.339455975662012E-11
    4.9100    0.346840921790309E-11
    4.9200    0.354180127422905E-11
    4.9300    0.361644068366943E-11
    4.9400    0.369079612356475E-11
    4.9500    0.376869569811144E-11
    4.9600    0.384979529210685E-11
    4.9700    0.392945276079820E-11
    4.9800    0.400942768764530E-11
    4.9900    0.409021784572739E-11
    5.0000    0.417247724837214E-11
    5.0100    0.425732010648479E-11
    5.0200    0.434286764680913E-11
    5.0300    0.443146764481902E-11
    5.0400    0.452090424812822E-11
    5.0500    0.461073915029069E-11
    5.0600    0.470400084062123E-11
    5.0700    0.479783392043343E-11
    5.0800    0.489227195067202E-11
    5.0900    0.498944240704147E-11
    5.1000    0.509085581890131E-11
    5.1100    0.519208633449053E-11
    5.1200    0.529414016445857E-11
    5.1300    0.540012393999648E-11
    5.1400    0.550860096381641E-11
    5.1500    0.561567655839882E-11
    5.1600    0.572707061522438E-11
    5.1700    0.584044372771792E-11
    5.1800    0.594807474404720E-11
    5.1900    0.605673540217547E-11
    5.2000    0.616972529918435E-11
    5.2100    0.628488523179082E-11
    5.2200    0.639877254078982E-11
    5.2300    0.651702868090246E-11
    5.2400    0.663860518119261E-11
    5.2500    0.676078619247309E-11
    5.2600    0.688535830354496E-11
    5.2700    0.701192238004585E-11
    5.2800    0.713843706945799E-11
    5.2900    0.726651104218074E-11
    5.3000    0.739873881550174E-11
    5.3100    0.752601021144471E-11
    5.3200    0.765616334700010E-11
    5.3300    0.779268514287956E-11
    5.3400    0.793044738358924E-11
    5.3500    0.807222410413918E-11
    5.3600    0.821375205008232E-11
    5.3700    0.835479308864806E-11
    5.3800    0.849926786083043E-11
    5.3900    0.864943478275932E-11
    5.4000    0.880601118887264E-11
    5.4100    0.896408195263957E-11
    5.4200    0.911939387027738E-11
    5.4300    0.927477260015400E-11
    5.4400    0.943412204917540E-11
    5.4500    0.959543468064788E-11
    5.4600    0.975983960287728E-11
    5.4700    0.992671493743285E-11
    5.4800    0.100886956430435E-10
    5.4900    0.102555109604030E-10
    5.5000    0.104312707905541E-10
    5.5100    0.106062889632767E-10
    5.5200    0.107807851800143E-10
    5.5300    0.109553809378371E-10
    5.5400    0.111344522515303E-10
    5.5500    0.113122965760403E-10
    5.5600    0.114924237248409E-10
    5.5700    0.116827412120878E-10
    5.5800    0.118730067610111E-10
    5.5900    0.120687250112364E-10
    5.6000    0.122684740821041E-10
    5.6100    0.124693668173906E-10
    5.6200    0.126720602515260E-10
    5.6300    0.128765571449742E-10
    5.6400    0.130790055164489E-10
    5.6500    0.132914405957079E-10
    5.6600    0.135144056895362E-10
    5.6700    0.137365233803045E-10
    5.6800    0.139671099815099E-10
    5.6900    0.142045817217976E-10
    5.7000    0.144378516058463E-10
    5.7100    0.146691477611487E-10
    5.7200    0.149072355819838E-10
    5.7300    0.151436335502802E-10
    5.7400    0.153839727050734E-10
    5.7500    0.156347088706318E-10
    5.7600    0.158855953873859E-10
    5.7700    0.161391054643529E-10
    5.7800    0.164065895078563E-10
    5.7900    0.166824327511041E-10
    5.8000    0.169551227707734E-10
    5.8100    0.172294914732363E-10
    5.8200    0.175070454545675E-10
    5.8300    0.177849041127180E-10
    5.8400    0.180680742821299E-10
    5.8500    0.183600113617121E-10
    5.8600    0.186564734778987E-10
    5.8700    0.189483196264225E-10
    5.8800    0.192481559992935E-10
    5.8900    0.195673191288926E-10
    5.9000    0.198893040459380E-10
    5.9100    0.202113925713787E-10
    5.9200    0.205332204965261E-10
    5.9300    0.208508731077784E-10
    5.9400    0.211775926455834E-10
    5.9500    0.215157233944478E-10
    5.9600    0.218580480277127E-10
    5.9700    0.222099420521973E-10
    5.9800    0.225583029234324E-10
    5.9900    0.229107066171142E-10
    6.0000    0.232642936920793E-10
    6.0100    0.236064180052163E-10
    6.0200    0.239482284151442E-10
    6.0300    0.242980943661298E-10
    6.0400    0.246588586572131E-10
    6.0500    0.250141960180830E-10
    6.0600    0.253759800599229E-10
    6.0700    0.257525096349057E-10
    6.0800    0.261396987140814E-10
    6.0900    0.265273633220790E-10
    6.1000    0.269070463177004E-10
    6.1100    0.272871090113830E-10
    6.1200    0.276766485193393E-10
    6.1300    0.280740532462297E-10
    6.1400    0.284665312443536E-10
    6.1500    0.288669923512730E-10
    6.1600    0.292927271103269E-10
    6.1700    0.297146605308095E-10
    6.1800    0.301175429127192E-10
    6.1900    0.305340089049115E-10
    6.2000    0.309742435807937E-10
    6.2100    0.314149692835949E-10
    6.2200    0.318513935537996E-10
    6.2300    0.322937929872918E-10
    6.2400    0.327478046520511E-10
    6.2500    0.332128468603950E-10
    6.2600    0.336837990765093E-10
    6.2700    0.341604228327459E-10
    6.2800    0.346332778423397E-10
    6.2900    0.350998905365701E-10
    6.3000    0.355700179589116E-10
    6.3100    0.360562733683392E-10
    6.3200    0.365486392017080E-10
    6.3300    0.370364015805468E-10
    6.3400    0.375348222622135E-10
    6.3500    0.380520317872389E-10
    6.3600    0.385779986260034E-10
    6.3700    0.390972147230606E-10
    6.3800    0.396204429806966E-10
    6.3900    0.401555402765848E-10
    6.4000    0.407006373053802E-10
    6.4100    0.412738985371386E-10
    6.4200    0.418434812575921E-10
    6.4300    0.424003492234440E-10
    6.4400    0.429843100404038E-10
    6.4500    0.435728192409392E-10
    6.4600    0.441477679003551E-10
    6.4700    0.447248472071879E-10
    6.4800    0.453161424069505E-10
    6.4900    0.459066403081035E-10
    6.5000    0.464864921078620E-10
    6.5100    0.470878987306245E-10
    6.5200    0.477120941517819E-10
    6.5300    0.483364781826656E-10
    6.5400    0.489625760519495E-10
    6.5500    0.496106453565644E-10
    6.5600    0.502806438208220E-10
    6.5700    0.509392424151051E-10
    6.5800    0.515981919937397E-10
    6.5900    0.522756195474575E-10
    6.6000    0.529495452421560E-10
    6.6100    0.536490030160982E-10
    6.6200    0.543490008480462E-10
    6.6300    0.550316796204153E-10
    6.6400    0.557482408723184E-10
    6.6500    0.564779269268852E-10
    6.6600    0.572000414393058E-10
    6.6700    0.579499262757993E-10
    6.6800    0.587105717087547E-10
    6.6900    0.594714106353752E-10
    6.7000    0.602656475158179E-10
    6.7100    0.610722520905844E-10
    6.7200    0.618729747330171E-10
    6.7300    0.626849108326691E-10
    6.7400    0.635136315132960E-10
    6.7500    0.643386927348619E-10
    6.7600    0.651676370013309E-10
    6.7700    0.660200238345728E-10
    6.7800    0.668493989903452E-10
    6.7900    0.676743364386147E-10
    6.8000    0.685083548711847E-10
    6.8100    0.693630306161260E-10
    6.8200    0.702587788425261E-10
    6.8300    0.711469185478473E-10
    6.8400    0.720540977266294E-10
    6.8500    0.729917886772341E-10
    6.8600    0.739094343144562E-10
    6.8700    0.748014245151940E-10
    6.8800    0.757198261030544E-10
    6.8900    0.766647530828179E-10
    6.9000    0.776440107042824E-10
    6.9100    0.786342047927275E-10
    6.9200    0.796212636701881E-10
    6.9300    0.806201328563621E-10
    6.9400    0.816087957972657E-10
    6.9500    0.826000993050941E-10
    6.9600    0.835963874002249E-10
    6.9700    0.846335732927278E-10
    6.9800    0.857011201008470E-10
    6.9900    0.867675351902985E-10
    7.0000    0.878445066152648E-10
    7.0100    0.889333958178341E-10
    7.0200    0.900396121361806E-10
    7.0300    0.911252277950103E-10
    7.0400    0.922189279285495E-10
    7.0500    0.933215623416610E-10
    7.0600    0.944852015938884E-10
    7.0700    0.956758381113350E-10
    7.0800    0.968372303570451E-10
    7.0900    0.980161999516294E-10
    7.1000    0.992006429047159E-10
    7.1100    0.100413771856400E-09
    7.1200    0.101646691119691E-09
    7.1300    0.102862317352793E-09
    7.1400    0.104071239282037E-09
    7.1500    0.105330196577184E-09
    7.1600    0.106609137120663E-09
    7.1700    0.107897309230160E-09
    7.1800    0.109217452912636E-09
    7.1900    0.110538620501460E-09
    7.2000    0.111866793670873E-09
    7.2100    0.113214965342460E-09
    7.2200    0.114583876242998E-09
    7.2300    0.115928985261241E-09
    7.2400    0.117297221117046E-09
    7.2500    0.118725667774354E-09
    7.2600    0.120152796344068E-09
    7.2700    0.121607851170243E-09
    7.2800    0.123068928989201E-09
    7.2900    0.124527171276788E-09
    7.3000    0.126075921618134E-09
    7.3100    0.127634002649535E-09
    7.3200    0.129121302484781E-09
    7.3300    0.130617252262230E-09
    7.3400    0.132149543234390E-09
    7.3500    0.133673881894117E-09
    7.3600    0.135206465233805E-09
    7.3700    0.136780026365493E-09
    7.3800    0.138374679998077E-09
    7.3900    0.140001846507374E-09
    7.4000    0.141642193396166E-09
    7.4100    0.143240947547194E-09
    7.4200    0.144804343262144E-09
    7.4300    0.146431116035429E-09
    7.4400    0.148055936872939E-09
    7.4500    0.149684232353172E-09
    7.4600    0.151361026544174E-09
    7.4700    0.153042645903141E-09
    7.4800    0.154760849368745E-09
    7.4900    0.156429813625239E-09
    7.5000    0.158103124022647E-09
    7.5100    0.159887427794770E-09
    7.5200    0.161695565917716E-09
    7.5300    0.163481103332340E-09
    7.5400    0.165297043414640E-09
    7.5500    0.167133928316846E-09
    7.5600    0.168988464304457E-09
    7.5700    0.170840514648975E-09
    7.5800    0.172709007406266E-09
    7.5900    0.174605606904738E-09
    7.6000    0.176533773486107E-09
    7.6100    0.178574322787989E-09
    7.6200    0.180582296470105E-09
    7.6300    0.182529629814570E-09
    7.6400    0.184571222969270E-09
    7.6500    0.186657165244274E-09
    7.6600    0.188706835322395E-09
    7.6700    0.190769988405702E-09
    7.6800    0.192888102097464E-09
    7.6900    0.195041501487364E-09
    7.7000    0.197185197223015E-09
    7.7100    0.199332873053364E-09
    7.7200    0.201502148283840E-09
    7.7300    0.203615978623947E-09
    7.7400    0.205719631453153E-09
    7.7500    0.207918401829988E-09
    7.7600    0.210119921246752E-09
    7.7700    0.212318012917711E-09
    7.7800    0.214615164128955E-09
    7.7900    0.216924346314989E-09
    7.8000    0.219226588806103E-09
    7.8100    0.221564745853005E-09
    7.8200    0.223860446720057E-09
    7.8300    0.226069083320037E-09
    7.8400    0.228340748773079E-09
    7.8500    0.230644781225547E-09
    7.8600    0.232947041601712E-09
    7.8700    0.235314620881030E-09
    7.8800    0.237711220377413E-09
    7.8900    0.240068325226538E-09
    7.9000    0.242441101137686E-09
    7.9100    0.244915722941652E-09
    7.9200    0.247497178121143E-09
    7.9300    0.250085951570031E-09
    7.9400    0.252590121340120E-09
    7.9500    0.255198565959364E-09
    7.9600    0.257820020478324E-09
    7.9700    0.260362895267126E-09
    7.9800    0.262920367325778E-09
    7.9900    0.265500586623751E-09
    8.0000    0.268193820748707E-09
    8.0100    0.270984793543310E-09
    8.0200    0.273738678072116E-09
    8.0300    0.276436752216327E-09
    8.0400    0.279160789084566E-09
    8.0500    0.281917345309609E-09
    8.0600    0.284698783480129E-09
    8.0700    0.287468820077773E-09
    8.0800    0.290233319990772E-09
    8.0900    0.293016947192574E-09
    8.1000    0.295786349460984E-09
    8.1100    0.298599713888798E-09
    8.1200    0.301459696226946E-09
    8.1300    0.304366098872653E-09
    8.1400    0.307240817114178E-09
    8.1500    0.310082746852724E-09
    8.1600    0.313015818946971E-09
    8.1700    0.315981493208322E-09
    8.1800    0.318957102062608E-09
    8.1900    0.322017933838715E-09
    8.2000    0.325005307755917E-09
    8.2100    0.327987498262462E-09
    8.2200    0.331034783208748E-09
    8.2300    0.334029081247856E-09
    8.2400    0.337049650316709E-09
    8.2500    0.340185858006906E-09
    8.2600    0.343330235004301E-09
    8.2700    0.346508034762910E-09
    8.2800    0.349712829549882E-09
    8.2900    0.352891721523817E-09
    8.3000    0.356161817181970E-09
    8.3100    0.359445615358794E-09
    8.3200    0.362856505147146E-09
    8.3300    0.366395579557552E-09
    8.3400    0.369829048576166E-09
    8.3500    0.373209130730814E-09
    8.3600    0.376604670639374E-09
    8.3700    0.380024606518838E-09
    8.3800    0.383516687266764E-09
    8.3900    0.386975133341907E-09
    8.4000    0.390417504931198E-09
    8.4100    0.393950118870495E-09
    8.4200    0.397484691385599E-09
    8.4300    0.401008587757325E-09
    8.4400    0.404574135036367E-09
    8.4500    0.408232934138553E-09
    8.4600    0.411938013797440E-09
    8.4700    0.415627313374668E-09
    8.4800    0.419294743306792E-09
    8.4900    0.423022798131136E-09
    8.5000    0.426906028179988E-09
    8.5100    0.430767157199190E-09
    8.5200    0.434586427094713E-09
    8.5300    0.438447485556717E-09
    8.5400    0.442317898405315E-09
    8.5500    0.446265441754917E-09
    8.5600    0.450394101622524E-09
    8.5700    0.454554031197148E-09
    8.5800    0.458716628277968E-09
    8.5900    0.462909036802242E-09
    8.6000    0.467047669080797E-09
    8.6100    0.471132410931123E-09
    8.6200    0.475270613839590E-09
    8.6300    0.479448289553074E-09
    8.6400    0.483609156804427E-09
    8.6500    0.487856980312992E-09
    8.6600    0.492256146228495E-09
    8.6700    0.496749890403066E-09
    8.6800    0.501168400886134E-09
    8.6900    0.505571418436647E-09
    8.7000    0.509949181165225E-09
    8.7100    0.514381550442603E-09
    8.7200    0.518882369336086E-09
    8.7300    0.523484378565771E-09
    8.7400    0.528175213493527E-09
    8.7500    0.532863035638227E-09
    8.7600    0.537639312284189E-09
    8.7700    0.542557374656624E-09
    8.7800    0.547605389087651E-09
    8.7900    0.552636467363977E-09
    8.8000    0.557666371411805E-09
    8.8100    0.562594861276452E-09
    8.8200    0.567433895359619E-09
    8.8300    0.572221712284485E-09
    8.8400    0.576964455768440E-09
    8.8500    0.581797662549001E-09
    8.8600    0.586736855494407E-09
    8.8700    0.591670484445601E-09
    8.8800    0.596520199299961E-09
    8.8900    0.601399468328115E-09
    8.9000    0.606351649576760E-09
    8.9100    0.611462581654067E-09
    8.9200    0.616796909297782E-09
    8.9300    0.622010885299843E-09
    8.9400    0.626999712847802E-09
    8.9500    0.632181470582008E-09
    8.9600    0.637433320283627E-09
    8.9700    0.642575752258271E-09
    8.9800    0.647968570633640E-09
    8.9900    0.653465553973770E-09
    9.0000    0.658752454871941E-09
    9.0100    0.664063613701878E-09
    9.0200    0.669509015964608E-09
    9.0300    0.675030382402701E-09
    9.0400    0.680650874380743E-09
    9.0500    0.686413013453090E-09
    9.0600    0.692121388299195E-09
    9.0700    0.697846672729489E-09
    9.0800    0.703727647160528E-09
    9.0900    0.709443070953100E-09
    9.1000    0.715081533062889E-09
    9.1100    0.720863085358726E-09
    9.1200    0.726775991271885E-09
    9.1300    0.732793078678594E-09
    9.1400    0.738750635875737E-09
    9.1500    0.744726566487986E-09
    9.1600    0.750814374979600E-09
    9.1700    0.756812103620659E-09
    9.1800    0.763072341864022E-09
    9.1900    0.769610015196190E-09
    9.2000    0.776052383173019E-09
    9.2100    0.782191234195899E-09
    9.2200    0.788243413049556E-09
    9.2300    0.794555221663375E-09
    9.2400    0.800900086264907E-09
    9.2500    0.807300087816405E-09
    9.2600    0.813746322019404E-09
    9.2700    0.819941657194765E-09
    9.2800    0.826229635145589E-09
    9.2900    0.832708843228888E-09
    9.3000    0.839089690507105E-09
    9.3100    0.845478120723901E-09
    9.3200    0.851813794468411E-09
    9.3300    0.858432304317749E-09
    9.3400    0.865334492901523E-09
    9.3500    0.872177280474882E-09
    9.3600    0.879083200748664E-09
    9.3700    0.886022744162688E-09
    9.3800    0.892910057879504E-09
    9.3900    0.899993932061428E-09
    9.4000    0.907206213763515E-09
    9.4100    0.914268026910179E-09
    9.4200    0.921355232953105E-09
    9.4300    0.928549247384200E-09
    9.4400    0.935723366721699E-09
    9.4500    0.942893105384111E-09
    9.4600    0.950382685528755E-09
    9.4700    0.958064542454407E-09
    9.4800    0.965478047898675E-09
    9.4900    0.972842766239577E-09
    9.5000    0.980434642755069E-09
    9.5100    0.988071187133871E-09
    9.5200    0.995758585151391E-09
    9.5300    0.100348163098853E-08
    9.5400    0.101120908488779E-08
    9.5500    0.101908670782840E-08
    9.5600    0.102716239254532E-08
    9.5700    0.103539991645222E-08
    9.5800    0.104368897996903E-08
    9.5900    0.105191057488074E-08
    9.6000    0.106015884315246E-08
    9.6100    0.106845969312739E-08
    9.6200    0.107659258472262E-08
    9.6300    0.108461273313603E-08
    9.6400    0.109285263923088E-08
    9.6500    0.110137659904250E-08
    9.6600    0.110981285752854E-08
    9.6700    0.111812358690590E-08
    9.6800    0.112675484574942E-08
    9.6900    0.113556469278053E-08
    9.7000    0.114421566172740E-08
    9.7100    0.115282147048933E-08
    9.7200    0.116158645839013E-08
    9.7300    0.117044749847444E-08
    9.7400    0.117926593863674E-08
    9.7500    0.118832019415380E-08
    9.7600    0.119770743536007E-08
    9.7700    0.120714728974272E-08
    9.7800    0.121627080893823E-08
    9.7900    0.122535788030637E-08
    9.8000    0.123494068722641E-08
    9.8100    0.124457117660369E-08
    9.8200    0.125425257695119E-08
    9.8300    0.126402819303677E-08
    9.8400    0.127373747839208E-08
    9.8500    0.128338718823519E-08
    9.8600    0.129307098099946E-08
    9.8700    0.130307423330135E-08
    9.8800    0.131301912370923E-08
    9.8900    0.132316003527130E-08
    9.9000    0.133384687833340E-08
    9.9100    0.134452726199335E-08
    9.9200    0.135513252852294E-08
    9.9300    0.136579494725192E-08
    9.9400    0.137656800609053E-08
    9.9500    0.138748498414752E-08
    9.9600    0.139831296580307E-08
    9.9700    0.140878139621240E-08
    9.9800    0.141942971786969E-08
    9.9900    0.143053039585680E-08
   10.0000    0.144146621382571E-08
   10.0100    0.145254863577340E-08
   10.0200    0.146392762465961E-08
   10.0300    0.147539981385344E-08
   10.0400    0.148679308126769E-08
   10.0500    0.149802824012630E-08
   10.0600    0.150966561227327E-08
   10.0700    0.152089470921320E-08
   10.0800    0.153178272839765E-08
   10.0900    0.154346887033169E-08
   10.1000    0.155551268105863E-08
   10.1100    0.156742942284626E-08
   10.1200    0.157945793083768E-08
   10.1300    0.159166427243726E-08
   10.1400    0.160389044307406E-08
   10.1500    0.161614057382497E-08
   10.1600    0.162840304191674E-08
   10.1700    0.164087600827349E-08
   10.1800    0.165330361229604E-08
   10.1900    0.166564023617144E-08
   10.2000    0.167812768130356E-08
   10.2100    0.169086078220159E-08
   10.2200    0.170393625064785E-08
   10.2300    0.171716440457700E-08
   10.2400    0.173040887662617E-08
   10.2500    0.174369106967070E-08
   10.2600    0.175718828680450E-08
   10.2700    0.177103640154021E-08
   10.2800    0.178484566365647E-08
   10.2900    0.179881586946308E-08
   10.3000    0.181287884724606E-08
   10.3100    0.182677400052999E-08
   10.3200    0.184100329535613E-08
   10.3300    0.185538953014831E-08
   10.3400    0.186965707785707E-08
   10.3500    0.188397523520542E-08
   10.3600    0.189827423304782E-08
   10.3700    0.191291591947541E-08
   10.3800    0.192751883630652E-08
   10.3900    0.194152004408418E-08
   10.4000    0.195578758315884E-08
   10.4100    0.197071055577222E-08
   10.4200    0.198568153961114E-08
   10.4300    0.200068019656909E-08
   10.4400    0.201601353139903E-08
   10.4500    0.203082505703907E-08
   10.4600    0.204545498233400E-08
   10.4700    0.206071772867176E-08
   10.4800    0.207625685485572E-08
   10.4900    0.209151317535776E-08
   10.5000    0.210659629126755E-08
   10.5100    0.212222866140989E-08
   10.5200    0.213813354367313E-08
   10.5300    0.215425869866195E-08
   10.5400    0.217046192728967E-08
   10.5500    0.218612218528856E-08
   10.5600    0.220167264596722E-08
   10.5700    0.221722559385067E-08
   10.5800    0.223311003807952E-08
   10.5900    0.224940298716341E-08
   10.6000    0.226608098335785E-08
   10.6100    0.228253607456426E-08
   10.6200    0.229904331159948E-08
   10.6300    0.231618695574438E-08
   10.6400    0.233273834133929E-08
   10.6500    0.234932193286737E-08
   10.6600    0.236632489637907E-08
   10.6700    0.238329549446071E-08
   10.6800    0.240105397162835E-08
   10.6900    0.241908320296958E-08
   10.7000    0.243651949701599E-08
   10.7100    0.245342908229179E-08
   10.7200    0.247013521599216E-08
   10.7300    0.248771321420435E-08
   10.7400    0.250516849383718E-08
   10.7500    0.252209286489172E-08
   10.7600    0.253920084258922E-08
   10.7700    0.255617895495924E-08
   10.7800    0.257375253255683E-08
   10.7900    0.259144332701754E-08
   10.8000    0.260885924009797E-08
   10.8100    0.262656478603732E-08
   10.8200    0.264480378092084E-08
   10.8300    0.266366434809668E-08
   10.8400    0.268204513167383E-08
   10.8500    0.270022177682470E-08
   10.8600    0.271933136035104E-08
   10.8700    0.273852820977519E-08
   10.8800    0.275687212783717E-08
   10.8900    0.277540825808358E-08
   10.9000    0.279416730362376E-08
   10.9100    0.281311260926081E-08
   10.9200    0.283272922957422E-08
   10.9300    0.285222575521710E-08
   10.9400    0.287149284821465E-08
   10.9500    0.289084296395421E-08
   10.9600    0.291040239550343E-08
   10.9700    0.293009615503886E-08
   10.9800    0.294994583649108E-08
   10.9900    0.297052555382273E-08
   11.0000    0.299009946300414E-08
