# Supplementary material for: Electrostatic Interactions Explain the Higher Binding Affinity of the CR3022 Antibody for SARS-CoV-2 than the 4A8 Antibody
Source: J Phys Chem B. 2021 Jul 6;125(27):7368–79. doi: 10.1021/acs.jpcb.1c03639 (PMC8276604; doi:10.1021/acs.jpcb.1c03639)
Supplement: Supplementary file 2 — jp1c03639_si_002.zip [file jp1c03639_si_002.zip › Data_share/CG_data/CG_data/REX-US_simulation_data/NTD-4A8/INPUT/complex_ca.cor]

*
  740
    1    1 M1   A     81.50600 196.53600 110.69600 H    1      0.00000
    2    2 M2   A     81.40800 196.00100 106.93300 H    2      0.00000
    3    3 M3   A     81.64700 198.67300 104.25900 H    3      0.00000
    4    4 M4   A     80.78200 198.21500 100.60500 H    4      0.00000
    5    5 M5   A     82.13700 200.53900  97.92300 H    5      0.00000
    6    6 M6   A     80.38300 201.16600  94.62000 H    6      0.00000
    7    7 M7   A     81.83000 201.90200  91.16900 H    7      0.00000
    8    8 M8   A     80.48400 205.16300  89.72200 H    8      0.00000
    9    9 M9   A     78.05500 205.75800  86.87800 H    9      0.00000
   10   10 M10  A     78.11700 204.07500  83.47400 H   10      0.00000
   11   11 M11  A     76.22800 205.35800  80.43800 H   11      0.00000
   12   12 M12  A     76.11200 202.72100  77.69600 H   12      0.00000
   13   13 M13  A     74.74500 201.84500  74.22300 H   13      0.00000
   14   14 M14  A     72.31300 199.00900  73.42600 H   14      0.00000
   15   15 M15  A     73.94700 195.74000  72.48900 H   15      0.00000
   16   16 M16  A     77.12500 196.20600  74.53200 H   16      0.00000
   17   17 M17  A     78.15100 194.68700  77.86900 H   17      0.00000
   18   18 M18  A     78.67000 196.26500  81.28400 H   18      0.00000
   19   19 M19  A     80.59000 195.12000  84.35700 H   19      0.00000
   20   20 M20  A     79.87800 196.52600  87.82800 H   20      0.00000
   21   21 M21  A     82.22300 196.17900  90.79800 H   21      0.00000
   22   22 M22  A     81.85500 196.21700  94.56000 H   22      0.00000
   23   23 M23  A     84.68300 196.47000  97.10300 H   23      0.00000
   24   24 M24  A     84.18500 195.01600 100.56300 H   24      0.00000
   25   25 M25  A     86.12200 196.25900 103.59000 H   25      0.00000
   26   26 M26  A     85.94400 195.21400 107.21800 H   26      0.00000
   27   27 M27  A     85.42100 191.56500 106.45700 H   27      0.00000
   28   28 M28  A     86.93300 189.50400 103.68200 H   28      0.00000
   29   29 M29  A     85.23400 188.41900 100.47800 H   29      0.00000
   30   30 M30  A     85.68700 184.74700 101.29200 H   30      0.00000
   31   31 M31  A     83.17700 184.79000 104.12300 H   31      0.00000
   32   32 M32  A     80.35700 186.87500 102.68100 H   32      0.00000
   33   33 M33  A     77.85500 185.87800 100.02500 H   33      0.00000
   34   34 M34  A     77.06900 188.56700  97.47500 H   34      0.00000
   35   35 M35  A     73.65700 189.19900  96.02500 H   35      0.00000
   36   36 M36  A     72.95600 191.75700  93.34800 H   36      0.00000
   37   37 M37  A     69.63000 193.54900  93.35700 H   37      0.00000
   38   38 M38  A     68.37900 195.88100  90.66200 H   38      0.00000
   39   39 M39  A     66.26100 198.95300  91.21900 H   39      0.00000
   40   40 M40  A     64.34400 199.68800  88.06600 H   40      0.00000
   41   41 M41  A     63.51400 203.33600  88.62900 H   41      0.00000
   42   42 M42  A     60.32500 204.31500  90.39600 H   42      0.00000
   43   43 M43  A     59.63500 200.62100  90.94900 H   43      0.00000
   44   44 M44  A     60.37100 197.83000  93.38300 H   44      0.00000
   45   45 M45  A     63.36500 195.62900  93.99400 H   45      0.00000
   46   46 M46  A     64.30600 192.75300  91.73900 H   46      0.00000
   47   47 M47  A     66.66300 189.90000  92.44800 H   47      0.00000
   48   48 M48  A     69.34200 188.41600  90.24800 H   48      0.00000
   49   49 M49  A     72.50900 186.52400  90.87600 H   49      0.00000
   50   50 M50  A     73.12800 185.90500  94.51000 H   50      0.00000
   51   51 M51  A     74.84700 182.94100  96.08100 H   51      0.00000
   52   52 M52  A     73.72900 179.76600  97.82200 H   52      0.00000
   53   53 M53  A     75.68600 179.18200 101.02400 H   53      0.00000
   54   54 M54  A     74.73800 175.60200 100.18900 H   54      0.00000
   55   55 M55  A     76.30200 173.90800  97.17200 H   55      0.00000
   56   56 M56  A     78.46400 177.02500  96.99500 H   56      0.00000
   57   57 M57  A     77.07100 177.49600  93.48900 H   57      0.00000
   58   58 M58  A     75.93500 180.93600  92.31900 H   58      0.00000
   59   59 M59  A     72.29900 180.81000  91.20700 H   59      0.00000
   60   60 M60  A     71.17200 183.01500  88.31600 H   60      0.00000
   61   61 M61  A     67.79000 184.75000  88.15000 H   61      0.00000
   62   62 M62  A     65.79000 182.92200  85.48000 H   62      0.00000
   63   63 M63  A     64.89400 186.36800  84.14200 H   63      0.00000
   64   64 M64  A     68.59200 187.00700  83.51900 H   64      0.00000
   65   65 M65  A     69.82400 183.49000  82.79500 H   65      0.00000
   66   66 M66  A     72.31400 183.01800  80.01200 H   66      0.00000
   67   67 M67  A     72.55500 186.80200  80.02400 H   67      0.00000
   68   68 M68  A     74.59200 187.64400  83.13900 H   68      0.00000
   69   69 M69  A     77.67400 186.16400  84.79000 H   69      0.00000
   70   70 M70  A     79.32400 186.86400  88.12800 H   70      0.00000
   71   71 M71  A     82.95700 186.43800  89.13300 H   71      0.00000
   72   72 M72  A     84.94200 187.16300  92.27900 H   72      0.00000
   73   73 M73  A     88.44500 188.61900  92.57200 H   73      0.00000
   74   74 M74  A     89.24100 187.49900  96.10000 H   74      0.00000
   75   75 M75  A     92.69800 189.09200  96.02600 H   75      0.00000
   76   76 M76  A     91.68400 192.75400  95.78300 H   76      0.00000
   77   77 M77  A     88.32000 192.11400  97.53600 H   77      0.00000
   78   78 M78  A     85.96500 193.02200  94.71200 H   78      0.00000
   79   79 M79  A     83.08900 191.16600  93.09400 H   79      0.00000
   80   80 M80  A     82.10500 191.67200  89.47600 H   80      0.00000
   81   81 M81  A     78.87200 191.18400  87.54000 H   81      0.00000
   82   82 M82  A     78.73200 191.20500  83.74800 H   82      0.00000
   83   83 M83  A     75.41700 191.89300  82.02500 H   83      0.00000
   84   84 M84  A     75.48300 191.36300  78.26300 H   84      0.00000
   85   85 M85  A     73.36800 192.33500  75.23400 H   85      0.00000
   86   86 M86  A     71.71100 195.17300  77.08800 H   86      0.00000
   87   87 M87  A     68.18300 195.80900  75.88700 H   87      0.00000
   88   88 M88  A     66.41600 199.13500  76.33400 H   88      0.00000
   89   89 M89  A     64.71600 198.25000  79.62000 H   89      0.00000
   90   90 M90  A     67.77400 197.78800  81.82700 H   90      0.00000
   91   91 M91  A     68.35400 201.28300  83.14400 H   91      0.00000
   92   92 M92  A     68.51000 200.73400  86.88300 H   92      0.00000
   93   93 M93  A     70.50300 201.26100  90.05200 H   93      0.00000
   94   94 M94  A     72.40300 198.09100  90.85200 H   94      0.00000
   95   95 M95  A     72.81200 197.34200  94.53800 H   95      0.00000
   96   96 M96  A     75.54800 195.17100  95.98200 H   96      0.00000
   97   97 M97  A     73.94700 193.48600  98.93800 H   97      0.00000
   98   98 M98  A     75.59000 190.99800 101.25900 H   98      0.00000
   99   99 M99  A     75.38800 189.06500 104.50200 H   99      0.00000
  100  100 M100 A     77.58000 186.62400 106.40400 H  100      0.00000
  101  101 M101 A     77.53600 183.05100 105.08200 H  101      0.00000
  102  102 M102 A     77.17300 181.40900 108.49100 H  102      0.00000
  103  103 M103 A     76.17600 182.44000 111.99500 H  103      0.00000
  104  104 M104 A     77.93100 181.95700 115.29100 H  104      0.00000
  105  105 M105 A     81.17400 180.48400 116.60500 H  105      0.00000
  106  106 M106 A     83.41300 177.59500 115.51100 H  106      0.00000
  107  107 M107 A     80.91100 175.42600 117.45800 H  107      0.00000
  108  108 M108 A     77.48100 176.34900 116.05200 H  108      0.00000
  109  109 M109 A     76.60600 176.42500 112.36100 H  109      0.00000
  110  110 M110 A     73.61000 178.18300 110.91900 H  110      0.00000
  111  111 M111 A     73.67200 178.68400 107.17600 H  111      0.00000
  112  112 M112 A     72.20200 182.17000 107.28000 H  112      0.00000
  113  113 M113 A     70.33800 183.74400 104.36900 H  113      0.00000
  114  114 M114 A     69.35000 187.28200 103.55200 H  114      0.00000
  115  115 M115 A     70.87100 190.67500 102.91900 H  115      0.00000
  116  116 M116 A     72.45500 192.73300 105.59700 H  116      0.00000
  117  117 M117 A     74.59600 195.57900 104.27200 H  117      0.00000
  118  118 M118 A     73.66400 197.42200 101.09300 H  118      0.00000
  119  119 M119 A     76.35400 199.24200  99.18000 H  119      0.00000
  120  120 M120 A     75.24100 202.58900  97.81800 H  120      0.00000
  121  121 M121 A     74.53900 201.68200  94.18100 H  121      0.00000
  122  122 M122 A     75.84700 202.51600  90.72100 H  122      0.00000
  123  123 M123 A     73.63400 203.95600  87.98400 H  123      0.00000
  124  124 M124 A     73.91700 202.33800  84.58200 H  124      0.00000
  125  125 M125 A     71.88400 203.68700  81.67600 H  125      0.00000
  126  126 M126 A     71.29900 202.18700  78.26400 H  126      0.00000
  127  127 M127 A     70.39400 204.69800  75.57000 H  127      0.00000
  128  128 M128 A     70.51800 204.40500  71.79400 H  128      0.00000
  129  129 M129 A     71.21100 208.14000  71.58200 H  129      0.00000
  130  130 M130 A     74.32700 210.15100  72.42400 H  130      0.00000
  131  131 M131 A     75.26400 213.05800  74.69300 H  131      0.00000
  132  132 M132 A     73.74200 216.52500  74.32600 H  132      0.00000
  133  133 M133 A     74.23000 219.89600  75.97400 H  133      0.00000
  134  134 M134 A     71.63800 222.17000  77.54600 H  134      0.00000
  135  135 M135 A     68.34700 223.62700  76.48100 H  135      0.00000
  136  136 M136 A     67.87100 226.23600  79.19800 H  136      0.00000
  137  137 M137 A     64.68600 228.31100  79.20300 H  137      0.00000
  138  138 M138 A     64.70000 230.71200  82.18500 H  138      0.00000
  139  139 M139 A     61.14500 230.72000  83.55500 H  139      0.00000
  140  140 M140 A     60.75100 234.40800  84.29400 H  140      0.00000
  141  141 M141 A     58.66500 235.42000  87.32700 H  141      0.00000
  142  142 M142 A     55.39400 237.28500  86.75100 H  142      0.00000
  143  143 M143 A     52.94900 239.87800  88.08000 H  143      0.00000
  144  144 M144 A     51.23400 237.80300  90.76600 H  144      0.00000
  145  145 M145 A     53.80500 235.01200  90.76500 H  145      0.00000
  146  146 M146 A     55.75800 237.48600  92.91900 H  146      0.00000
  147  147 M147 A     54.40100 239.95600  95.56000 H  147      0.00000
  148  148 M148 A     52.86200 237.44700  97.93800 H  148      0.00000
  149  149 M149 A     53.84700 235.47900 101.00300 H  149      0.00000
  150  150 M150 A     56.43100 233.68800  98.88900 H  150      0.00000
  151  151 M151 A     57.21100 234.07300  95.20400 H  151      0.00000
  152  152 M152 A     58.07400 231.43800  92.59700 H  152      0.00000
  153  153 M153 A     60.98700 231.39300  90.15400 H  153      0.00000
  154  154 M154 A     62.59300 228.76200  87.97700 H  154      0.00000
  155  155 M155 A     64.27100 227.57500  84.80900 H  155      0.00000
  156  156 M156 A     63.04300 225.04600  82.24900 H  156      0.00000
  157  157 M157 A     65.35200 222.44400  80.66900 H  157      0.00000
  158  158 M158 A     64.15900 219.97900  78.00800 H  158      0.00000
  159  159 M159 A     65.40100 217.33800  75.49200 H  159      0.00000
  160  160 M160 A     68.78800 216.47800  76.99100 H  160      0.00000
  161  161 M161 A     70.78800 213.46500  78.15900 H  161      0.00000
  162  162 M162 A     73.55900 215.22600  80.07500 H  162      0.00000
  163  163 M163 A     72.55700 212.72700  82.78400 H  163      0.00000
  164  164 M164 A     73.01900 214.69700  86.00500 H  164      0.00000
  165  165 M165 A     73.08800 218.46400  86.60500 H  165      0.00000
  166  166 M166 A     72.41200 220.46000  89.75300 H  166      0.00000
  167  167 M167 A     70.11700 223.47000  89.69900 H  167      0.00000
  168  168 M168 A     70.84100 225.17500  93.02100 H  168      0.00000
  169  169 M169 A     69.41900 228.30500  91.39400 H  169      0.00000
  170  170 M170 A     72.46600 230.20000  92.65700 H  170      0.00000
  171  171 M171 A     75.83200 229.91700  94.40600 H  171      0.00000
  172  172 M172 A     74.60900 228.44400  97.68600 H  172      0.00000
  173  173 M173 A     72.57900 231.55400  98.47000 H  173      0.00000
  174  174 M174 A     69.11400 230.20300  97.67200 H  174      0.00000
  175  175 M175 A     67.61900 227.16700  99.41000 H  175      0.00000
  176  176 M176 A     64.14500 228.25300 100.50300 H  176      0.00000
  177  177 M177 A     61.13300 226.74200  98.79400 H  177      0.00000
  178  178 M178 A     62.41800 224.90500  95.77000 H  178      0.00000
  179  179 M179 A     60.59000 221.84400  94.51700 H  179      0.00000
  180  180 M180 A     62.32600 219.36100  92.23200 H  180      0.00000
  181  181 M181 A     61.18700 216.22300  90.40600 H  181      0.00000
  182  182 M182 A     62.81600 213.04200  89.07300 H  182      0.00000
  183  183 M183 A     63.40700 214.17500  85.47700 H  183      0.00000
  184  184 M184 A     62.17500 211.69900  82.85800 H  184      0.00000
  185  185 M185 A     62.75300 209.81200  79.59900 H  185      0.00000
  186  186 M186 A     60.54700 211.23200  76.85400 H  186      0.00000
  187  187 M187 A     59.31400 208.86800  74.16400 H  187      0.00000
  188  188 M188 A     62.16300 209.96300  71.88600 H  188      0.00000
  189  189 M189 A     64.68900 209.00300  74.55600 H  189      0.00000
  190  190 M190 A     65.41300 212.43900  76.03300 H  190      0.00000
  191  191 M191 A     64.88200 214.09400  79.39700 H  191      0.00000
  192  192 M192 A     62.73400 217.01500  80.50300 H  192      0.00000
  193  193 M193 A     63.02800 218.75900  83.87200 H  193      0.00000
  194  194 M194 A     61.35100 221.69100  85.60300 H  194      0.00000
  195  195 M195 A     62.95500 223.25100  88.68200 H  195      0.00000
  196  196 M196 A     60.83500 226.16900  89.86100 H  196      0.00000
  197  197 M197 A     61.91800 227.38400  93.30100 H  197      0.00000
  198  198 M198 A     59.32900 229.22000  95.36100 H  198      0.00000
  199  199 M199 A     61.67900 232.05000  96.33600 H  199      0.00000
  200  200 M200 A     60.68900 234.85200  98.74100 H  200      0.00000
  201  201 M201 A     58.82800 237.78900  97.21900 H  201      0.00000
  202  202 M202 A     60.64600 240.59100  99.05000 H  202      0.00000
  203  203 M203 A     64.05800 239.99200  97.44600 H  203      0.00000
  204  204 M204 A     63.08000 240.34000  93.78200 H  204      0.00000
  205  205 M205 A     63.28300 243.75500  92.11800 H  205      0.00000
  206  206 M206 A     66.54400 244.54100  93.89300 H  206      0.00000
  207  207 M207 A     68.42300 241.29800  93.11300 H  207      0.00000
  208  208 M208 A     67.37800 238.79300  90.44800 H  208      0.00000
  209  209 M209 A     68.21400 235.09300  90.59800 H  209      0.00000
  210  210 M210 A     70.18400 232.73000  88.36200 H  210      0.00000
  211  211 M211 A     69.91000 229.01800  87.57300 H  211      0.00000
  212  212 M212 A     73.32900 227.33500  87.41600 H  212      0.00000
  213  213 M213 A     72.70000 224.72800  84.73800 H  213      0.00000
  214  214 M214 A     75.92700 222.73100  84.87200 H  214      0.00000
  215  215 M215 A     76.19100 219.63800  82.69500 H  215      0.00000
  216  216 M216 A     79.39300 217.90000  83.81400 H  216      0.00000
  217  217 M217 A     79.43700 215.14900  81.13300 H  217      0.00000
  218  218 M218 A     78.51700 217.67300  78.43400 H  218      0.00000
  219  219 M219 A     80.74000 220.28800  80.19400 H  219      0.00000
  220  220 M220 A     78.18800 223.01600  79.44800 H  220      0.00000
  221  221 M221 A     78.31700 225.00700  82.67800 H  221      0.00000
  222  222 M222 A     75.79100 227.59900  81.53500 H  222      0.00000
  223  223 M223 A     74.52400 229.97400  84.22100 H  223      0.00000
  224  224 M224 A     71.49300 231.85200  82.91800 H  224      0.00000
  225  225 M225 A     70.06000 234.95500  84.55500 H  225      0.00000
  226  226 M226 A     66.29600 234.89300  85.07300 H  226      0.00000
  227  227 M227 A     65.16000 238.52200  84.97000 H  227      0.00000
  228  228 M228 A     61.62500 238.83800  86.32900 H  228      0.00000
  229  229 M229 A     59.13500 239.17400  83.46600 H  229      0.00000
  230  230 N1   A     58.26200 180.64600  93.79200 L    1      0.00000
  231  231 N2   A     56.90800 182.68500  96.69300 L    2      0.00000
  232  232 N3   A     55.09400 185.94500  95.93300 L    3      0.00000
  233  233 N4   A     53.70000 187.62900  99.03500 L    4      0.00000
  234  234 N5   A     52.19700 191.13200  99.18100 L    5      0.00000
  235  235 N6   A     51.59300 193.96300 101.67600 L    6      0.00000
  236  236 N7   A     48.69900 195.79600 103.31300 L    7      0.00000
  237  237 N8   A     48.56200 199.61400 103.49700 L    8      0.00000
  238  238 N9   A     50.72100 200.50300 100.48500 L    9      0.00000
  239  239 N10  A     50.99800 203.75200 102.45100 L   10      0.00000
  240  240 N11  A     49.38700 204.50900 105.82900 L   11      0.00000
  241  241 N12  A     50.47200 208.09700 106.46100 L   12      0.00000
  242  242 N13  A     50.77400 207.71200 110.23000 L   13      0.00000
  243  243 N14  A     50.62800 210.35000 112.95700 L   14      0.00000
  244  244 N15  A     53.30900 211.57800 115.29200 L   15      0.00000
  245  245 N16  A     54.00900 209.78800 118.55100 L   16      0.00000
  246  246 N17  A     51.69200 206.86200 117.92100 L   17      0.00000
  247  247 N18  A     52.36700 203.25000 116.90500 L   18      0.00000
  248  248 N19  A     51.90100 201.87800 113.40700 L   19      0.00000
  249  249 N20  A     51.33700 198.49800 111.80800 L   20      0.00000
  250  250 N21  A     52.60200 197.10900 108.50800 L   21      0.00000
  251  251 N22  A     51.18000 193.73700 107.52800 L   22      0.00000
  252  252 N23  A     53.01300 191.28800 105.29400 L   23      0.00000
  253  253 N24  A     51.56400 188.15100 103.68400 L   24      0.00000
  254  254 N25  A     52.70700 185.17900 101.67000 L   25      0.00000
  255  255 N26  A     51.66200 182.54400  99.17100 L   26      0.00000
  256  256 N27  A     53.67600 179.62100 100.54800 L   27      0.00000
  257  257 N28  A     54.93200 178.48000 103.91400 L   28      0.00000
  258  258 N29  A     58.14100 180.37500 104.57800 L   29      0.00000
  259  259 N30  A     59.41100 178.01600 107.24100 L   30      0.00000
  260  260 N31  A     62.69600 177.00300 105.68900 L   31      0.00000
  261  261 N32  A     64.01100 173.55500 106.55500 L   32      0.00000
  262  262 N33  A     65.68400 173.51400 109.93300 L   33      0.00000
  263  263 N34  A     62.53700 175.30500 110.96400 L   34      0.00000
  264  264 N35  A     63.59800 178.95500 111.16200 L   35      0.00000
  265  265 N36  A     61.61800 181.19000 108.88600 L   36      0.00000
  266  266 N37  A     63.42300 183.98800 107.06900 L   37      0.00000
  267  267 N38  A     61.86900 187.42900 106.99700 L   38      0.00000
  268  268 N39  A     63.52600 190.79700 107.03700 L   39      0.00000
  269  269 N40  A     62.18800 194.31200 107.06200 L   40      0.00000
  270  270 N41  A     64.32100 196.60800 104.92700 L   41      0.00000
  271  271 N42  A     63.93700 200.34500 105.39400 L   42      0.00000
  272  272 N43  A     64.88800 202.48900 102.39000 L   43      0.00000
  273  273 N44  A     65.07400 206.26400 102.58400 L   44      0.00000
  274  274 N45  A     64.49800 208.29700  99.39800 L   45      0.00000
  275  275 N46  A     67.72100 208.35800  97.43600 L   46      0.00000
  276  276 N47  A     69.61500 206.02200  99.77100 L   47      0.00000
  277  277 N48  A     70.23800 202.28700  99.98000 L   48      0.00000
  278  278 N49  A     67.87000 200.18300 102.09600 L   49      0.00000
  279  279 N50  A     69.50000 199.62600 105.44700 L   50      0.00000
  280  280 N51  A     68.02100 196.75100 107.56100 L   51      0.00000
  281  281 N52  A     65.66400 196.39100 110.54900 L   52      0.00000
  282  282 N53  A     64.14200 193.29400 112.13200 L   53      0.00000
  283  283 N54  A     65.67500 190.40700 110.23900 L   54      0.00000
  284  284 N55  A     64.84100 186.73300 110.84300 L   55      0.00000
  285  285 N56  A     61.21300 187.23100 111.93000 L   56      0.00000
  286  286 N57  A     61.59900 188.64100 115.45900 L   57      0.00000
  287  287 N58  A     65.04300 190.07600 116.20600 L   58      0.00000
  288  288 N59  A     66.75600 193.43100 115.90900 L   59      0.00000
  289  289 N60  A     69.76700 194.56200 113.94000 L   60      0.00000
  290  290 N61  A     72.80400 196.35300 115.32800 L   61      0.00000
  291  291 N62  A     72.14000 200.02300 115.89900 L   62      0.00000
  292  292 N63  A     68.38900 199.79800 115.36900 L   63      0.00000
  293  293 N64  A     67.04800 202.23500 117.97100 L   64      0.00000
  294  294 N65  A     64.51800 199.81400 119.57200 L   65      0.00000
  295  295 N66  A     61.07400 201.00200 118.67900 L   66      0.00000
  296  296 N67  A     60.45800 198.21700 116.18200 L   67      0.00000
  297  297 N68  A     58.69800 194.93800 116.80300 L   68      0.00000
  298  298 N69  A     58.15600 191.83700 114.70900 L   69      0.00000
  299  299 N70  A     55.29100 189.38800 115.13900 L   70      0.00000
  300  300 N71  A     53.42100 186.73200 113.19800 L   71      0.00000
  301  301 N72  A     54.40200 183.23700 112.06000 L   72      0.00000
  302  302 N73  A     53.83800 180.75500 109.26800 L   73      0.00000
  303  303 N74  A     52.28200 182.90100 106.55000 L   74      0.00000
  304  304 N75  A     51.15400 186.16300 108.18500 L   75      0.00000
  305  305 N76  A     53.80100 188.53400 109.52500 L   76      0.00000
  306  306 N77  A     53.72300 192.03600 110.94000 L   77      0.00000
  307  307 N78  A     56.13100 194.82400 111.72200 L   78      0.00000
  308  308 N79  A     54.97600 197.29500 114.34000 L   79      0.00000
  309  309 N80  A     56.65300 200.51500 115.23900 L   80      0.00000
  310  310 N81  A     55.68100 202.13600 118.52700 L   81      0.00000
  311  311 N82  A     55.49800 205.93600 119.07600 L   82      0.00000
  312  312 N83  A     56.98200 206.96300 115.73000 L   83      0.00000
  313  313 N84  A     58.63900 210.29400 115.03500 L   84      0.00000
  314  314 N85  A     60.71300 211.82300 112.26200 L   85      0.00000
  315  315 N86  A     63.66000 209.89200 110.73700 L   86      0.00000
  316  316 N87  A     61.23500 206.99200 110.05700 L   87      0.00000
  317  317 N88  A     59.92700 207.80400 106.60400 L   88      0.00000
  318  318 N89  A     60.66900 205.72700 103.57300 L   89      0.00000
  319  319 N90  A     59.66900 202.39500 102.14200 L   90      0.00000
  320  320 N91  A     59.50500 199.12900 104.07500 L   91      0.00000
  321  321 N92  A     60.08700 196.06400 101.97500 L   92      0.00000
  322  322 N93  A     59.61000 192.64200 103.48800 L   93      0.00000
  323  323 N94  A     61.93000 190.27900 101.72600 L   94      0.00000
  324  324 N95  A     61.70400 186.56900 102.06100 L   95      0.00000
  325  325 N96  A     64.85100 184.47300 101.83700 L   96      0.00000
  326  326 N97  A     63.71400 180.94100 101.01100 L   97      0.00000
  327  327 N98  A     63.51000 178.99600  97.75000 L   98      0.00000
  328  328 N99  A     66.58400 180.52300  96.07900 L   99      0.00000
  329  329 N100 A     64.87600 182.86400  93.60100 L  100      0.00000
  330  330 N101 A     64.13900 185.36600  96.36300 L  101      0.00000
  331  331 N102 A     61.44100 188.00400  96.04500 L  102      0.00000
  332  332 N103 A     60.64100 191.29600  97.73100 L  103      0.00000
  333  333 N104 A     57.44900 192.78400  99.13200 L  104      0.00000
  334  334 N105 A     55.02500 194.66900  96.90100 L  105      0.00000
  335  335 N106 A     56.52300 197.71600  98.60100 L  106      0.00000
  336  336 N107 A     55.02800 199.94400 101.28500 L  107      0.00000
  337  337 N108 A     55.68700 203.64400 101.83400 L  108      0.00000
  338  338 N109 A     54.90500 205.49900 105.05200 L  109      0.00000
  339  339 N110 A     55.09600 209.18400 105.91000 L  110      0.00000
  340  340 N111 A     53.63500 211.78900 108.25000 L  111      0.00000
  341  341 N112 A     49.88400 212.12400 108.78500 L  112      0.00000
  342  342 N113 A     49.29600 215.62300 107.41200 L  113      0.00000
  343  343 N114 A     45.79600 217.09600 107.19300 L  114      0.00000
  344  344 N115 A     44.18800 217.70300 103.80000 L  115      0.00000
  345  345 N116 A     45.47400 221.26100 103.40200 L  116      0.00000
  346  346 N117 A     44.83100 223.52700 100.41700 L  117      0.00000
  347  347 N118 A     47.26800 223.55900  97.47600 L  118      0.00000
  348  348 N119 A     48.91000 226.67000  96.06000 L  119      0.00000
  349  349 N120 A     49.08500 227.43200  92.34400 L  120      0.00000
  350  350 N121 A     51.85800 229.08800  90.31900 L  121      0.00000
  351  351 N122 A     52.06700 229.17400  86.53500 L  122      0.00000
  352  352 N123 A     54.94700 230.14500  84.26100 L  123      0.00000
  353  353 N124 A     55.05900 230.77100  80.47200 L  124      0.00000
  354  354 N125 A     57.85900 230.07900  77.97000 L  125      0.00000
  355  355 N126 A     60.84300 232.42500  78.16000 L  126      0.00000
  356  356 N127 A     61.65300 234.68100  75.22000 L  127      0.00000
  357  357 N128 A     64.35600 232.32900  73.93400 L  128      0.00000
  358  358 N129 A     61.89300 229.47500  74.43200 L  129      0.00000
  359  359 N130 A     59.60400 231.29500  71.97900 L  130      0.00000
  360  360 N131 A     62.11900 230.63100  69.17700 L  131      0.00000
  361  361 N132 A     63.38800 227.27100  70.46400 L  132      0.00000
  362  362 N133 A     61.26900 225.14400  68.12200 L  133      0.00000
  363  363 N134 A     59.44200 223.57800  71.09700 L  134      0.00000
  364  364 N135 A     58.24400 225.46900  74.17700 L  135      0.00000
  365  365 N136 A     56.55300 224.33800  77.38900 L  136      0.00000
  366  366 N137 A     54.36000 225.52600  80.24700 L  137      0.00000
  367  367 N138 A     54.63400 224.30000  83.84500 L  138      0.00000
  368  368 N139 A     51.94800 223.89500  86.50400 L  139      0.00000
  369  369 N140 A     53.63900 224.64000  89.81300 L  140      0.00000
  370  370 N141 A     51.11300 223.20000  92.23800 L  141      0.00000
  371  371 N142 A     52.45200 223.15800  95.79800 L  142      0.00000
  372  372 N143 A     51.34500 220.94700  98.68900 L  143      0.00000
  373  373 N144 A     49.27300 217.88800  97.78400 L  144      0.00000
  374  374 N145 A     49.13300 214.09300  97.57300 L  145      0.00000
  375  375 N146 A     50.06800 211.85900  94.62900 L  146      0.00000
  376  376 N147 A     47.11200 209.47100  94.33800 L  147      0.00000
  377  377 N148 A     43.88800 211.23300  95.32400 L  148      0.00000
  378  378 N149 A     44.81700 214.65800  93.95500 L  149      0.00000
  379  379 N150 A     44.31300 216.06300  90.47100 L  150      0.00000
  380  380 N151 A     46.32200 218.45500  88.36300 L  151      0.00000
  381  381 N152 A     44.69600 219.96100  85.28800 L  152      0.00000
  382  382 N153 A     46.21700 222.11100  82.55000 L  153      0.00000
  383  383 N154 A     44.17900 224.96600  81.07700 L  154      0.00000
  384  384 N155 A     46.25100 226.08300  78.08900 L  155      0.00000
  385  385 N156 A     44.62700 229.51700  77.90300 L  156      0.00000
  386  386 N157 A     41.39200 228.03300  79.24700 L  157      0.00000
  387  387 N158 A     40.22300 225.04300  77.20500 L  158      0.00000
  388  388 N159 A     41.02400 221.89700  79.19900 L  159      0.00000
  389  389 N160 A     43.71400 220.25900  77.05100 L  160      0.00000
  390  390 N161 A     44.87600 216.90600  78.42300 L  161      0.00000
  391  391 N162 A     46.52000 213.76500  77.09200 L  162      0.00000
  392  392 N163 A     49.86300 215.31500  76.07000 L  163      0.00000
  393  393 N164 A     51.36500 215.67300  79.54100 L  164      0.00000
  394  394 N165 A     53.95000 213.98700  81.74700 L  165      0.00000
  395  395 N166 A     53.93500 214.41300  85.51200 L  166      0.00000
  396  396 N167 A     56.75800 214.90000  88.01500 L  167      0.00000
  397  397 N168 A     55.93100 215.25200  91.72200 L  168      0.00000
  398  398 N169 A     58.41100 216.04200  94.47100 L  169      0.00000
  399  399 N170 A     58.70000 214.33200  97.84200 L  170      0.00000
  400  400 N171 A     57.34300 215.50700 101.19700 L  171      0.00000
  401  401 N172 A     59.08900 218.45300 102.89800 L  172      0.00000
  402  402 N173 A     60.64100 218.22200 106.34600 L  173      0.00000
  403  403 N174 A     59.50900 221.58300 107.70100 L  174      0.00000
  404  404 N175 A     56.08900 221.12700 106.11500 L  175      0.00000
  405  405 N176 A     55.87200 217.48700 104.86400 L  176      0.00000
  406  406 N177 A     54.03000 218.59500 101.73100 L  177      0.00000
  407  407 N178 A     54.07800 217.26100  98.16800 L  178      0.00000
  408  408 N179 A     55.03600 219.35100  95.13700 L  179      0.00000
  409  409 N180 A     53.34800 218.67300  91.79600 L  180      0.00000
  410  410 N181 A     54.39800 219.49400  88.23800 L  181      0.00000
  411  411 N182 A     53.09400 218.69900  84.76900 L  182      0.00000
  412  412 N183 A     54.67900 219.09600  81.33000 L  183      0.00000
  413  413 N184 A     52.31600 220.22600  78.57600 L  184      0.00000
  414  414 N185 A     53.91300 219.30800  75.23700 L  185      0.00000
  415  415 N186 A     52.56700 220.86000  72.02700 L  186      0.00000
  416  416 N187 A     54.06000 222.21100  68.81100 L  187      0.00000
  417  417 N188 A     55.80700 225.54000  68.30100 L  188      0.00000
  418  418 N189 A     52.92900 226.67300  66.06600 L  189      0.00000
  419  419 N190 A     50.42600 226.24200  68.90600 L  190      0.00000
  420  420 N191 A     52.36300 227.87300  71.76000 L  191      0.00000
  421  421 N192 A     52.67200 231.37700  70.28500 L  192      0.00000
  422  422 N193 A     48.99300 231.90200  69.47300 L  193      0.00000
  423  423 N194 A     47.88700 232.91800  72.96800 L  194      0.00000
  424  424 N195 A     48.60400 235.11200  75.99200 L  195      0.00000
  425  425 N196 A     46.45200 234.71000  79.10300 L  196      0.00000
  426  426 N197 A     48.05500 231.43500  80.18500 L  197      0.00000
  427  427 N198 A     46.56400 229.68300  83.19700 L  198      0.00000
  428  428 N199 A     46.79000 226.46700  85.17800 L  199      0.00000
  429  429 N200 A     43.63400 225.38600  87.02400 L  200      0.00000
  430  430 N201 A     43.94700 222.74000  89.73400 L  201      0.00000
  431  431 N202 A     41.18300 220.62700  91.25500 L  202      0.00000
  432  432 N203 A     41.95700 218.42500  94.23200 L  203      0.00000
  433  433 N204 A     40.29700 216.89700  97.27200 L  204      0.00000
  434  434 N205 A     42.09300 219.32200  99.57300 L  205      0.00000
  435  435 N206 A     40.68800 222.44300  97.93100 L  206      0.00000
  436  436 N207 A     37.13700 223.72800  98.39500 L  207      0.00000
  437  437 N208 A     37.22400 225.38100  94.99800 L  208      0.00000
  438  438 N209 A     39.75800 224.75700  92.26300 L  209      0.00000
  439  439 N210 A     42.68500 227.20900  92.22400 L  210      0.00000
  440  440 N211 A     43.61600 229.35400  89.19600 L  211      0.00000
  441  441 N212 A     46.98800 231.13500  89.05700 L  212      0.00000
  442  442 N213 A     48.44500 232.26800  85.68500 L  213      0.00000
  443  443 N214 A     50.70700 234.80200  83.92900 L  214      0.00000
  444  444 N215 A     50.31900 237.21700  81.02400 L  215      0.00000
  445  445 N216 A     52.76000 236.55500  78.19400 L  216      0.00000
  446  446 N217 A     55.45800 239.16200  78.77500 L  217      0.00000
  447  447 N218 A     54.40000 242.31900  80.59800 L  218      0.00000
  448  448 N219 A     55.99500 243.19000  83.94000 L  219      0.00000
  449  449 O1   A     95.05000 193.37400 108.98600 A    1      0.00000
  450  450 O2   A     97.09400 194.48700 111.98800 A    2      0.00000
  451  451 O3   A     94.01200 195.41900 114.00200 A    3      0.00000
  452  452 O4   A     95.58200 196.93300 117.11900 A    4      0.00000
  453  453 O5   A     93.93400 196.34900 120.50000 A    5      0.00000
  454  454 O6   A     94.85900 196.38500 124.18600 A    6      0.00000
  455  455 O7   A     92.93200 199.08000 126.06100 A    7      0.00000
  456  456 O8   A     95.05100 199.97300 129.09900 A    8      0.00000
  457  457 O9   A     94.02800 197.97000 132.15900 A    9      0.00000
  458  458 O10  A     96.61900 195.62700 133.64600 A   10      0.00000
  459  459 O11  A     96.79300 196.41800 137.35200 A   11      0.00000
  460  460 O12  A     99.69600 194.69400 139.13100 A   12      0.00000
  461  461 O13  A    100.71700 191.40200 137.46200 A   13      0.00000
  462  462 O14  A     99.41500 188.82700 139.98000 A   14      0.00000
  463  463 O15  A    102.42600 187.06400 141.45900 A   15      0.00000
  464  464 O16  A    102.56600 183.48700 142.73100 A   16      0.00000
  465  465 O17  A    104.94900 180.88700 144.06000 A   17      0.00000
  466  466 O18  A    105.66100 177.64300 142.23600 A   18      0.00000
  467  467 O19  A    106.96600 175.18500 144.73000 A   19      0.00000
  468  468 O20  A    108.99000 172.69000 142.85400 A   20      0.00000
  469  469 O21  A    108.47900 172.92100 139.13600 A   21      0.00000
  470  470 O22  A    110.47200 172.83600 135.96600 A   22      0.00000
  471  471 O23  A    113.00800 170.03600 136.18200 A   23      0.00000
  472  472 O24  A    113.92600 169.06900 132.63600 A   24      0.00000
  473  473 O25  A    116.23700 166.23700 131.67600 A   25      0.00000
  474  474 O26  A    119.49700 168.10700 131.31000 A   26      0.00000
  475  475 O27  A    120.96900 165.57800 128.83900 A   27      0.00000
  476  476 O28  A    120.11500 162.63300 126.58300 A   28      0.00000
  477  477 O29  A    121.46700 159.90800 128.86100 A   29      0.00000
  478  478 O30  A    119.49500 156.89800 130.02900 A   30      0.00000
  479  479 O31  A    120.29400 156.23500 133.67500 A   31      0.00000
  480  480 O32  A    119.36900 153.89400 136.52600 A   32      0.00000
  481  481 O33  A    118.40600 154.62300 140.14200 A   33      0.00000
  482  482 O34  A    121.30100 156.91200 141.12300 A   34      0.00000
  483  483 O35  A    121.72500 160.44900 142.43400 A   35      0.00000
  484  484 O36  A    122.87800 162.95300 139.80200 A   36      0.00000
  485  485 O37  A    124.07600 166.51300 140.31600 A   37      0.00000
  486  486 O38  A    124.17700 169.08300 137.53100 A   38      0.00000
  487  487 O39  A    125.22000 172.70700 137.14300 A   39      0.00000
  488  488 O40  A    122.90600 174.21100 134.52700 A   40      0.00000
  489  489 O41  A    120.08200 176.71100 134.22500 A   41      0.00000
  490  490 O42  A    116.97300 175.88300 136.23400 A   42      0.00000
  491  491 O43  A    114.05400 177.60400 137.79600 A   43      0.00000
  492  492 O44  A    114.99900 177.99400 141.47100 A   44      0.00000
  493  493 O45  A    112.45700 176.47600 143.81100 A   45      0.00000
  494  494 O46  A    109.93100 178.66600 145.63200 A   46      0.00000
  495  495 O47  A    110.45200 181.40100 143.05500 A   47      0.00000
  496  496 O48  A    108.11100 184.27200 142.19000 A   48      0.00000
  497  497 O49  A    106.54500 183.14200 138.91300 A   49      0.00000
  498  498 O50  A    104.48300 185.94600 137.39700 A   50      0.00000
  499  499 O51  A    100.88000 185.07200 136.59800 A   51      0.00000
  500  500 O52  A     99.89300 186.93200 133.46000 A   52      0.00000
  501  501 O53  A     96.29500 187.34700 132.44400 A   53      0.00000
  502  502 O54  A     95.38300 187.09900 128.77900 A   54      0.00000
  503  503 O55  A     91.81000 187.77300 127.74700 A   55      0.00000
  504  504 O56  A     90.34900 188.54900 131.14700 A   56      0.00000
  505  505 O57  A     86.69500 188.57300 132.16600 A   57      0.00000
  506  506 O58  A     85.16300 190.61400 134.98300 A   58      0.00000
  507  507 O59  A     82.03900 189.91300 137.01900 A   59      0.00000
  508  508 O60  A     79.64300 192.62900 135.88400 A   60      0.00000
  509  509 O61  A     79.06700 192.42100 132.12900 A   61      0.00000
  510  510 O62  A     81.14000 190.95100 129.30700 A   62      0.00000
  511  511 O63  A     84.27800 193.06500 129.48100 A   63      0.00000
  512  512 O64  A     87.38700 191.36600 128.12600 A   64      0.00000
  513  513 O65  A     90.83900 192.70600 128.98400 A   65      0.00000
  514  514 O66  A     93.79500 192.08600 126.67600 A   66      0.00000
  515  515 O67  A     97.33100 192.12500 128.06800 A   67      0.00000
  516  516 O68  A     99.93400 189.74800 126.66200 A   68      0.00000
  517  517 O69  A    102.85000 192.17400 126.53000 A   69      0.00000
  518  518 O70  A    106.23800 191.25300 125.13000 A   70      0.00000
  519  519 O71  A    108.52900 190.05700 127.90500 A   71      0.00000
  520  520 O72  A    112.28000 189.65400 128.36500 A   72      0.00000
  521  521 O73  A    113.75600 186.28900 127.37500 A   73      0.00000
  522  522 O74  A    116.69200 186.75600 129.75000 A   74      0.00000
  523  523 O75  A    118.29100 183.30300 129.71700 A   75      0.00000
  524  524 O76  A    115.32400 180.95800 129.60400 A   76      0.00000
  525  525 O77  A    111.62900 180.88400 130.24800 A   77      0.00000
  526  526 O78  A    109.41600 178.46000 132.15300 A   78      0.00000
  527  527 O79  A    106.04800 178.73200 130.42100 A   79      0.00000
  528  528 O80  A    102.97900 176.97200 131.76200 A   80      0.00000
  529  529 O81  A     99.22200 177.18200 131.30800 A   81      0.00000
  530  530 O82  A     96.11100 175.08700 131.93700 A   82      0.00000
  531  531 O83  A     93.70500 176.05700 129.10900 A   83      0.00000
  532  532 O84  A     91.22700 173.23200 128.34800 A   84      0.00000
  533  533 O85  A     90.25400 175.06600 125.14600 A   85      0.00000
  534  534 O86  A     93.20400 175.42000 122.78700 A   86      0.00000
  535  535 O87  A     93.47200 179.19000 122.73200 A   87      0.00000
  536  536 O88  A     97.25000 179.30900 123.17700 A   88      0.00000
  537  537 O89  A     98.88600 178.46700 119.88100 A   89      0.00000
  538  538 O90  A    102.54900 179.35700 120.08700 A   90      0.00000
  539  539 O91  A    105.23100 181.93200 120.63900 A   91      0.00000
  540  540 O92  A    107.22900 184.40800 118.55600 A   92      0.00000
  541  541 O93  A    110.77600 184.61100 120.09800 A   93      0.00000
  542  542 O94  A    113.05100 187.16500 118.49000 A   94      0.00000
  543  543 O95  A    115.21500 190.24200 118.83700 A   95      0.00000
  544  544 O96  A    113.47100 193.32000 117.45100 A   96      0.00000
  545  545 O97  A    110.23600 191.71800 116.16000 A   97      0.00000
  546  546 O98  A    110.48800 193.48000 112.81100 A   98      0.00000
  547  547 O99  A    112.51600 193.18000 109.69100 A   99      0.00000
  548  548 O100 A    116.30500 193.85800 109.71000 A  100      0.00000
  549  549 O101 A    116.60700 190.94700 112.19300 A  101      0.00000
  550  550 O102 A    115.31800 187.44300 112.02800 A  102      0.00000
  551  551 O103 A    112.52900 186.03100 114.18300 A  103      0.00000
  552  552 O104 A    111.37800 182.57100 115.20200 A  104      0.00000
  553  553 O105 A    107.69800 181.68300 114.98400 A  105      0.00000
  554  554 O106 A    105.97600 178.56400 116.29000 A  106      0.00000
  555  555 O107 A    102.32400 177.97400 115.39800 A  107      0.00000
  556  556 O108 A    100.37000 174.93000 116.33100 A  108      0.00000
  557  557 O109 A     97.45700 174.53400 113.87900 A  109      0.00000
  558  558 O110 A     96.00200 171.35700 115.25100 A  110      0.00000
  559  559 O111 A     96.77900 168.87100 112.56300 A  111      0.00000
  560  560 O112 A    100.50100 169.71400 112.14900 A  112      0.00000
  561  561 O113 A    103.01300 171.97200 113.93300 A  113      0.00000
  562  562 O114 A    105.12800 174.18900 111.66800 A  114      0.00000
  563  563 O115 A    108.07800 176.45600 112.47500 A  115      0.00000
  564  564 O116 A    109.61400 179.13900 110.25200 A  116      0.00000
  565  565 O117 A    112.52700 181.54600 110.60300 A  117      0.00000
  566  566 O118 A    111.84900 184.48800 108.28900 A  118      0.00000
  567  567 O119 A    112.38300 188.21100 108.44800 A  119      0.00000
  568  568 O120 A    108.80500 188.65500 109.53500 A  120      0.00000
  569  569 O121 A    107.01000 191.96300 109.91500 A  121      0.00000
  570  570 O122 A    104.66200 191.25600 112.84600 A  122      0.00000
  571  571 O123 A    101.88200 193.56700 113.89300 A  123      0.00000
  572  572 O124 A    102.15100 195.17600 117.29200 A  124      0.00000
  573  573 O125 A     99.47000 192.78400 118.56700 A  125      0.00000
  574  574 O126 A     99.70500 189.49100 116.68900 A  126      0.00000
  575  575 O127 A     97.22900 186.62400 116.87700 A  127      0.00000
  576  576 O128 A     95.80100 183.95000 114.63200 A  128      0.00000
  577  577 O129 A     92.45700 184.62900 113.04700 A  129      0.00000
  578  578 O130 A     89.83500 181.94600 112.57500 A  130      0.00000
  579  579 O131 A     86.98900 182.40800 110.11200 A  131      0.00000
  580  580 O132 A     84.76000 180.47100 107.71200 A  132      0.00000
  581  581 O133 A     85.78100 180.14600 104.11300 A  133      0.00000
  582  582 O134 A     82.44800 179.59800 102.14900 A  134      0.00000
  583  583 O135 A     84.36600 177.14000  99.99800 A  135      0.00000
  584  584 O136 A     85.87000 173.96400 101.49800 A  136      0.00000
  585  585 O137 A     83.05000 174.54400 103.97900 A  137      0.00000
  586  586 O138 A     85.44900 174.43600 106.86400 A  138      0.00000
  587  587 O139 A     86.73900 176.91800 109.40800 A  139      0.00000
  588  588 O140 A     90.25000 177.78000 108.25900 A  140      0.00000
  589  589 O141 A     92.93100 179.54900 110.31100 A  141      0.00000
  590  590 O142 A     94.72000 182.14200 108.16700 A  142      0.00000
  591  591 O143 A     97.77600 183.57500 109.87600 A  143      0.00000
  592  592 O144 A     98.03100 186.91000 108.09600 A  144      0.00000
  593  593 O145 A     96.85900 188.74300 111.18500 A  145      0.00000
  594  594 O146 A    100.27700 187.92100 112.66000 A  146      0.00000
  595  595 O147 A    102.68600 189.29400 110.08000 A  147      0.00000
  596  596 O148 A    102.53100 191.44300 106.97800 A  148      0.00000
  597  597 O149 A    105.12200 189.73500 104.77200 A  149      0.00000
  598  598 O150 A    107.50600 186.80600 105.14900 A  150      0.00000
  599  599 O151 A    110.59900 186.92000 102.95100 A  151      0.00000
  600  600 O152 A    114.13800 185.55800 103.16800 A  152      0.00000
  601  601 O153 A    113.00400 182.72200 105.43300 A  153      0.00000
  602  602 O154 A    115.93200 180.38800 106.09600 A  154      0.00000
  603  603 O155 A    114.18500 177.29800 107.67200 A  155      0.00000
  604  604 O156 A    110.75700 175.44500 107.75700 A  156      0.00000
  605  605 O157 A    110.18500 172.34600 110.07200 A  157      0.00000
  606  606 O158 A    106.66700 170.53100 110.12800 A  158      0.00000
  607  607 O159 A    105.77200 167.83000 112.86000 A  159      0.00000
  608  608 O160 A    102.86100 166.31600 114.89900 A  160      0.00000
  609  609 O161 A    101.50100 169.15800 117.05000 A  161      0.00000
  610  610 O162 A    102.75200 169.89500 120.55900 A  162      0.00000
  611  611 O163 A     99.52400 170.94400 122.23000 A  163      0.00000
  612  612 O164 A     97.79400 167.56100 122.02600 A  164      0.00000
  613  613 O165 A     94.80900 167.71600 124.36400 A  165      0.00000
  614  614 O166 A     92.71600 164.86600 125.76800 A  166      0.00000
  615  615 O167 A     90.36500 165.73000 128.63200 A  167      0.00000
  616  616 O168 A     87.44000 163.57600 127.52400 A  168      0.00000
  617  617 O169 A     86.52500 163.47900 131.20600 A  169      0.00000
  618  618 O170 A     84.05900 166.37300 131.53200 A  170      0.00000
  619  619 O171 A     86.32100 168.19300 133.93000 A  171      0.00000
  620  620 O172 A     88.52200 167.20900 136.89200 A  172      0.00000
  621  621 O173 A     91.56700 167.05300 134.59200 A  173      0.00000
  622  622 O174 A     92.53400 170.56400 133.32400 A  174      0.00000
  623  623 O175 A     95.74600 169.20000 131.69100 A  175      0.00000
  624  624 O176 A     98.51400 171.55400 132.82300 A  176      0.00000
  625  625 O177 A    100.95500 172.03000 129.93800 A  177      0.00000
  626  626 O178 A    104.46600 173.21600 130.62800 A  178      0.00000
  627  627 O179 A    107.29300 174.30000 128.38600 A  179      0.00000
  628  628 O180 A    110.86200 175.40400 129.01800 A  180      0.00000
  629  629 O181 A    112.83000 177.18200 126.29500 A  181      0.00000
  630  630 O182 A    116.55300 177.80600 126.52000 A  182      0.00000
  631  631 O183 A    118.86100 179.15400 123.84500 A  183      0.00000
  632  632 O184 A    122.59800 178.50900 123.94400 A  184      0.00000
  633  633 O185 A    125.49100 178.60400 121.42800 A  185      0.00000
  634  634 O186 A    123.31800 178.54600 118.35800 A  186      0.00000
  635  635 O187 A    120.67300 176.03300 119.25900 A  187      0.00000
  636  636 O188 A    117.10900 176.16600 120.49500 A  188      0.00000
  637  637 O189 A    115.82600 173.46300 122.81400 A  189      0.00000
  638  638 O190 A    112.23300 172.91800 123.92300 A  190      0.00000
  639  639 O191 A    111.15000 170.65900 126.76900 A  191      0.00000
  640  640 O192 A    107.56800 169.65100 127.46100 A  192      0.00000
  641  641 O193 A    105.06200 167.67800 129.56200 A  193      0.00000
  642  642 O194 A    101.29600 167.14900 129.86200 A  194      0.00000
  643  643 O195 A     99.99900 166.41900 133.32900 A  195      0.00000
  644  644 O196 A     96.53600 165.72000 134.76000 A  196      0.00000
  645  645 O197 A     95.69400 167.96700 137.68900 A  197      0.00000
  646  646 O198 A     93.01700 168.45300 140.33500 A  198      0.00000
  647  647 O199 A     94.06900 171.56600 142.26900 A  199      0.00000
  648  648 O200 A     91.89200 174.66600 142.07600 A  200      0.00000
  649  649 O201 A     94.11600 177.20700 140.27500 A  201      0.00000
  650  650 O202 A     97.83300 177.14400 140.93200 A  202      0.00000
  651  651 O203 A    100.81100 174.84400 140.61700 A  203      0.00000
  652  652 O204 A    100.78000 171.39600 142.21300 A  204      0.00000
  653  653 O205 A    103.39900 169.90600 144.50600 A  205      0.00000
  654  654 O206 A    104.73700 166.83500 142.69200 A  206      0.00000
  655  655 O207 A    107.61200 166.34700 140.27500 A  207      0.00000
  656  656 O208 A    107.55700 166.69100 136.48900 A  208      0.00000
  657  657 O209 A    110.18900 165.21100 134.24200 A  209      0.00000
  658  658 O210 A    110.07300 167.59100 131.30000 A  210      0.00000
  659  659 O211 A    111.52300 165.50800 128.46700 A  211      0.00000
  660  660 O212 A    112.82800 167.23000 125.33400 A  212      0.00000
  661  661 O213 A    110.71900 167.66200 122.25500 A  213      0.00000
  662  662 O214 A    113.04000 169.10200 119.63000 A  214      0.00000
  663  663 O215 A    116.27800 170.95800 119.11500 A  215      0.00000
  664  664 O216 A    116.52600 173.42200 116.28900 A  216      0.00000
  665  665 O217 A    119.79100 174.27100 114.51300 A  217      0.00000
  666  666 O218 A    119.14800 177.96800 114.13400 A  218      0.00000
  667  667 O219 A    121.74500 180.32200 115.49600 A  219      0.00000
  668  668 O220 A    119.32500 183.23400 115.85400 A  220      0.00000
  669  669 O221 A    120.00000 185.85000 118.54900 A  221      0.00000
  670  670 O222 A    116.98400 186.02700 120.87700 A  222      0.00000
  671  671 O223 A    116.22700 188.54900 123.57400 A  223      0.00000
  672  672 O224 A    112.46200 189.22300 123.68900 A  224      0.00000
  673  673 O225 A    109.34300 187.14200 123.10600 A  225      0.00000
  674  674 O226 A    105.54600 187.00600 123.08400 A  226      0.00000
  675  675 O227 A    102.71200 184.50300 122.79000 A  227      0.00000
  676  676 O228 A    100.06100 183.80800 120.15600 A  228      0.00000
  677  677 O229 A     96.34500 183.59200 120.77700 A  229      0.00000
  678  678 O230 A     93.74000 182.03200 118.49500 A  230      0.00000
  679  679 O231 A     90.82500 184.43700 118.43100 A  231      0.00000
  680  680 O232 A     87.83000 183.63300 116.23000 A  232      0.00000
  681  681 O233 A     85.28300 185.79200 114.42800 A  233      0.00000
  682  682 O234 A     82.11100 186.51000 116.21100 A  234      0.00000
  683  683 O235 A     79.14800 186.66600 113.80800 A  235      0.00000
  684  684 O236 A     75.44100 187.40300 114.28600 A  236      0.00000
  685  685 O237 A     75.72700 187.93700 118.04900 A  237      0.00000
  686  686 O238 A     75.58900 191.45500 119.59500 A  238      0.00000
  687  687 O239 A     79.01400 191.84300 121.26400 A  239      0.00000
  688  688 O240 A     82.42500 193.50500 121.12000 A  240      0.00000
  689  689 O241 A     85.29000 194.46800 123.55200 A  241      0.00000
  690  690 O242 A     87.95700 194.91300 120.78600 A  242      0.00000
  691  691 O243 A     86.12800 194.29500 117.39400 A  243      0.00000
  692  692 O244 A     84.52200 190.96200 116.35500 A  244      0.00000
  693  693 O245 A     87.11900 188.69700 117.89400 A  245      0.00000
  694  694 O246 A     88.25800 187.54200 121.35300 A  246      0.00000
  695  695 O247 A     87.52900 183.92300 122.19400 A  247      0.00000
  696  696 O248 A     87.47400 182.40300 125.64800 A  248      0.00000
  697  697 O249 A     89.54000 183.23200 128.72400 A  249      0.00000
  698  698 O250 A     93.19700 182.46000 129.25300 A  250      0.00000
  699  699 O251 A     96.21100 182.88300 131.52700 A  251      0.00000
  700  700 O252 A     99.73800 181.55600 131.70900 A  252      0.00000
  701  701 O253 A    102.66800 181.52800 134.11500 A  253      0.00000
  702  702 O254 A    106.11900 182.86300 133.20500 A  254      0.00000
  703  703 O255 A    109.33200 182.60200 135.19700 A  255      0.00000
  704  704 O256 A    112.96500 182.97900 134.24500 A  256      0.00000
  705  705 O257 A    115.83000 180.55700 134.58600 A  257      0.00000
  706  706 O258 A    119.06100 181.18200 136.46300 A  258      0.00000
  707  707 O259 A    122.27000 179.18700 136.59900 A  259      0.00000
  708  708 O260 A    122.11600 176.85300 139.58100 A  260      0.00000
  709  709 O261 A    123.21500 173.40300 140.72700 A  261      0.00000
  710  710 O262 A    120.80600 170.52600 141.31600 A  262      0.00000
  711  711 O263 A    121.09300 166.98100 142.64600 A  263      0.00000
  712  712 O264 A    118.60000 164.93500 140.63900 A  264      0.00000
  713  713 O265 A    117.44600 161.52900 141.87500 A  265      0.00000
  714  714 O266 A    116.83200 158.90600 139.21200 A  266      0.00000
  715  715 O267 A    114.38600 155.99600 139.22300 A  267      0.00000
  716  716 O268 A    115.14800 152.38600 138.41600 A  268      0.00000
  717  717 O269 A    113.01000 152.91300 135.32100 A  269      0.00000
  718  718 O270 A    115.10500 155.82500 134.07700 A  270      0.00000
  719  719 O271 A    112.95800 158.75200 135.18600 A  271      0.00000
  720  720 O272 A    113.76500 161.46500 137.72700 A  272      0.00000
  721  721 O273 A    111.79500 162.02700 140.93200 A  273      0.00000
  722  722 O274 A    112.98000 164.51700 143.55100 A  274      0.00000
  723  723 O275 A    115.49300 167.24200 142.64700 A  275      0.00000
  724  724 O276 A    117.63600 168.88500 145.34900 A  276      0.00000
  725  725 O277 A    118.93200 172.44400 144.83300 A  277      0.00000
  726  726 O278 A    122.19400 173.56000 146.39300 A  278      0.00000
  727  727 O279 A    121.52200 177.24200 146.93400 A  279      0.00000
  728  728 O280 A    117.96800 177.21100 148.27400 A  280      0.00000
  729  729 O281 A    118.82800 177.13800 151.98400 A  281      0.00000
  730  730 O282 A    121.69700 176.05800 154.23400 A  282      0.00000
  731  731 O283 A    120.14000 172.61200 154.65900 A  283      0.00000
  732  732 O284 A    120.11400 172.09700 150.89600 A  284      0.00000
  733  733 O285 A    123.81000 172.90900 150.77200 A  285      0.00000
  734  734 O286 A    124.53300 170.09500 153.22000 A  286      0.00000
  735  735 O287 A    122.48200 167.53800 151.34200 A  287      0.00000
  736  736 O288 A    124.28800 168.47800 148.14300 A  288      0.00000
  737  737 O289 A    127.64000 168.15000 149.90100 A  289      0.00000
  738  738 O290 A    126.80600 164.68600 151.22100 A  290      0.00000
  739  739 O291 A    125.16900 163.59400 147.96800 A  291      0.00000
  740  740 O292 A    122.22300 162.25400 149.95700 A  292      0.00000
