# Supplementary material for: Electrostatic Interactions Explain the Higher Binding Affinity of the CR3022 Antibody for SARS-CoV-2 than the 4A8 Antibody
Source: J Phys Chem B. 2021 Jul 6;125(27):7368–79. doi: 10.1021/acs.jpcb.1c03639 (PMC8276604; doi:10.1021/acs.jpcb.1c03639)
Supplement: Supplementary file 2 — jp1c03639_si_002.zip [file jp1c03639_si_002.zip › Data_share/CG_data/CG_data/REX-US_simulation_data/NTD-4A8/INPUT/complex_ca.prm]

* This CHARMM .param file describes a Go model of complex
*

ATOM
MASS 1    A1       128.000000
MASS 2    A2       99.000000 
MASS 3    A3       128.000000
MASS 4    A4       113.000000
MASS 5    A5       99.000000 
MASS 6    A6       128.000000
MASS 7    A7       87.000000 
MASS 8    A8       57.000000 
MASS 9    A9       71.000000 
MASS 10   A10      128.000000
MASS 11   A11      99.000000 
MASS 12   A12      128.000000
MASS 13   A13      128.000000
MASS 14   A14      114.000000
MASS 15   A15      57.000000 
MASS 16   A16      71.000000 
MASS 17   A17      87.000000 
MASS 18   A18      99.000000 
MASS 19   A19      128.000000
MASS 20   A20      99.000000 
MASS 21   A21      87.000000 
MASS 22   A22      114.000000
MASS 23   A23      128.000000
MASS 24   A24      99.000000 
MASS 25   A25      87.000000 
MASS 26   A26      57.000000 
MASS 27   A27      163.000000
MASS 28   A28      101.000000
MASS 29   A29      113.000000
MASS 30   A30      101.000000
MASS 31   A31      128.000000
MASS 32   A32      113.000000
MASS 33   A33      87.000000 
MASS 34   A34      131.000000
MASS 35   A35      114.000000
MASS 36   A36      186.000000
MASS 37   A37      99.000000 
MASS 38   A38      114.000000
MASS 39   A39      128.000000
MASS 40   A40      71.000000 
MASS 41   A41      114.000000
MASS 42   A42      57.000000 
MASS 43   A43      128.000000
MASS 44   A44      57.000000 
MASS 45   A45      113.000000
MASS 46   A46      128.000000
MASS 47   A47      186.000000
MASS 48   A48      131.000000
MASS 49   A49      57.000000 
MASS 50   A50      57.000000 
MASS 51   A51      147.000000
MASS 52   A52      114.000000
MASS 53   A53      114.000000
MASS 54   A54      128.000000
MASS 55   A55      114.000000
MASS 56   A56      57.000000 
MASS 57   A57      128.000000
MASS 58   A58      101.000000
MASS 59   A59      131.000000
MASS 60   A60      163.000000
MASS 61   A61      71.000000 
MASS 62   A62      128.000000
MASS 63   A63      128.000000
MASS 64   A64      147.000000
MASS 65   A65      128.000000
MASS 66   A66      57.000000 
MASS 67   A67      114.000000
MASS 68   A68      99.000000 
MASS 69   A69      101.000000
MASS 70   A70      131.000000
MASS 71   A71      101.000000
MASS 72   A72      128.000000
MASS 73   A73      114.000000
MASS 74   A74      101.000000
MASS 75   A75      87.000000 
MASS 76   A76      101.000000
MASS 77   A77      114.000000
MASS 78   A78      101.000000
MASS 79   A79      71.000000 
MASS 80   A80      163.000000
MASS 81   A81      131.000000
MASS 82   A82      128.000000
MASS 83   A83      113.000000
MASS 84   A84      87.000000 
MASS 85   A85      87.000000 
MASS 86   A86      113.000000
MASS 87   A87      114.000000
MASS 88   A88      87.000000 
MASS 89   A89      128.000000
MASS 90   A90      114.000000
MASS 91   A91      101.000000
MASS 92   A92      71.000000 
MASS 93   A93      99.000000 
MASS 94   A94      163.000000
MASS 95   A95      163.000000
MASS 96   A96      114.000000
MASS 97   A97      71.000000 
MASS 98   A98      101.000000
MASS 99   A99      87.000000 
MASS 100  A100     101.000000
MASS 101  A101     71.000000 
MASS 102  A102     99.000000 
MASS 103  A103     71.000000 
MASS 104  A104     57.000000 
MASS 105  A105     101.000000
MASS 106  A106     114.000000
MASS 107  A107     114.000000
MASS 108  A108     113.000000
MASS 109  A109     147.000000
MASS 110  A110     114.000000
MASS 111  A111     163.000000
MASS 112  A112     163.000000
MASS 113  A113     163.000000
MASS 114  A114     57.000000 
MASS 115  A115     131.000000
MASS 116  A116     114.000000
MASS 117  A117     99.000000 
MASS 118  A118     186.000000
MASS 119  A119     57.000000 
MASS 120  A120     128.000000
MASS 121  A121     57.000000 
MASS 122  A122     101.000000
MASS 123  A123     101.000000
MASS 124  A124     99.000000 
MASS 125  A125     101.000000
MASS 126  A126     99.000000 
MASS 127  A127     87.000000 
MASS 128  A128     87.000000 
MASS 129  A129     71.000000 
MASS 130  A130     87.000000 
MASS 131  A131     101.000000
MASS 132  A132     128.000000
MASS 133  A133     57.000000 
MASS 134  A134     114.000000
MASS 135  A135     87.000000 
MASS 136  A136     99.000000 
MASS 137  A137     147.000000
MASS 138  A138     114.000000
MASS 139  A139     113.000000
MASS 140  A140     71.000000 
MASS 141  A141     114.000000
MASS 142  A142     87.000000 
MASS 143  A143     87.000000 
MASS 144  A144     128.000000
MASS 145  A145     87.000000 
MASS 146  A146     101.000000
MASS 147  A147     87.000000 
MASS 148  A148     57.000000 
MASS 149  A149     57.000000 
MASS 150  A150     101.000000
MASS 151  A151     71.000000 
MASS 152  A152     71.000000 
MASS 153  A153     113.000000
MASS 154  A154     57.000000 
MASS 155  A155     114.000000
MASS 156  A156     113.000000
MASS 157  A157     99.000000 
MASS 158  A158     128.000000
MASS 159  A159     114.000000
MASS 160  A160     163.000000
MASS 161  A161     147.000000
MASS 162  A162     114.000000
MASS 163  A163     128.000000
MASS 164  A164     114.000000
MASS 165  A165     99.000000 
MASS 166  A166     101.000000
MASS 167  A167     99.000000 
MASS 168  A168     87.000000 
MASS 169  A169     186.000000
MASS 170  A170     114.000000
MASS 171  A171     87.000000 
MASS 172  A172     57.000000 
MASS 173  A173     71.000000 
MASS 174  A174     113.000000
MASS 175  A175     101.000000
MASS 176  A176     87.000000 
MASS 177  A177     57.000000 
MASS 178  A178     99.000000 
MASS 179  A179     114.000000
MASS 180  A180     101.000000
MASS 181  A181     147.000000
MASS 182  A182     114.000000
MASS 183  A183     71.000000 
MASS 184  A184     99.000000 
MASS 185  A185     113.000000
MASS 186  A186     128.000000
MASS 187  A187     87.000000 
MASS 188  A188     87.000000 
MASS 189  A189     57.000000 
MASS 190  A190     113.000000
MASS 191  A191     163.000000
MASS 192  A192     87.000000 
MASS 193  A193     113.000000
MASS 194  A194     87.000000 
MASS 195  A195     87.000000 
MASS 196  A196     99.000000 
MASS 197  A197     99.000000 
MASS 198  A198     101.000000
MASS 199  A199     99.000000 
MASS 200  A200     114.000000
MASS 201  A201     87.000000 
MASS 202  A202     87.000000 
MASS 203  A203     87.000000 
MASS 204  A204     113.000000
MASS 205  A205     57.000000 
MASS 206  A206     101.000000
MASS 207  A207     128.000000
MASS 208  A208     101.000000
MASS 209  A209     163.000000
MASS 210  A210     113.000000
MASS 211  A211     114.000000
MASS 212  A212     114.000000
MASS 213  A213     99.000000 
MASS 214  A214     114.000000
MASS 215  A215     114.000000
MASS 216  A216     128.000000
MASS 217  A217     114.000000
MASS 218  A218     87.000000 
MASS 219  A219     114.000000
MASS 220  A220     101.000000
MASS 221  A221     128.000000
MASS 222  A222     99.000000 
MASS 223  A223     114.000000
MASS 224  A224     128.000000
MASS 225  A225     128.000000
MASS 226  A226     99.000000 
MASS 227  A227     128.000000
MASS 228  A228     114.000000
MASS 229  A229     128.000000
MASS 230  B1       128.000000
MASS 231  B2       113.000000
MASS 232  B3       99.000000 
MASS 233  B4       131.000000
MASS 234  B5       101.000000
MASS 235  B6       128.000000
MASS 236  B7       87.000000 
MASS 237  B8       114.000000
MASS 238  B9       113.000000
MASS 239  B10      87.000000 
MASS 240  B11      87.000000 
MASS 241  B12      114.000000
MASS 242  B13      99.000000 
MASS 243  B14      101.000000
MASS 244  B15      113.000000
MASS 245  B16      57.000000 
MASS 246  B17      128.000000
MASS 247  B18      114.000000
MASS 248  B19      71.000000 
MASS 249  B20      87.000000 
MASS 250  B21      113.000000
MASS 251  B22      87.000000 
MASS 252  B23      114.000000
MASS 253  B24      114.000000
MASS 254  B25      87.000000 
MASS 255  B26      87.000000 
MASS 256  B27      128.000000
MASS 257  B28      87.000000 
MASS 258  B29      113.000000
MASS 259  B30      99.000000 
MASS 260  B31      114.000000
MASS 261  B32      87.000000 
MASS 262  B33      114.000000
MASS 263  B34      57.000000 
MASS 264  B35      114.000000
MASS 265  B36      101.000000
MASS 266  B37      163.000000
MASS 267  B38      113.000000
MASS 268  B39      87.000000 
MASS 269  B40      186.000000
MASS 270  B41      113.000000
MASS 271  B42      128.000000
MASS 272  B43      128.000000
MASS 273  B44      114.000000
MASS 274  B45      114.000000
MASS 275  B46      57.000000 
MASS 276  B47      128.000000
MASS 277  B48      114.000000
MASS 278  B49      114.000000
MASS 279  B50      114.000000
MASS 280  B51      113.000000
MASS 281  B52      113.000000
MASS 282  B53      113.000000
MASS 283  B54      163.000000
MASS 284  B55      128.000000
MASS 285  B56      113.000000
MASS 286  B57      87.000000 
MASS 287  B58      114.000000
MASS 288  B59      114.000000
MASS 289  B60      147.000000
MASS 290  B61      87.000000 
MASS 291  B62      57.000000 
MASS 292  B63      99.000000 
MASS 293  B64      114.000000
MASS 294  B65      114.000000
MASS 295  B66      114.000000
MASS 296  B67      147.000000
MASS 297  B68      87.000000 
MASS 298  B69      57.000000 
MASS 299  B70      87.000000 
MASS 300  B71      57.000000 
MASS 301  B72      71.000000 
MASS 302  B73      57.000000 
MASS 303  B74      101.000000
MASS 304  B75      114.000000
MASS 305  B76      147.000000
MASS 306  B77      101.000000
MASS 307  B78      113.000000
MASS 308  B79      128.000000
MASS 309  B80      113.000000
MASS 310  B81      87.000000 
MASS 311  B82      114.000000
MASS 312  B83      99.000000 
MASS 313  B84      128.000000
MASS 314  B85      71.000000 
MASS 315  B86      128.000000
MASS 316  B87      114.000000
MASS 317  B88      99.000000 
MASS 318  B89      57.000000 
MASS 319  B90      99.000000 
MASS 320  B91      163.000000
MASS 321  B92      163.000000
MASS 322  B93      114.000000
MASS 323  B94      101.000000
MASS 324  B95      128.000000
MASS 325  B96      71.000000 
MASS 326  B97      101.000000
MASS 327  B98      128.000000
MASS 328  B99      147.000000
MASS 329  B100     114.000000
MASS 330  B101     163.000000
MASS 331  B102     101.000000
MASS 332  B103     147.000000
MASS 333  B104     57.000000 
MASS 334  B105     128.000000
MASS 335  B106     57.000000 
MASS 336  B107     101.000000
MASS 337  B108     128.000000
MASS 338  B109     99.000000 
MASS 339  B110     114.000000
MASS 340  B111     113.000000
MASS 341  B112     128.000000
MASS 342  B113     114.000000
MASS 343  B114     101.000000
MASS 344  B115     99.000000 
MASS 345  B116     71.000000 
MASS 346  B117     71.000000 
MASS 347  B118     114.000000
MASS 348  B119     87.000000 
MASS 349  B120     99.000000 
MASS 350  B121     147.000000
MASS 351  B122     113.000000
MASS 352  B123     147.000000
MASS 353  B124     114.000000
MASS 354  B125     114.000000
MASS 355  B126     87.000000 
MASS 356  B127     114.000000
MASS 357  B128     128.000000
MASS 358  B129     128.000000
MASS 359  B130     113.000000
MASS 360  B131     128.000000
MASS 361  B132     87.000000 
MASS 362  B133     57.000000 
MASS 363  B134     101.000000
MASS 364  B135     71.000000 
MASS 365  B136     87.000000 
MASS 366  B137     99.000000 
MASS 367  B138     99.000000 
MASS 368  B139     114.000000
MASS 369  B140     113.000000
MASS 370  B141     113.000000
MASS 371  B142     114.000000
MASS 372  B143     114.000000
MASS 373  B144     147.000000
MASS 374  B145     163.000000
MASS 375  B146     114.000000
MASS 376  B147     114.000000
MASS 377  B148     128.000000
MASS 378  B149     71.000000 
MASS 379  B150     128.000000
MASS 380  B151     99.000000 
MASS 381  B152     128.000000
MASS 382  B153     186.000000
MASS 383  B154     128.000000
MASS 384  B155     99.000000 
MASS 385  B156     114.000000
MASS 386  B157     114.000000
MASS 387  B158     71.000000 
MASS 388  B159     113.000000
MASS 389  B160     128.000000
MASS 390  B161     87.000000 
MASS 391  B162     57.000000 
MASS 392  B163     114.000000
MASS 393  B164     87.000000 
MASS 394  B165     128.000000
MASS 395  B166     128.000000
MASS 396  B167     87.000000 
MASS 397  B168     99.000000 
MASS 398  B169     101.000000
MASS 399  B170     128.000000
MASS 400  B171     128.000000
MASS 401  B172     114.000000
MASS 402  B173     87.000000 
MASS 403  B174     128.000000
MASS 404  B175     114.000000
MASS 405  B176     87.000000 
MASS 406  B177     101.000000
MASS 407  B178     163.000000
MASS 408  B179     87.000000 
MASS 409  B180     113.000000
MASS 410  B181     87.000000 
MASS 411  B182     87.000000 
MASS 412  B183     101.000000
MASS 413  B184     113.000000
MASS 414  B185     101.000000
MASS 415  B186     113.000000
MASS 416  B187     87.000000 
MASS 417  B188     128.000000
MASS 418  B189     71.000000 
MASS 419  B190     114.000000
MASS 420  B191     163.000000
MASS 421  B192     128.000000
MASS 422  B193     128.000000
MASS 423  B194     114.000000
MASS 424  B195     128.000000
MASS 425  B196     99.000000 
MASS 426  B197     163.000000
MASS 427  B198     71.000000 
MASS 428  B199     114.000000
MASS 429  B200     128.000000
MASS 430  B201     99.000000 
MASS 431  B202     101.000000
MASS 432  B203     114.000000
MASS 433  B204     128.000000
MASS 434  B205     57.000000 
MASS 435  B206     113.000000
MASS 436  B207     87.000000 
MASS 437  B208     87.000000 
MASS 438  B209     114.000000
MASS 439  B210     99.000000 
MASS 440  B211     101.000000
MASS 441  B212     128.000000
MASS 442  B213     87.000000 
MASS 443  B214     147.000000
MASS 444  B215     114.000000
MASS 445  B216     114.000000
MASS 446  B217     57.000000 
MASS 447  B218     128.000000
MASS 448  B219     114.000000
MASS 449  C1       128.000000
MASS 450  C2       114.000000
MASS 451  C3       99.000000 
MASS 452  C4       114.000000
MASS 453  C5       113.000000
MASS 454  C6       101.000000
MASS 455  C7       101.000000
MASS 456  C8       114.000000
MASS 457  C9       101.000000
MASS 458  C10      128.000000
MASS 459  C11      113.000000
MASS 460  C12      114.000000
MASS 461  C13      114.000000
MASS 462  C14      71.000000 
MASS 463  C15      163.000000
MASS 464  C16      101.000000
MASS 465  C17      114.000000
MASS 466  C18      87.000000 
MASS 467  C19      147.000000
MASS 468  C20      101.000000
MASS 469  C21      114.000000
MASS 470  C22      57.000000 
MASS 471  C23      99.000000 
MASS 472  C24      163.000000
MASS 473  C25      163.000000
MASS 474  C26      114.000000
MASS 475  C27      114.000000
MASS 476  C28      128.000000
MASS 477  C29      99.000000 
MASS 478  C30      147.000000
MASS 479  C31      114.000000
MASS 480  C32      87.000000 
MASS 481  C33      87.000000 
MASS 482  C34      99.000000 
MASS 483  C35      113.000000
MASS 484  C36      114.000000
MASS 485  C37      87.000000 
MASS 486  C38      101.000000
MASS 487  C39      128.000000
MASS 488  C40      114.000000
MASS 489  C41      113.000000
MASS 490  C42      147.000000
MASS 491  C43      113.000000
MASS 492  C44      114.000000
MASS 493  C45      147.000000
MASS 494  C46      147.000000
MASS 495  C47      87.000000 
MASS 496  C48      114.000000
MASS 497  C49      99.000000 
MASS 498  C50      101.000000
MASS 499  C51      186.000000
MASS 500  C52      147.000000
MASS 501  C53      114.000000
MASS 502  C54      71.000000 
MASS 503  C55      113.000000
MASS 504  C56      114.000000
MASS 505  C57      99.000000 
MASS 506  C58      87.000000 
MASS 507  C59      57.000000 
MASS 508  C60      101.000000
MASS 509  C61      114.000000
MASS 510  C62      57.000000 
MASS 511  C63      101.000000
MASS 512  C64      128.000000
MASS 513  C65      114.000000
MASS 514  C66      147.000000
MASS 515  C67      114.000000
MASS 516  C68      114.000000
MASS 517  C69      114.000000
MASS 518  C70      99.000000 
MASS 519  C71      113.000000
MASS 520  C72      114.000000
MASS 521  C73      147.000000
MASS 522  C74      114.000000
MASS 523  C75      114.000000
MASS 524  C76      57.000000 
MASS 525  C77      99.000000 
MASS 526  C78      163.000000
MASS 527  C79      147.000000
MASS 528  C80      71.000000 
MASS 529  C81      87.000000 
MASS 530  C82      101.000000
MASS 531  C83      128.000000
MASS 532  C84      128.000000
MASS 533  C85      87.000000 
MASS 534  C86      114.000000
MASS 535  C87      113.000000
MASS 536  C88      113.000000
MASS 537  C89      114.000000
MASS 538  C90      57.000000 
MASS 539  C91      186.000000
MASS 540  C92      113.000000
MASS 541  C93      147.000000
MASS 542  C94      57.000000 
MASS 543  C95      101.000000
MASS 544  C96      101.000000
MASS 545  C97      113.000000
MASS 546  C98      114.000000
MASS 547  C99      87.000000 
MASS 548  C100     128.000000
MASS 549  C101     101.000000
MASS 550  C102     128.000000
MASS 551  C103     87.000000 
MASS 552  C104     113.000000
MASS 553  C105     113.000000
MASS 554  C106     113.000000
MASS 555  C107     99.000000 
MASS 556  C108     114.000000
MASS 557  C109     114.000000
MASS 558  C110     71.000000 
MASS 559  C111     101.000000
MASS 560  C112     114.000000
MASS 561  C113     99.000000 
MASS 562  C114     99.000000 
MASS 563  C115     113.000000
MASS 564  C116     128.000000
MASS 565  C117     99.000000 
MASS 566  C118     114.000000
MASS 567  C119     128.000000
MASS 568  C120     147.000000
MASS 569  C121     128.000000
MASS 570  C122     147.000000
MASS 571  C123     114.000000
MASS 572  C124     114.000000
MASS 573  C125     114.000000
MASS 574  C126     114.000000
MASS 575  C127     147.000000
MASS 576  C128     113.000000
MASS 577  C129     57.000000 
MASS 578  C130     99.000000 
MASS 579  C131     163.000000
MASS 580  C132     163.000000
MASS 581  C133     114.000000
MASS 582  C134     128.000000
MASS 583  C135     114.000000
MASS 584  C136     114.000000
MASS 585  C137     128.000000
MASS 586  C138     87.000000 
MASS 587  C139     186.000000
MASS 588  C140     131.000000
MASS 589  C141     128.000000
MASS 590  C142     87.000000 
MASS 591  C143     128.000000
MASS 592  C144     147.000000
MASS 593  C145     114.000000
MASS 594  C146     99.000000 
MASS 595  C147     163.000000
MASS 596  C148     87.000000 
MASS 597  C149     87.000000 
MASS 598  C150     71.000000 
MASS 599  C151     114.000000
MASS 600  C152     114.000000
MASS 601  C153     114.000000
MASS 602  C154     101.000000
MASS 603  C155     147.000000
MASS 604  C156     128.000000
MASS 605  C157     163.000000
MASS 606  C158     99.000000 
MASS 607  C159     87.000000 
MASS 608  C160     128.000000
MASS 609  C161     114.000000
MASS 610  C162     147.000000
MASS 611  C163     113.000000
MASS 612  C164     131.000000
MASS 613  C165     114.000000
MASS 614  C166     113.000000
MASS 615  C167     128.000000
MASS 616  C168     57.000000 
MASS 617  C169     128.000000
MASS 618  C170     128.000000
MASS 619  C171     57.000000 
MASS 620  C172     114.000000
MASS 621  C173     147.000000
MASS 622  C174     128.000000
MASS 623  C175     114.000000
MASS 624  C176     113.000000
MASS 625  C177     114.000000
MASS 626  C178     128.000000
MASS 627  C179     147.000000
MASS 628  C180     99.000000 
MASS 629  C181     147.000000
MASS 630  C182     128.000000
MASS 631  C183     114.000000
MASS 632  C184     113.000000
MASS 633  C185     114.000000
MASS 634  C186     57.000000 
MASS 635  C187     163.000000
MASS 636  C188     147.000000
MASS 637  C189     128.000000
MASS 638  C190     113.000000
MASS 639  C191     163.000000
MASS 640  C192     87.000000 
MASS 641  C193     128.000000
MASS 642  C194     114.000000
MASS 643  C195     101.000000
MASS 644  C196     114.000000
MASS 645  C197     113.000000
MASS 646  C198     114.000000
MASS 647  C199     113.000000
MASS 648  C200     99.000000 
MASS 649  C201     114.000000
MASS 650  C202     114.000000
MASS 651  C203     113.000000
MASS 652  C204     114.000000
MASS 653  C205     128.000000
MASS 654  C206     57.000000 
MASS 655  C207     147.000000
MASS 656  C208     87.000000 
MASS 657  C209     71.000000 
MASS 658  C210     113.000000
MASS 659  C211     128.000000
MASS 660  C212     114.000000
MASS 661  C213     113.000000
MASS 662  C214     99.000000 
MASS 663  C215     114.000000
MASS 664  C216     113.000000
MASS 665  C217     114.000000
MASS 666  C218     113.000000
MASS 667  C219     57.000000 
MASS 668  C220     113.000000
MASS 669  C221     114.000000
MASS 670  C222     113.000000
MASS 671  C223     101.000000
MASS 672  C224     114.000000
MASS 673  C225     147.000000
MASS 674  C226     128.000000
MASS 675  C227     101.000000
MASS 676  C228     113.000000
MASS 677  C229     113.000000
MASS 678  C230     71.000000 
MASS 679  C231     113.000000
MASS 680  C232     114.000000
MASS 681  C233     114.000000
MASS 682  C234     87.000000 
MASS 683  C235     163.000000
MASS 684  C236     113.000000
MASS 685  C237     101.000000
MASS 686  C238     114.000000
MASS 687  C239     57.000000 
MASS 688  C240     114.000000
MASS 689  C241     87.000000 
MASS 690  C242     87.000000 
MASS 691  C243     87.000000 
MASS 692  C244     57.000000 
MASS 693  C245     186.000000
MASS 694  C246     101.000000
MASS 695  C247     71.000000 
MASS 696  C248     57.000000 
MASS 697  C249     71.000000 
MASS 698  C250     71.000000 
MASS 699  C251     71.000000 
MASS 700  C252     163.000000
MASS 701  C253     163.000000
MASS 702  C254     99.000000 
MASS 703  C255     57.000000 
MASS 704  C256     163.000000
MASS 705  C257     113.000000
MASS 706  C258     128.000000
MASS 707  C259     114.000000
MASS 708  C260     114.000000
MASS 709  C261     101.000000
MASS 710  C262     147.000000
MASS 711  C263     113.000000
MASS 712  C264     113.000000
MASS 713  C265     128.000000
MASS 714  C266     163.000000
MASS 715  C267     114.000000
MASS 716  C268     128.000000
MASS 717  C269     114.000000
MASS 718  C270     57.000000 
MASS 719  C271     101.000000
MASS 720  C272     113.000000
MASS 721  C273     101.000000
MASS 722  C274     114.000000
MASS 723  C275     71.000000 
MASS 724  C276     99.000000 
MASS 725  C277     114.000000
MASS 726  C278     114.000000
MASS 727  C279     71.000000 
MASS 728  C280     113.000000
MASS 729  C281     114.000000
MASS 730  C282     114.000000
MASS 731  C283     113.000000
MASS 732  C284     87.000000 
MASS 733  C285     128.000000
MASS 734  C286     101.000000
MASS 735  C287     128.000000
MASS 736  C288     114.000000
MASS 737  C289     101.000000
MASS 738  C290     113.000000
MASS 739  C291     128.000000
MASS 740  C292     87.000000 

BOND
A1      A2        50.000000   3.810000 
A2      A3        50.000000   3.810000 
A3      A4        50.000000   3.810000 
A4      A5        50.000000   3.810000 
A5      A6        50.000000   3.810000 
A6      A7        50.000000   3.810000 
A7      A8        50.000000   3.810000 
A8      A9        50.000000   3.810000 
A9      A10       50.000000   3.810000 
A10     A11       50.000000   3.810000 
A11     A12       50.000000   3.810000 
A12     A13       50.000000   3.810000 
A13     A14       50.000000   3.810000 
A14     A15       50.000000   3.810000 
A15     A16       50.000000   3.810000 
A16     A17       50.000000   3.810000 
A17     A18       50.000000   3.810000 
A18     A19       50.000000   3.810000 
A19     A20       50.000000   3.810000 
A20     A21       50.000000   3.810000 
A21     A22       50.000000   3.810000 
A22     A23       50.000000   3.810000 
A23     A24       50.000000   3.810000 
A24     A25       50.000000   3.810000 
A25     A26       50.000000   3.810000 
A26     A27       50.000000   3.810000 
A27     A28       50.000000   3.810000 
A28     A29       50.000000   3.810000 
A29     A30       50.000000   3.810000 
A30     A31       50.000000   3.810000 
A31     A32       50.000000   3.810000 
A32     A33       50.000000   3.810000 
A33     A34       50.000000   3.810000 
A34     A35       50.000000   3.810000 
A35     A36       50.000000   3.810000 
A36     A37       50.000000   3.810000 
A37     A38       50.000000   3.810000 
A38     A39       50.000000   3.810000 
A39     A40       50.000000   3.810000 
A40     A41       50.000000   3.810000 
A41     A42       50.000000   3.810000 
A42     A43       50.000000   3.810000 
A43     A44       50.000000   3.810000 
A44     A45       50.000000   3.810000 
A45     A46       50.000000   3.810000 
A46     A47       50.000000   3.810000 
A47     A48       50.000000   3.810000 
A48     A49       50.000000   3.810000 
A49     A50       50.000000   3.810000 
A50     A51       50.000000   3.810000 
A51     A52       50.000000   3.810000 
A52     A53       50.000000   3.810000 
A53     A54       50.000000   3.810000 
A54     A55       50.000000   3.810000 
A55     A56       50.000000   3.810000 
A56     A57       50.000000   3.810000 
A57     A58       50.000000   3.810000 
A58     A59       50.000000   3.810000 
A59     A60       50.000000   3.810000 
A60     A61       50.000000   3.810000 
A61     A62       50.000000   3.810000 
A62     A63       50.000000   3.810000 
A63     A64       50.000000   3.810000 
A64     A65       50.000000   3.810000 
A65     A66       50.000000   3.810000 
A66     A67       50.000000   3.810000 
A67     A68       50.000000   3.810000 
A68     A69       50.000000   3.810000 
A69     A70       50.000000   3.810000 
A70     A71       50.000000   3.810000 
A71     A72       50.000000   3.810000 
A72     A73       50.000000   3.810000 
A73     A74       50.000000   3.810000 
A74     A75       50.000000   3.810000 
A75     A76       50.000000   3.810000 
A76     A77       50.000000   3.810000 
A77     A78       50.000000   3.810000 
A78     A79       50.000000   3.810000 
A79     A80       50.000000   3.810000 
A80     A81       50.000000   3.810000 
A81     A82       50.000000   3.810000 
A82     A83       50.000000   3.810000 
A83     A84       50.000000   3.810000 
A84     A85       50.000000   3.810000 
A85     A86       50.000000   3.810000 
A86     A87       50.000000   3.810000 
A87     A88       50.000000   3.810000 
A88     A89       50.000000   3.810000 
A89     A90       50.000000   3.810000 
A90     A91       50.000000   3.810000 
A91     A92       50.000000   3.810000 
A92     A93       50.000000   3.810000 
A93     A94       50.000000   3.810000 
A94     A95       50.000000   3.810000 
A95     A96       50.000000   3.810000 
A96     A97       50.000000   3.810000 
A97     A98       50.000000   3.810000 
A98     A99       50.000000   3.810000 
A99     A100      50.000000   3.810000 
A100    A101      50.000000   3.810000 
A101    A102      50.000000   3.810000 
A102    A103      50.000000   3.810000 
A103    A104      50.000000   3.810000 
A104    A105      50.000000   3.810000 
A105    A106      50.000000   3.810000 
A106    A107      50.000000   3.810000 
A107    A108      50.000000   3.810000 
A108    A109      50.000000   3.810000 
A109    A110      50.000000   3.810000 
A110    A111      50.000000   3.810000 
A111    A112      50.000000   3.810000 
A112    A113      50.000000   3.810000 
A113    A114      50.000000   3.810000 
A114    A115      50.000000   3.810000 
A115    A116      50.000000   3.810000 
A116    A117      50.000000   3.810000 
A117    A118      50.000000   3.810000 
A118    A119      50.000000   3.810000 
A119    A120      50.000000   3.810000 
A120    A121      50.000000   3.810000 
A121    A122      50.000000   3.810000 
A122    A123      50.000000   3.810000 
A123    A124      50.000000   3.810000 
A124    A125      50.000000   3.810000 
A125    A126      50.000000   3.810000 
A126    A127      50.000000   3.810000 
A127    A128      50.000000   3.810000 
A128    A129      50.000000   3.810000 
A129    A130      50.000000   3.810000 
A130    A131      50.000000   3.810000 
A131    A132      50.000000   3.810000 
A132    A133      50.000000   3.810000 
A133    A134      50.000000   3.810000 
A134    A135      50.000000   3.810000 
A135    A136      50.000000   3.810000 
A136    A137      50.000000   3.810000 
A137    A138      50.000000   3.810000 
A138    A139      50.000000   3.810000 
A139    A140      50.000000   3.810000 
A140    A141      50.000000   3.810000 
A141    A142      50.000000   3.810000 
A142    A143      50.000000   3.810000 
A143    A144      50.000000   3.810000 
A144    A145      50.000000   3.810000 
A145    A146      50.000000   3.810000 
A146    A147      50.000000   3.810000 
A147    A148      50.000000   3.810000 
A148    A149      50.000000   3.810000 
A149    A150      50.000000   3.810000 
A150    A151      50.000000   3.810000 
A151    A152      50.000000   3.810000 
A152    A153      50.000000   3.810000 
A153    A154      50.000000   3.810000 
A154    A155      50.000000   3.810000 
A155    A156      50.000000   3.810000 
A156    A157      50.000000   3.810000 
A157    A158      50.000000   3.810000 
A158    A159      50.000000   3.810000 
A159    A160      50.000000   3.810000 
A160    A161      50.000000   3.810000 
A161    A162      50.000000   3.810000 
A162    A163      50.000000   3.810000 
A163    A164      50.000000   3.810000 
A164    A165      50.000000   3.810000 
A165    A166      50.000000   3.810000 
A166    A167      50.000000   3.810000 
A167    A168      50.000000   3.810000 
A168    A169      50.000000   3.810000 
A169    A170      50.000000   3.810000 
A170    A171      50.000000   3.810000 
A171    A172      50.000000   3.810000 
A172    A173      50.000000   3.810000 
A173    A174      50.000000   3.810000 
A174    A175      50.000000   3.810000 
A175    A176      50.000000   3.810000 
A176    A177      50.000000   3.810000 
A177    A178      50.000000   3.810000 
A178    A179      50.000000   3.810000 
A179    A180      50.000000   3.810000 
A180    A181      50.000000   3.810000 
A181    A182      50.000000   3.810000 
A182    A183      50.000000   3.810000 
A183    A184      50.000000   3.810000 
A184    A185      50.000000   3.810000 
A185    A186      50.000000   3.810000 
A186    A187      50.000000   3.810000 
A187    A188      50.000000   3.810000 
A188    A189      50.000000   3.810000 
A189    A190      50.000000   3.810000 
A190    A191      50.000000   3.810000 
A191    A192      50.000000   3.810000 
A192    A193      50.000000   3.810000 
A193    A194      50.000000   3.810000 
A194    A195      50.000000   3.810000 
A195    A196      50.000000   3.810000 
A196    A197      50.000000   3.810000 
A197    A198      50.000000   3.810000 
A198    A199      50.000000   3.810000 
A199    A200      50.000000   3.810000 
A200    A201      50.000000   3.810000 
A201    A202      50.000000   3.810000 
A202    A203      50.000000   3.810000 
A203    A204      50.000000   3.810000 
A204    A205      50.000000   3.810000 
A205    A206      50.000000   3.810000 
A206    A207      50.000000   3.810000 
A207    A208      50.000000   3.810000 
A208    A209      50.000000   3.810000 
A209    A210      50.000000   3.810000 
A210    A211      50.000000   3.810000 
A211    A212      50.000000   3.810000 
A212    A213      50.000000   3.810000 
A213    A214      50.000000   3.810000 
A214    A215      50.000000   3.810000 
A215    A216      50.000000   3.810000 
A216    A217      50.000000   3.810000 
A217    A218      50.000000   3.810000 
A218    A219      50.000000   3.810000 
A219    A220      50.000000   3.810000 
A220    A221      50.000000   3.810000 
A221    A222      50.000000   3.810000 
A222    A223      50.000000   3.810000 
A223    A224      50.000000   3.810000 
A224    A225      50.000000   3.810000 
A225    A226      50.000000   3.810000 
A226    A227      50.000000   3.810000 
A227    A228      50.000000   3.810000 
A228    A229      50.000000   3.810000 
B1      B2        50.000000   3.810000 
B2      B3        50.000000   3.810000 
B3      B4        50.000000   3.810000 
B4      B5        50.000000   3.810000 
B5      B6        50.000000   3.810000 
B6      B7        50.000000   3.810000 
B7      B8        50.000000   3.810000 
B8      B9        50.000000   3.810000 
B9      B10       50.000000   3.810000 
B10     B11       50.000000   3.810000 
B11     B12       50.000000   3.810000 
B12     B13       50.000000   3.810000 
B13     B14       50.000000   3.810000 
B14     B15       50.000000   3.810000 
B15     B16       50.000000   3.810000 
B16     B17       50.000000   3.810000 
B17     B18       50.000000   3.810000 
B18     B19       50.000000   3.810000 
B19     B20       50.000000   3.810000 
B20     B21       50.000000   3.810000 
B21     B22       50.000000   3.810000 
B22     B23       50.000000   3.810000 
B23     B24       50.000000   3.810000 
B24     B25       50.000000   3.810000 
B25     B26       50.000000   3.810000 
B26     B27       50.000000   3.810000 
B27     B28       50.000000   3.810000 
B28     B29       50.000000   3.810000 
B29     B30       50.000000   3.810000 
B30     B31       50.000000   3.810000 
B31     B32       50.000000   3.810000 
B32     B33       50.000000   3.810000 
B33     B34       50.000000   3.810000 
B34     B35       50.000000   3.810000 
B35     B36       50.000000   3.810000 
B36     B37       50.000000   3.810000 
B37     B38       50.000000   3.810000 
B38     B39       50.000000   3.810000 
B39     B40       50.000000   3.810000 
B40     B41       50.000000   3.810000 
B41     B42       50.000000   3.810000 
B42     B43       50.000000   3.810000 
B43     B44       50.000000   3.810000 
B44     B45       50.000000   3.810000 
B45     B46       50.000000   3.810000 
B46     B47       50.000000   3.810000 
B47     B48       50.000000   3.810000 
B48     B49       50.000000   3.810000 
B49     B50       50.000000   3.810000 
B50     B51       50.000000   3.810000 
B51     B52       50.000000   3.810000 
B52     B53       50.000000   3.810000 
B53     B54       50.000000   3.810000 
B54     B55       50.000000   3.810000 
B55     B56       50.000000   3.810000 
B56     B57       50.000000   3.810000 
B57     B58       50.000000   3.810000 
B58     B59       50.000000   3.810000 
B59     B60       50.000000   3.810000 
B60     B61       50.000000   3.810000 
B61     B62       50.000000   3.810000 
B62     B63       50.000000   3.810000 
B63     B64       50.000000   3.810000 
B64     B65       50.000000   3.810000 
B65     B66       50.000000   3.810000 
B66     B67       50.000000   3.810000 
B67     B68       50.000000   3.810000 
B68     B69       50.000000   3.810000 
B69     B70       50.000000   3.810000 
B70     B71       50.000000   3.810000 
B71     B72       50.000000   3.810000 
B72     B73       50.000000   3.810000 
B73     B74       50.000000   3.810000 
B74     B75       50.000000   3.810000 
B75     B76       50.000000   3.810000 
B76     B77       50.000000   3.810000 
B77     B78       50.000000   3.810000 
B78     B79       50.000000   3.810000 
B79     B80       50.000000   3.810000 
B80     B81       50.000000   3.810000 
B81     B82       50.000000   3.810000 
B82     B83       50.000000   3.810000 
B83     B84       50.000000   3.810000 
B84     B85       50.000000   3.810000 
B85     B86       50.000000   3.810000 
B86     B87       50.000000   3.810000 
B87     B88       50.000000   3.810000 
B88     B89       50.000000   3.810000 
B89     B90       50.000000   3.810000 
B90     B91       50.000000   3.810000 
B91     B92       50.000000   3.810000 
B92     B93       50.000000   3.810000 
B93     B94       50.000000   3.810000 
B94     B95       50.000000   3.810000 
B95     B96       50.000000   3.810000 
B96     B97       50.000000   3.810000 
B97     B98       50.000000   3.810000 
B98     B99       50.000000   3.810000 
B99     B100      50.000000   3.810000 
B100    B101      50.000000   3.810000 
B101    B102      50.000000   3.810000 
B102    B103      50.000000   3.810000 
B103    B104      50.000000   3.810000 
B104    B105      50.000000   3.810000 
B105    B106      50.000000   3.810000 
B106    B107      50.000000   3.810000 
B107    B108      50.000000   3.810000 
B108    B109      50.000000   3.810000 
B109    B110      50.000000   3.810000 
B110    B111      50.000000   3.810000 
B111    B112      50.000000   3.810000 
B112    B113      50.000000   3.810000 
B113    B114      50.000000   3.810000 
B114    B115      50.000000   3.810000 
B115    B116      50.000000   3.810000 
B116    B117      50.000000   3.810000 
B117    B118      50.000000   3.810000 
B118    B119      50.000000   3.810000 
B119    B120      50.000000   3.810000 
B120    B121      50.000000   3.810000 
B121    B122      50.000000   3.810000 
B122    B123      50.000000   3.810000 
B123    B124      50.000000   3.810000 
B124    B125      50.000000   3.810000 
B125    B126      50.000000   3.810000 
B126    B127      50.000000   3.810000 
B127    B128      50.000000   3.810000 
B128    B129      50.000000   3.810000 
B129    B130      50.000000   3.810000 
B130    B131      50.000000   3.810000 
B131    B132      50.000000   3.810000 
B132    B133      50.000000   3.810000 
B133    B134      50.000000   3.810000 
B134    B135      50.000000   3.810000 
B135    B136      50.000000   3.810000 
B136    B137      50.000000   3.810000 
B137    B138      50.000000   3.810000 
B138    B139      50.000000   3.810000 
B139    B140      50.000000   3.810000 
B140    B141      50.000000   3.810000 
B141    B142      50.000000   3.810000 
B142    B143      50.000000   3.810000 
B143    B144      50.000000   3.810000 
B144    B145      50.000000   3.810000 
B145    B146      50.000000   3.810000 
B146    B147      50.000000   3.810000 
B147    B148      50.000000   3.810000 
B148    B149      50.000000   3.810000 
B149    B150      50.000000   3.810000 
B150    B151      50.000000   3.810000 
B151    B152      50.000000   3.810000 
B152    B153      50.000000   3.810000 
B153    B154      50.000000   3.810000 
B154    B155      50.000000   3.810000 
B155    B156      50.000000   3.810000 
B156    B157      50.000000   3.810000 
B157    B158      50.000000   3.810000 
B158    B159      50.000000   3.810000 
B159    B160      50.000000   3.810000 
B160    B161      50.000000   3.810000 
B161    B162      50.000000   3.810000 
B162    B163      50.000000   3.810000 
B163    B164      50.000000   3.810000 
B164    B165      50.000000   3.810000 
B165    B166      50.000000   3.810000 
B166    B167      50.000000   3.810000 
B167    B168      50.000000   3.810000 
B168    B169      50.000000   3.810000 
B169    B170      50.000000   3.810000 
B170    B171      50.000000   3.810000 
B171    B172      50.000000   3.810000 
B172    B173      50.000000   3.810000 
B173    B174      50.000000   3.810000 
B174    B175      50.000000   3.810000 
B175    B176      50.000000   3.810000 
B176    B177      50.000000   3.810000 
B177    B178      50.000000   3.810000 
B178    B179      50.000000   3.810000 
B179    B180      50.000000   3.810000 
B180    B181      50.000000   3.810000 
B181    B182      50.000000   3.810000 
B182    B183      50.000000   3.810000 
B183    B184      50.000000   3.810000 
B184    B185      50.000000   3.810000 
B185    B186      50.000000   3.810000 
B186    B187      50.000000   3.810000 
B187    B188      50.000000   3.810000 
B188    B189      50.000000   3.810000 
B189    B190      50.000000   3.810000 
B190    B191      50.000000   3.810000 
B191    B192      50.000000   3.810000 
B192    B193      50.000000   3.810000 
B193    B194      50.000000   3.810000 
B194    B195      50.000000   3.810000 
B195    B196      50.000000   3.810000 
B196    B197      50.000000   3.810000 
B197    B198      50.000000   3.810000 
B198    B199      50.000000   3.810000 
B199    B200      50.000000   3.810000 
B200    B201      50.000000   3.810000 
B201    B202      50.000000   3.810000 
B202    B203      50.000000   3.810000 
B203    B204      50.000000   3.810000 
B204    B205      50.000000   3.810000 
B205    B206      50.000000   3.810000 
B206    B207      50.000000   3.810000 
B207    B208      50.000000   3.810000 
B208    B209      50.000000   3.810000 
B209    B210      50.000000   3.810000 
B210    B211      50.000000   3.810000 
B211    B212      50.000000   3.810000 
B212    B213      50.000000   3.810000 
B213    B214      50.000000   3.810000 
B214    B215      50.000000   3.810000 
B215    B216      50.000000   3.810000 
B216    B217      50.000000   3.810000 
B217    B218      50.000000   3.810000 
B218    B219      50.000000   3.810000 
C1      C2        50.000000   3.810000 
C2      C3        50.000000   3.810000 
C3      C4        50.000000   3.810000 
C4      C5        50.000000   3.810000 
C5      C6        50.000000   3.810000 
C6      C7        50.000000   3.810000 
C7      C8        50.000000   3.810000 
C8      C9        50.000000   3.810000 
C9      C10       50.000000   3.810000 
C10     C11       50.000000   3.810000 
C11     C12       50.000000   3.810000 
C12     C13       50.000000   3.810000 
C13     C14       50.000000   3.810000 
C14     C15       50.000000   3.810000 
C15     C16       50.000000   3.810000 
C16     C17       50.000000   3.810000 
C17     C18       50.000000   3.810000 
C18     C19       50.000000   3.810000 
C19     C20       50.000000   3.810000 
C20     C21       50.000000   3.810000 
C21     C22       50.000000   3.810000 
C22     C23       50.000000   3.810000 
C23     C24       50.000000   3.810000 
C24     C25       50.000000   3.810000 
C25     C26       50.000000   3.810000 
C26     C27       50.000000   3.810000 
C27     C28       50.000000   3.810000 
C28     C29       50.000000   3.810000 
C29     C30       50.000000   3.810000 
C30     C31       50.000000   3.810000 
C31     C32       50.000000   3.810000 
C32     C33       50.000000   3.810000 
C33     C34       50.000000   3.810000 
C34     C35       50.000000   3.810000 
C35     C36       50.000000   3.810000 
C36     C37       50.000000   3.810000 
C37     C38       50.000000   3.810000 
C38     C39       50.000000   3.810000 
C39     C40       50.000000   3.810000 
C40     C41       50.000000   3.810000 
C41     C42       50.000000   3.810000 
C42     C43       50.000000   3.810000 
C43     C44       50.000000   3.810000 
C44     C45       50.000000   3.810000 
C45     C46       50.000000   3.810000 
C46     C47       50.000000   3.810000 
C47     C48       50.000000   3.810000 
C48     C49       50.000000   3.810000 
C49     C50       50.000000   3.810000 
C50     C51       50.000000   3.810000 
C51     C52       50.000000   3.810000 
C52     C53       50.000000   3.810000 
C53     C54       50.000000   3.810000 
C54     C55       50.000000   3.810000 
C55     C56       50.000000   3.810000 
C56     C57       50.000000   3.810000 
C57     C58       50.000000   3.810000 
C58     C59       50.000000   3.810000 
C59     C60       50.000000   3.810000 
C60     C61       50.000000   3.810000 
C61     C62       50.000000   3.810000 
C62     C63       50.000000   3.810000 
C63     C64       50.000000   3.810000 
C64     C65       50.000000   3.810000 
C65     C66       50.000000   3.810000 
C66     C67       50.000000   3.810000 
C67     C68       50.000000   3.810000 
C68     C69       50.000000   3.810000 
C69     C70       50.000000   3.810000 
C70     C71       50.000000   3.810000 
C71     C72       50.000000   3.810000 
C72     C73       50.000000   3.810000 
C73     C74       50.000000   3.810000 
C74     C75       50.000000   3.810000 
C75     C76       50.000000   3.810000 
C76     C77       50.000000   3.810000 
C77     C78       50.000000   3.810000 
C78     C79       50.000000   3.810000 
C79     C80       50.000000   3.810000 
C80     C81       50.000000   3.810000 
C81     C82       50.000000   3.810000 
C82     C83       50.000000   3.810000 
C83     C84       50.000000   3.810000 
C84     C85       50.000000   3.810000 
C85     C86       50.000000   3.810000 
C86     C87       50.000000   3.810000 
C87     C88       50.000000   3.810000 
C88     C89       50.000000   3.810000 
C89     C90       50.000000   3.810000 
C90     C91       50.000000   3.810000 
C91     C92       50.000000   3.810000 
C92     C93       50.000000   3.810000 
C93     C94       50.000000   3.810000 
C94     C95       50.000000   3.810000 
C95     C96       50.000000   3.810000 
C96     C97       50.000000   3.810000 
C97     C98       50.000000   3.810000 
C98     C99       50.000000   3.810000 
C99     C100      50.000000   3.810000 
C100    C101      50.000000   3.810000 
C101    C102      50.000000   3.810000 
C102    C103      50.000000   3.810000 
C103    C104      50.000000   3.810000 
C104    C105      50.000000   3.810000 
C105    C106      50.000000   3.810000 
C106    C107      50.000000   3.810000 
C107    C108      50.000000   3.810000 
C108    C109      50.000000   3.810000 
C109    C110      50.000000   3.810000 
C110    C111      50.000000   3.810000 
C111    C112      50.000000   3.810000 
C112    C113      50.000000   3.810000 
C113    C114      50.000000   3.810000 
C114    C115      50.000000   3.810000 
C115    C116      50.000000   3.810000 
C116    C117      50.000000   3.810000 
C117    C118      50.000000   3.810000 
C118    C119      50.000000   3.810000 
C119    C120      50.000000   3.810000 
C120    C121      50.000000   3.810000 
C121    C122      50.000000   3.810000 
C122    C123      50.000000   3.810000 
C123    C124      50.000000   3.810000 
C124    C125      50.000000   3.810000 
C125    C126      50.000000   3.810000 
C126    C127      50.000000   3.810000 
C127    C128      50.000000   3.810000 
C128    C129      50.000000   3.810000 
C129    C130      50.000000   3.810000 
C130    C131      50.000000   3.810000 
C131    C132      50.000000   3.810000 
C132    C133      50.000000   3.810000 
C133    C134      50.000000   3.810000 
C134    C135      50.000000   3.810000 
C135    C136      50.000000   3.810000 
C136    C137      50.000000   3.810000 
C137    C138      50.000000   3.810000 
C138    C139      50.000000   3.810000 
C139    C140      50.000000   3.810000 
C140    C141      50.000000   3.810000 
C141    C142      50.000000   3.810000 
C142    C143      50.000000   3.810000 
C143    C144      50.000000   3.810000 
C144    C145      50.000000   3.810000 
C145    C146      50.000000   3.810000 
C146    C147      50.000000   3.810000 
C147    C148      50.000000   3.810000 
C148    C149      50.000000   3.810000 
C149    C150      50.000000   3.810000 
C150    C151      50.000000   3.810000 
C151    C152      50.000000   3.810000 
C152    C153      50.000000   3.810000 
C153    C154      50.000000   3.810000 
C154    C155      50.000000   3.810000 
C155    C156      50.000000   3.810000 
C156    C157      50.000000   3.810000 
C157    C158      50.000000   3.810000 
C158    C159      50.000000   3.810000 
C159    C160      50.000000   3.810000 
C160    C161      50.000000   3.810000 
C161    C162      50.000000   3.810000 
C162    C163      50.000000   3.810000 
C163    C164      50.000000   3.810000 
C164    C165      50.000000   3.810000 
C165    C166      50.000000   3.810000 
C166    C167      50.000000   3.810000 
C167    C168      50.000000   3.810000 
C168    C169      50.000000   3.810000 
C169    C170      50.000000   3.810000 
C170    C171      50.000000   3.810000 
C171    C172      50.000000   3.810000 
C172    C173      50.000000   3.810000 
C173    C174      50.000000   3.810000 
C174    C175      50.000000   3.810000 
C175    C176      50.000000   3.810000 
C176    C177      50.000000   3.810000 
C177    C178      50.000000   3.810000 
C178    C179      50.000000   3.810000 
C179    C180      50.000000   3.810000 
C180    C181      50.000000   3.810000 
C181    C182      50.000000   3.810000 
C182    C183      50.000000   3.810000 
C183    C184      50.000000   3.810000 
C184    C185      50.000000   3.810000 
C185    C186      50.000000   3.810000 
C186    C187      50.000000   3.810000 
C187    C188      50.000000   3.810000 
C188    C189      50.000000   3.810000 
C189    C190      50.000000   3.810000 
C190    C191      50.000000   3.810000 
C191    C192      50.000000   3.810000 
C192    C193      50.000000   3.810000 
C193    C194      50.000000   3.810000 
C194    C195      50.000000   3.810000 
C195    C196      50.000000   3.810000 
C196    C197      50.000000   3.810000 
C197    C198      50.000000   3.810000 
C198    C199      50.000000   3.810000 
C199    C200      50.000000   3.810000 
C200    C201      50.000000   3.810000 
C201    C202      50.000000   3.810000 
C202    C203      50.000000   3.810000 
C203    C204      50.000000   3.810000 
C204    C205      50.000000   3.810000 
C205    C206      50.000000   3.810000 
C206    C207      50.000000   3.810000 
C207    C208      50.000000   3.810000 
C208    C209      50.000000   3.810000 
C209    C210      50.000000   3.810000 
C210    C211      50.000000   3.810000 
C211    C212      50.000000   3.810000 
C212    C213      50.000000   3.810000 
C213    C214      50.000000   3.810000 
C214    C215      50.000000   3.810000 
C215    C216      50.000000   3.810000 
C216    C217      50.000000   3.810000 
C217    C218      50.000000   3.810000 
C218    C219      50.000000   3.810000 
C219    C220      50.000000   3.810000 
C220    C221      50.000000   3.810000 
C221    C222      50.000000   3.810000 
C222    C223      50.000000   3.810000 
C223    C224      50.000000   3.810000 
C224    C225      50.000000   3.810000 
C225    C226      50.000000   3.810000 
C226    C227      50.000000   3.810000 
C227    C228      50.000000   3.810000 
C228    C229      50.000000   3.810000 
C229    C230      50.000000   3.810000 
C230    C231      50.000000   3.810000 
C231    C232      50.000000   3.810000 
C232    C233      50.000000   3.810000 
C233    C234      50.000000   3.810000 
C234    C235      50.000000   3.810000 
C235    C236      50.000000   3.810000 
C236    C237      50.000000   3.810000 
C237    C238      50.000000   3.810000 
C238    C239      50.000000   3.810000 
C239    C240      50.000000   3.810000 
C240    C241      50.000000   3.810000 
C241    C242      50.000000   3.810000 
C242    C243      50.000000   3.810000 
C243    C244      50.000000   3.810000 
C244    C245      50.000000   3.810000 
C245    C246      50.000000   3.810000 
C246    C247      50.000000   3.810000 
C247    C248      50.000000   3.810000 
C248    C249      50.000000   3.810000 
C249    C250      50.000000   3.810000 
C250    C251      50.000000   3.810000 
C251    C252      50.000000   3.810000 
C252    C253      50.000000   3.810000 
C253    C254      50.000000   3.810000 
C254    C255      50.000000   3.810000 
C255    C256      50.000000   3.810000 
C256    C257      50.000000   3.810000 
C257    C258      50.000000   3.810000 
C258    C259      50.000000   3.810000 
C259    C260      50.000000   3.810000 
C260    C261      50.000000   3.810000 
C261    C262      50.000000   3.810000 
C262    C263      50.000000   3.810000 
C263    C264      50.000000   3.810000 
C264    C265      50.000000   3.810000 
C265    C266      50.000000   3.810000 
C266    C267      50.000000   3.810000 
C267    C268      50.000000   3.810000 
C268    C269      50.000000   3.810000 
C269    C270      50.000000   3.810000 
C270    C271      50.000000   3.810000 
C271    C272      50.000000   3.810000 
C272    C273      50.000000   3.810000 
C273    C274      50.000000   3.810000 
C274    C275      50.000000   3.810000 
C275    C276      50.000000   3.810000 
C276    C277      50.000000   3.810000 
C277    C278      50.000000   3.810000 
C278    C279      50.000000   3.810000 
C279    C280      50.000000   3.810000 
C280    C281      50.000000   3.810000 
C281    C282      50.000000   3.810000 
C282    C283      50.000000   3.810000 
C283    C284      50.000000   3.810000 
C284    C285      50.000000   3.810000 
C285    C286      50.000000   3.810000 
C286    C287      50.000000   3.810000 
C287    C288      50.000000   3.810000 
C288    C289      50.000000   3.810000 
C289    C290      50.000000   3.810000 
C290    C291      50.000000   3.810000 
C291    C292      50.000000   3.810000 

ANGLE
A1      A2      A3          106.4 91.7 26.3 130.0 0.1 4.3
A2      A3      A4          106.4 91.7 26.3 130.0 0.1 4.3
A3      A4      A5          106.4 91.7 26.3 130.0 0.1 4.3
A4      A5      A6          106.4 91.7 26.3 130.0 0.1 4.3
A5      A6      A7          106.4 91.7 26.3 130.0 0.1 4.3
A6      A7      A8          106.4 91.7 26.3 130.0 0.1 4.3
A7      A8      A9          106.4 91.7 26.3 130.0 0.1 4.3
A8      A9      A10         106.4 91.7 26.3 130.0 0.1 4.3
A9      A10     A11         106.4 91.7 26.3 130.0 0.1 4.3
A10     A11     A12         106.4 91.7 26.3 130.0 0.1 4.3
A11     A12     A13         106.4 91.7 26.3 130.0 0.1 4.3
A12     A13     A14         106.4 91.7 26.3 130.0 0.1 4.3
A13     A14     A15         106.4 91.7 26.3 130.0 0.1 4.3
A14     A15     A16         106.4 91.7 26.3 130.0 0.1 4.3
A15     A16     A17         106.4 91.7 26.3 130.0 0.1 4.3
A16     A17     A18         106.4 91.7 26.3 130.0 0.1 4.3
A17     A18     A19         106.4 91.7 26.3 130.0 0.1 4.3
A18     A19     A20         106.4 91.7 26.3 130.0 0.1 4.3
A19     A20     A21         106.4 91.7 26.3 130.0 0.1 4.3
A20     A21     A22         106.4 91.7 26.3 130.0 0.1 4.3
A21     A22     A23         106.4 91.7 26.3 130.0 0.1 4.3
A22     A23     A24         106.4 91.7 26.3 130.0 0.1 4.3
A23     A24     A25         106.4 91.7 26.3 130.0 0.1 4.3
A24     A25     A26         106.4 91.7 26.3 130.0 0.1 4.3
A25     A26     A27         106.4 91.7 26.3 130.0 0.1 4.3
A26     A27     A28         106.4 91.7 26.3 130.0 0.1 4.3
A27     A28     A29         106.4 91.7 26.3 130.0 0.1 4.3
A28     A29     A30         106.4 91.7 26.3 130.0 0.1 4.3
A29     A30     A31         106.4 91.7 26.3 130.0 0.1 4.3
A30     A31     A32         106.4 91.7 26.3 130.0 0.1 4.3
A31     A32     A33         106.4 91.7 26.3 130.0 0.1 4.3
A32     A33     A34         106.4 91.7 26.3 130.0 0.1 4.3
A33     A34     A35         106.4 91.7 26.3 130.0 0.1 4.3
A34     A35     A36         106.4 91.7 26.3 130.0 0.1 4.3
A35     A36     A37         106.4 91.7 26.3 130.0 0.1 4.3
A36     A37     A38         106.4 91.7 26.3 130.0 0.1 4.3
A37     A38     A39         106.4 91.7 26.3 130.0 0.1 4.3
A38     A39     A40         106.4 91.7 26.3 130.0 0.1 4.3
A39     A40     A41         106.4 91.7 26.3 130.0 0.1 4.3
A40     A41     A42         106.4 91.7 26.3 130.0 0.1 4.3
A41     A42     A43         106.4 91.7 26.3 130.0 0.1 4.3
A42     A43     A44         106.4 91.7 26.3 130.0 0.1 4.3
A43     A44     A45         106.4 91.7 26.3 130.0 0.1 4.3
A44     A45     A46         106.4 91.7 26.3 130.0 0.1 4.3
A45     A46     A47         106.4 91.7 26.3 130.0 0.1 4.3
A46     A47     A48         106.4 91.7 26.3 130.0 0.1 4.3
A47     A48     A49         106.4 91.7 26.3 130.0 0.1 4.3
A48     A49     A50         106.4 91.7 26.3 130.0 0.1 4.3
A49     A50     A51         106.4 91.7 26.3 130.0 0.1 4.3
A50     A51     A52         106.4 91.7 26.3 130.0 0.1 4.3
A51     A52     A53         106.4 91.7 26.3 130.0 0.1 4.3
A52     A53     A54         106.4 91.7 26.3 130.0 0.1 4.3
A53     A54     A55         106.4 91.7 26.3 130.0 0.1 4.3
A54     A55     A56         106.4 91.7 26.3 130.0 0.1 4.3
A55     A56     A57         106.4 91.7 26.3 130.0 0.1 4.3
A56     A57     A58         106.4 91.7 26.3 130.0 0.1 4.3
A57     A58     A59         106.4 91.7 26.3 130.0 0.1 4.3
A58     A59     A60         106.4 91.7 26.3 130.0 0.1 4.3
A59     A60     A61         106.4 91.7 26.3 130.0 0.1 4.3
A60     A61     A62         106.4 91.7 26.3 130.0 0.1 4.3
A61     A62     A63         106.4 91.7 26.3 130.0 0.1 4.3
A62     A63     A64         106.4 91.7 26.3 130.0 0.1 4.3
A63     A64     A65         106.4 91.7 26.3 130.0 0.1 4.3
A64     A65     A66         106.4 91.7 26.3 130.0 0.1 4.3
A65     A66     A67         106.4 91.7 26.3 130.0 0.1 4.3
A66     A67     A68         106.4 91.7 26.3 130.0 0.1 4.3
A67     A68     A69         106.4 91.7 26.3 130.0 0.1 4.3
A68     A69     A70         106.4 91.7 26.3 130.0 0.1 4.3
A69     A70     A71         106.4 91.7 26.3 130.0 0.1 4.3
A70     A71     A72         106.4 91.7 26.3 130.0 0.1 4.3
A71     A72     A73         106.4 91.7 26.3 130.0 0.1 4.3
A72     A73     A74         106.4 91.7 26.3 130.0 0.1 4.3
A73     A74     A75         106.4 91.7 26.3 130.0 0.1 4.3
A74     A75     A76         106.4 91.7 26.3 130.0 0.1 4.3
A75     A76     A77         106.4 91.7 26.3 130.0 0.1 4.3
A76     A77     A78         106.4 91.7 26.3 130.0 0.1 4.3
A77     A78     A79         106.4 91.7 26.3 130.0 0.1 4.3
A78     A79     A80         106.4 91.7 26.3 130.0 0.1 4.3
A79     A80     A81         106.4 91.7 26.3 130.0 0.1 4.3
A80     A81     A82         106.4 91.7 26.3 130.0 0.1 4.3
A81     A82     A83         106.4 91.7 26.3 130.0 0.1 4.3
A82     A83     A84         106.4 91.7 26.3 130.0 0.1 4.3
A83     A84     A85         106.4 91.7 26.3 130.0 0.1 4.3
A84     A85     A86         106.4 91.7 26.3 130.0 0.1 4.3
A85     A86     A87         106.4 91.7 26.3 130.0 0.1 4.3
A86     A87     A88         106.4 91.7 26.3 130.0 0.1 4.3
A87     A88     A89         106.4 91.7 26.3 130.0 0.1 4.3
A88     A89     A90         106.4 91.7 26.3 130.0 0.1 4.3
A89     A90     A91         106.4 91.7 26.3 130.0 0.1 4.3
A90     A91     A92         106.4 91.7 26.3 130.0 0.1 4.3
A91     A92     A93         106.4 91.7 26.3 130.0 0.1 4.3
A92     A93     A94         106.4 91.7 26.3 130.0 0.1 4.3
A93     A94     A95         106.4 91.7 26.3 130.0 0.1 4.3
A94     A95     A96         106.4 91.7 26.3 130.0 0.1 4.3
A95     A96     A97         106.4 91.7 26.3 130.0 0.1 4.3
A96     A97     A98         106.4 91.7 26.3 130.0 0.1 4.3
A97     A98     A99         106.4 91.7 26.3 130.0 0.1 4.3
A98     A99     A100        106.4 91.7 26.3 130.0 0.1 4.3
A99     A100    A101        106.4 91.7 26.3 130.0 0.1 4.3
A100    A101    A102        106.4 91.7 26.3 130.0 0.1 4.3
A101    A102    A103        106.4 91.7 26.3 130.0 0.1 4.3
A102    A103    A104        106.4 91.7 26.3 130.0 0.1 4.3
A103    A104    A105        106.4 91.7 26.3 130.0 0.1 4.3
A104    A105    A106        106.4 91.7 26.3 130.0 0.1 4.3
A105    A106    A107        106.4 91.7 26.3 130.0 0.1 4.3
A106    A107    A108        106.4 91.7 26.3 130.0 0.1 4.3
A107    A108    A109        106.4 91.7 26.3 130.0 0.1 4.3
A108    A109    A110        106.4 91.7 26.3 130.0 0.1 4.3
A109    A110    A111        106.4 91.7 26.3 130.0 0.1 4.3
A110    A111    A112        106.4 91.7 26.3 130.0 0.1 4.3
A111    A112    A113        106.4 91.7 26.3 130.0 0.1 4.3
A112    A113    A114        106.4 91.7 26.3 130.0 0.1 4.3
A113    A114    A115        106.4 91.7 26.3 130.0 0.1 4.3
A114    A115    A116        106.4 91.7 26.3 130.0 0.1 4.3
A115    A116    A117        106.4 91.7 26.3 130.0 0.1 4.3
A116    A117    A118        106.4 91.7 26.3 130.0 0.1 4.3
A117    A118    A119        106.4 91.7 26.3 130.0 0.1 4.3
A118    A119    A120        106.4 91.7 26.3 130.0 0.1 4.3
A119    A120    A121        106.4 91.7 26.3 130.0 0.1 4.3
A120    A121    A122        106.4 91.7 26.3 130.0 0.1 4.3
A121    A122    A123        106.4 91.7 26.3 130.0 0.1 4.3
A122    A123    A124        106.4 91.7 26.3 130.0 0.1 4.3
A123    A124    A125        106.4 91.7 26.3 130.0 0.1 4.3
A124    A125    A126        106.4 91.7 26.3 130.0 0.1 4.3
A125    A126    A127        106.4 91.7 26.3 130.0 0.1 4.3
A126    A127    A128        106.4 91.7 26.3 130.0 0.1 4.3
A127    A128    A129        106.4 91.7 26.3 130.0 0.1 4.3
A128    A129    A130        106.4 91.7 26.3 130.0 0.1 4.3
A129    A130    A131        106.4 91.7 26.3 130.0 0.1 4.3
A130    A131    A132        106.4 91.7 26.3 130.0 0.1 4.3
A131    A132    A133        106.4 91.7 26.3 130.0 0.1 4.3
A132    A133    A134        106.4 91.7 26.3 130.0 0.1 4.3
A133    A134    A135        106.4 91.7 26.3 130.0 0.1 4.3
A134    A135    A136        106.4 91.7 26.3 130.0 0.1 4.3
A135    A136    A137        106.4 91.7 26.3 130.0 0.1 4.3
A136    A137    A138        106.4 91.7 26.3 130.0 0.1 4.3
A137    A138    A139        106.4 91.7 26.3 130.0 0.1 4.3
A138    A139    A140        106.4 91.7 26.3 130.0 0.1 4.3
A139    A140    A141        106.4 91.7 26.3 130.0 0.1 4.3
A140    A141    A142        106.4 91.7 26.3 130.0 0.1 4.3
A141    A142    A143        106.4 91.7 26.3 130.0 0.1 4.3
A142    A143    A144        106.4 91.7 26.3 130.0 0.1 4.3
A143    A144    A145        106.4 91.7 26.3 130.0 0.1 4.3
A144    A145    A146        106.4 91.7 26.3 130.0 0.1 4.3
A145    A146    A147        106.4 91.7 26.3 130.0 0.1 4.3
A146    A147    A148        106.4 91.7 26.3 130.0 0.1 4.3
A147    A148    A149        106.4 91.7 26.3 130.0 0.1 4.3
A148    A149    A150        106.4 91.7 26.3 130.0 0.1 4.3
A149    A150    A151        106.4 91.7 26.3 130.0 0.1 4.3
A150    A151    A152        106.4 91.7 26.3 130.0 0.1 4.3
A151    A152    A153        106.4 91.7 26.3 130.0 0.1 4.3
A152    A153    A154        106.4 91.7 26.3 130.0 0.1 4.3
A153    A154    A155        106.4 91.7 26.3 130.0 0.1 4.3
A154    A155    A156        106.4 91.7 26.3 130.0 0.1 4.3
A155    A156    A157        106.4 91.7 26.3 130.0 0.1 4.3
A156    A157    A158        106.4 91.7 26.3 130.0 0.1 4.3
A157    A158    A159        106.4 91.7 26.3 130.0 0.1 4.3
A158    A159    A160        106.4 91.7 26.3 130.0 0.1 4.3
A159    A160    A161        106.4 91.7 26.3 130.0 0.1 4.3
A160    A161    A162        106.4 91.7 26.3 130.0 0.1 4.3
A161    A162    A163        106.4 91.7 26.3 130.0 0.1 4.3
A162    A163    A164        106.4 91.7 26.3 130.0 0.1 4.3
A163    A164    A165        106.4 91.7 26.3 130.0 0.1 4.3
A164    A165    A166        106.4 91.7 26.3 130.0 0.1 4.3
A165    A166    A167        106.4 91.7 26.3 130.0 0.1 4.3
A166    A167    A168        106.4 91.7 26.3 130.0 0.1 4.3
A167    A168    A169        106.4 91.7 26.3 130.0 0.1 4.3
A168    A169    A170        106.4 91.7 26.3 130.0 0.1 4.3
A169    A170    A171        106.4 91.7 26.3 130.0 0.1 4.3
A170    A171    A172        106.4 91.7 26.3 130.0 0.1 4.3
A171    A172    A173        106.4 91.7 26.3 130.0 0.1 4.3
A172    A173    A174        106.4 91.7 26.3 130.0 0.1 4.3
A173    A174    A175        106.4 91.7 26.3 130.0 0.1 4.3
A174    A175    A176        106.4 91.7 26.3 130.0 0.1 4.3
A175    A176    A177        106.4 91.7 26.3 130.0 0.1 4.3
A176    A177    A178        106.4 91.7 26.3 130.0 0.1 4.3
A177    A178    A179        106.4 91.7 26.3 130.0 0.1 4.3
A178    A179    A180        106.4 91.7 26.3 130.0 0.1 4.3
A179    A180    A181        106.4 91.7 26.3 130.0 0.1 4.3
A180    A181    A182        106.4 91.7 26.3 130.0 0.1 4.3
A181    A182    A183        106.4 91.7 26.3 130.0 0.1 4.3
A182    A183    A184        106.4 91.7 26.3 130.0 0.1 4.3
A183    A184    A185        106.4 91.7 26.3 130.0 0.1 4.3
A184    A185    A186        106.4 91.7 26.3 130.0 0.1 4.3
A185    A186    A187        106.4 91.7 26.3 130.0 0.1 4.3
A186    A187    A188        106.4 91.7 26.3 130.0 0.1 4.3
A187    A188    A189        106.4 91.7 26.3 130.0 0.1 4.3
A188    A189    A190        106.4 91.7 26.3 130.0 0.1 4.3
A189    A190    A191        106.4 91.7 26.3 130.0 0.1 4.3
A190    A191    A192        106.4 91.7 26.3 130.0 0.1 4.3
A191    A192    A193        106.4 91.7 26.3 130.0 0.1 4.3
A192    A193    A194        106.4 91.7 26.3 130.0 0.1 4.3
A193    A194    A195        106.4 91.7 26.3 130.0 0.1 4.3
A194    A195    A196        106.4 91.7 26.3 130.0 0.1 4.3
A195    A196    A197        106.4 91.7 26.3 130.0 0.1 4.3
A196    A197    A198        106.4 91.7 26.3 130.0 0.1 4.3
A197    A198    A199        106.4 91.7 26.3 130.0 0.1 4.3
A198    A199    A200        106.4 91.7 26.3 130.0 0.1 4.3
A199    A200    A201        106.4 91.7 26.3 130.0 0.1 4.3
A200    A201    A202        106.4 91.7 26.3 130.0 0.1 4.3
A201    A202    A203        106.4 91.7 26.3 130.0 0.1 4.3
A202    A203    A204        106.4 91.7 26.3 130.0 0.1 4.3
A203    A204    A205        106.4 91.7 26.3 130.0 0.1 4.3
A204    A205    A206        106.4 91.7 26.3 130.0 0.1 4.3
A205    A206    A207        106.4 91.7 26.3 130.0 0.1 4.3
A206    A207    A208        106.4 91.7 26.3 130.0 0.1 4.3
A207    A208    A209        106.4 91.7 26.3 130.0 0.1 4.3
A208    A209    A210        106.4 91.7 26.3 130.0 0.1 4.3
A209    A210    A211        106.4 91.7 26.3 130.0 0.1 4.3
A210    A211    A212        106.4 91.7 26.3 130.0 0.1 4.3
A211    A212    A213        106.4 91.7 26.3 130.0 0.1 4.3
A212    A213    A214        106.4 91.7 26.3 130.0 0.1 4.3
A213    A214    A215        106.4 91.7 26.3 130.0 0.1 4.3
A214    A215    A216        106.4 91.7 26.3 130.0 0.1 4.3
A215    A216    A217        106.4 91.7 26.3 130.0 0.1 4.3
A216    A217    A218        106.4 91.7 26.3 130.0 0.1 4.3
A217    A218    A219        106.4 91.7 26.3 130.0 0.1 4.3
A218    A219    A220        106.4 91.7 26.3 130.0 0.1 4.3
A219    A220    A221        106.4 91.7 26.3 130.0 0.1 4.3
A220    A221    A222        106.4 91.7 26.3 130.0 0.1 4.3
A221    A222    A223        106.4 91.7 26.3 130.0 0.1 4.3
A222    A223    A224        106.4 91.7 26.3 130.0 0.1 4.3
A223    A224    A225        106.4 91.7 26.3 130.0 0.1 4.3
A224    A225    A226        106.4 91.7 26.3 130.0 0.1 4.3
A225    A226    A227        106.4 91.7 26.3 130.0 0.1 4.3
A226    A227    A228        106.4 91.7 26.3 130.0 0.1 4.3
A227    A228    A229        106.4 91.7 26.3 130.0 0.1 4.3
B1      B2      B3          106.4 91.7 26.3 130.0 0.1 4.3
B2      B3      B4          106.4 91.7 26.3 130.0 0.1 4.3
B3      B4      B5          106.4 91.7 26.3 130.0 0.1 4.3
B4      B5      B6          106.4 91.7 26.3 130.0 0.1 4.3
B5      B6      B7          106.4 91.7 26.3 130.0 0.1 4.3
B6      B7      B8          106.4 91.7 26.3 130.0 0.1 4.3
B7      B8      B9          106.4 91.7 26.3 130.0 0.1 4.3
B8      B9      B10         106.4 91.7 26.3 130.0 0.1 4.3
B9      B10     B11         106.4 91.7 26.3 130.0 0.1 4.3
B10     B11     B12         106.4 91.7 26.3 130.0 0.1 4.3
B11     B12     B13         106.4 91.7 26.3 130.0 0.1 4.3
B12     B13     B14         106.4 91.7 26.3 130.0 0.1 4.3
B13     B14     B15         106.4 91.7 26.3 130.0 0.1 4.3
B14     B15     B16         106.4 91.7 26.3 130.0 0.1 4.3
B15     B16     B17         106.4 91.7 26.3 130.0 0.1 4.3
B16     B17     B18         106.4 91.7 26.3 130.0 0.1 4.3
B17     B18     B19         106.4 91.7 26.3 130.0 0.1 4.3
B18     B19     B20         106.4 91.7 26.3 130.0 0.1 4.3
B19     B20     B21         106.4 91.7 26.3 130.0 0.1 4.3
B20     B21     B22         106.4 91.7 26.3 130.0 0.1 4.3
B21     B22     B23         106.4 91.7 26.3 130.0 0.1 4.3
B22     B23     B24         106.4 91.7 26.3 130.0 0.1 4.3
B23     B24     B25         106.4 91.7 26.3 130.0 0.1 4.3
B24     B25     B26         106.4 91.7 26.3 130.0 0.1 4.3
B25     B26     B27         106.4 91.7 26.3 130.0 0.1 4.3
B26     B27     B28         106.4 91.7 26.3 130.0 0.1 4.3
B27     B28     B29         106.4 91.7 26.3 130.0 0.1 4.3
B28     B29     B30         106.4 91.7 26.3 130.0 0.1 4.3
B29     B30     B31         106.4 91.7 26.3 130.0 0.1 4.3
B30     B31     B32         106.4 91.7 26.3 130.0 0.1 4.3
B31     B32     B33         106.4 91.7 26.3 130.0 0.1 4.3
B32     B33     B34         106.4 91.7 26.3 130.0 0.1 4.3
B33     B34     B35         106.4 91.7 26.3 130.0 0.1 4.3
B34     B35     B36         106.4 91.7 26.3 130.0 0.1 4.3
B35     B36     B37         106.4 91.7 26.3 130.0 0.1 4.3
B36     B37     B38         106.4 91.7 26.3 130.0 0.1 4.3
B37     B38     B39         106.4 91.7 26.3 130.0 0.1 4.3
B38     B39     B40         106.4 91.7 26.3 130.0 0.1 4.3
B39     B40     B41         106.4 91.7 26.3 130.0 0.1 4.3
B40     B41     B42         106.4 91.7 26.3 130.0 0.1 4.3
B41     B42     B43         106.4 91.7 26.3 130.0 0.1 4.3
B42     B43     B44         106.4 91.7 26.3 130.0 0.1 4.3
B43     B44     B45         106.4 91.7 26.3 130.0 0.1 4.3
B44     B45     B46         106.4 91.7 26.3 130.0 0.1 4.3
B45     B46     B47         106.4 91.7 26.3 130.0 0.1 4.3
B46     B47     B48         106.4 91.7 26.3 130.0 0.1 4.3
B47     B48     B49         106.4 91.7 26.3 130.0 0.1 4.3
B48     B49     B50         106.4 91.7 26.3 130.0 0.1 4.3
B49     B50     B51         106.4 91.7 26.3 130.0 0.1 4.3
B50     B51     B52         106.4 91.7 26.3 130.0 0.1 4.3
B51     B52     B53         106.4 91.7 26.3 130.0 0.1 4.3
B52     B53     B54         106.4 91.7 26.3 130.0 0.1 4.3
B53     B54     B55         106.4 91.7 26.3 130.0 0.1 4.3
B54     B55     B56         106.4 91.7 26.3 130.0 0.1 4.3
B55     B56     B57         106.4 91.7 26.3 130.0 0.1 4.3
B56     B57     B58         106.4 91.7 26.3 130.0 0.1 4.3
B57     B58     B59         106.4 91.7 26.3 130.0 0.1 4.3
B58     B59     B60         106.4 91.7 26.3 130.0 0.1 4.3
B59     B60     B61         106.4 91.7 26.3 130.0 0.1 4.3
B60     B61     B62         106.4 91.7 26.3 130.0 0.1 4.3
B61     B62     B63         106.4 91.7 26.3 130.0 0.1 4.3
B62     B63     B64         106.4 91.7 26.3 130.0 0.1 4.3
B63     B64     B65         106.4 91.7 26.3 130.0 0.1 4.3
B64     B65     B66         106.4 91.7 26.3 130.0 0.1 4.3
B65     B66     B67         106.4 91.7 26.3 130.0 0.1 4.3
B66     B67     B68         106.4 91.7 26.3 130.0 0.1 4.3
B67     B68     B69         106.4 91.7 26.3 130.0 0.1 4.3
B68     B69     B70         106.4 91.7 26.3 130.0 0.1 4.3
B69     B70     B71         106.4 91.7 26.3 130.0 0.1 4.3
B70     B71     B72         106.4 91.7 26.3 130.0 0.1 4.3
B71     B72     B73         106.4 91.7 26.3 130.0 0.1 4.3
B72     B73     B74         106.4 91.7 26.3 130.0 0.1 4.3
B73     B74     B75         106.4 91.7 26.3 130.0 0.1 4.3
B74     B75     B76         106.4 91.7 26.3 130.0 0.1 4.3
B75     B76     B77         106.4 91.7 26.3 130.0 0.1 4.3
B76     B77     B78         106.4 91.7 26.3 130.0 0.1 4.3
B77     B78     B79         106.4 91.7 26.3 130.0 0.1 4.3
B78     B79     B80         106.4 91.7 26.3 130.0 0.1 4.3
B79     B80     B81         106.4 91.7 26.3 130.0 0.1 4.3
B80     B81     B82         106.4 91.7 26.3 130.0 0.1 4.3
B81     B82     B83         106.4 91.7 26.3 130.0 0.1 4.3
B82     B83     B84         106.4 91.7 26.3 130.0 0.1 4.3
B83     B84     B85         106.4 91.7 26.3 130.0 0.1 4.3
B84     B85     B86         106.4 91.7 26.3 130.0 0.1 4.3
B85     B86     B87         106.4 91.7 26.3 130.0 0.1 4.3
B86     B87     B88         106.4 91.7 26.3 130.0 0.1 4.3
B87     B88     B89         106.4 91.7 26.3 130.0 0.1 4.3
B88     B89     B90         106.4 91.7 26.3 130.0 0.1 4.3
B89     B90     B91         106.4 91.7 26.3 130.0 0.1 4.3
B90     B91     B92         106.4 91.7 26.3 130.0 0.1 4.3
B91     B92     B93         106.4 91.7 26.3 130.0 0.1 4.3
B92     B93     B94         106.4 91.7 26.3 130.0 0.1 4.3
B93     B94     B95         106.4 91.7 26.3 130.0 0.1 4.3
B94     B95     B96         106.4 91.7 26.3 130.0 0.1 4.3
B95     B96     B97         106.4 91.7 26.3 130.0 0.1 4.3
B96     B97     B98         106.4 91.7 26.3 130.0 0.1 4.3
B97     B98     B99         106.4 91.7 26.3 130.0 0.1 4.3
B98     B99     B100        106.4 91.7 26.3 130.0 0.1 4.3
B99     B100    B101        106.4 91.7 26.3 130.0 0.1 4.3
B100    B101    B102        106.4 91.7 26.3 130.0 0.1 4.3
B101    B102    B103        106.4 91.7 26.3 130.0 0.1 4.3
B102    B103    B104        106.4 91.7 26.3 130.0 0.1 4.3
B103    B104    B105        106.4 91.7 26.3 130.0 0.1 4.3
B104    B105    B106        106.4 91.7 26.3 130.0 0.1 4.3
B105    B106    B107        106.4 91.7 26.3 130.0 0.1 4.3
B106    B107    B108        106.4 91.7 26.3 130.0 0.1 4.3
B107    B108    B109        106.4 91.7 26.3 130.0 0.1 4.3
B108    B109    B110        106.4 91.7 26.3 130.0 0.1 4.3
B109    B110    B111        106.4 91.7 26.3 130.0 0.1 4.3
B110    B111    B112        106.4 91.7 26.3 130.0 0.1 4.3
B111    B112    B113        106.4 91.7 26.3 130.0 0.1 4.3
B112    B113    B114        106.4 91.7 26.3 130.0 0.1 4.3
B113    B114    B115        106.4 91.7 26.3 130.0 0.1 4.3
B114    B115    B116        106.4 91.7 26.3 130.0 0.1 4.3
B115    B116    B117        106.4 91.7 26.3 130.0 0.1 4.3
B116    B117    B118        106.4 91.7 26.3 130.0 0.1 4.3
B117    B118    B119        106.4 91.7 26.3 130.0 0.1 4.3
B118    B119    B120        106.4 91.7 26.3 130.0 0.1 4.3
B119    B120    B121        106.4 91.7 26.3 130.0 0.1 4.3
B120    B121    B122        106.4 91.7 26.3 130.0 0.1 4.3
B121    B122    B123        106.4 91.7 26.3 130.0 0.1 4.3
B122    B123    B124        106.4 91.7 26.3 130.0 0.1 4.3
B123    B124    B125        106.4 91.7 26.3 130.0 0.1 4.3
B124    B125    B126        106.4 91.7 26.3 130.0 0.1 4.3
B125    B126    B127        106.4 91.7 26.3 130.0 0.1 4.3
B126    B127    B128        106.4 91.7 26.3 130.0 0.1 4.3
B127    B128    B129        106.4 91.7 26.3 130.0 0.1 4.3
B128    B129    B130        106.4 91.7 26.3 130.0 0.1 4.3
B129    B130    B131        106.4 91.7 26.3 130.0 0.1 4.3
B130    B131    B132        106.4 91.7 26.3 130.0 0.1 4.3
B131    B132    B133        106.4 91.7 26.3 130.0 0.1 4.3
B132    B133    B134        106.4 91.7 26.3 130.0 0.1 4.3
B133    B134    B135        106.4 91.7 26.3 130.0 0.1 4.3
B134    B135    B136        106.4 91.7 26.3 130.0 0.1 4.3
B135    B136    B137        106.4 91.7 26.3 130.0 0.1 4.3
B136    B137    B138        106.4 91.7 26.3 130.0 0.1 4.3
B137    B138    B139        106.4 91.7 26.3 130.0 0.1 4.3
B138    B139    B140        106.4 91.7 26.3 130.0 0.1 4.3
B139    B140    B141        106.4 91.7 26.3 130.0 0.1 4.3
B140    B141    B142        106.4 91.7 26.3 130.0 0.1 4.3
B141    B142    B143        106.4 91.7 26.3 130.0 0.1 4.3
B142    B143    B144        106.4 91.7 26.3 130.0 0.1 4.3
B143    B144    B145        106.4 91.7 26.3 130.0 0.1 4.3
B144    B145    B146        106.4 91.7 26.3 130.0 0.1 4.3
B145    B146    B147        106.4 91.7 26.3 130.0 0.1 4.3
B146    B147    B148        106.4 91.7 26.3 130.0 0.1 4.3
B147    B148    B149        106.4 91.7 26.3 130.0 0.1 4.3
B148    B149    B150        106.4 91.7 26.3 130.0 0.1 4.3
B149    B150    B151        106.4 91.7 26.3 130.0 0.1 4.3
B150    B151    B152        106.4 91.7 26.3 130.0 0.1 4.3
B151    B152    B153        106.4 91.7 26.3 130.0 0.1 4.3
B152    B153    B154        106.4 91.7 26.3 130.0 0.1 4.3
B153    B154    B155        106.4 91.7 26.3 130.0 0.1 4.3
B154    B155    B156        106.4 91.7 26.3 130.0 0.1 4.3
B155    B156    B157        106.4 91.7 26.3 130.0 0.1 4.3
B156    B157    B158        106.4 91.7 26.3 130.0 0.1 4.3
B157    B158    B159        106.4 91.7 26.3 130.0 0.1 4.3
B158    B159    B160        106.4 91.7 26.3 130.0 0.1 4.3
B159    B160    B161        106.4 91.7 26.3 130.0 0.1 4.3
B160    B161    B162        106.4 91.7 26.3 130.0 0.1 4.3
B161    B162    B163        106.4 91.7 26.3 130.0 0.1 4.3
B162    B163    B164        106.4 91.7 26.3 130.0 0.1 4.3
B163    B164    B165        106.4 91.7 26.3 130.0 0.1 4.3
B164    B165    B166        106.4 91.7 26.3 130.0 0.1 4.3
B165    B166    B167        106.4 91.7 26.3 130.0 0.1 4.3
B166    B167    B168        106.4 91.7 26.3 130.0 0.1 4.3
B167    B168    B169        106.4 91.7 26.3 130.0 0.1 4.3
B168    B169    B170        106.4 91.7 26.3 130.0 0.1 4.3
B169    B170    B171        106.4 91.7 26.3 130.0 0.1 4.3
B170    B171    B172        106.4 91.7 26.3 130.0 0.1 4.3
B171    B172    B173        106.4 91.7 26.3 130.0 0.1 4.3
B172    B173    B174        106.4 91.7 26.3 130.0 0.1 4.3
B173    B174    B175        106.4 91.7 26.3 130.0 0.1 4.3
B174    B175    B176        106.4 91.7 26.3 130.0 0.1 4.3
B175    B176    B177        106.4 91.7 26.3 130.0 0.1 4.3
B176    B177    B178        106.4 91.7 26.3 130.0 0.1 4.3
B177    B178    B179        106.4 91.7 26.3 130.0 0.1 4.3
B178    B179    B180        106.4 91.7 26.3 130.0 0.1 4.3
B179    B180    B181        106.4 91.7 26.3 130.0 0.1 4.3
B180    B181    B182        106.4 91.7 26.3 130.0 0.1 4.3
B181    B182    B183        106.4 91.7 26.3 130.0 0.1 4.3
B182    B183    B184        106.4 91.7 26.3 130.0 0.1 4.3
B183    B184    B185        106.4 91.7 26.3 130.0 0.1 4.3
B184    B185    B186        106.4 91.7 26.3 130.0 0.1 4.3
B185    B186    B187        106.4 91.7 26.3 130.0 0.1 4.3
B186    B187    B188        106.4 91.7 26.3 130.0 0.1 4.3
B187    B188    B189        106.4 91.7 26.3 130.0 0.1 4.3
B188    B189    B190        106.4 91.7 26.3 130.0 0.1 4.3
B189    B190    B191        106.4 91.7 26.3 130.0 0.1 4.3
B190    B191    B192        106.4 91.7 26.3 130.0 0.1 4.3
B191    B192    B193        106.4 91.7 26.3 130.0 0.1 4.3
B192    B193    B194        106.4 91.7 26.3 130.0 0.1 4.3
B193    B194    B195        106.4 91.7 26.3 130.0 0.1 4.3
B194    B195    B196        106.4 91.7 26.3 130.0 0.1 4.3
B195    B196    B197        106.4 91.7 26.3 130.0 0.1 4.3
B196    B197    B198        106.4 91.7 26.3 130.0 0.1 4.3
B197    B198    B199        106.4 91.7 26.3 130.0 0.1 4.3
B198    B199    B200        106.4 91.7 26.3 130.0 0.1 4.3
B199    B200    B201        106.4 91.7 26.3 130.0 0.1 4.3
B200    B201    B202        106.4 91.7 26.3 130.0 0.1 4.3
B201    B202    B203        106.4 91.7 26.3 130.0 0.1 4.3
B202    B203    B204        106.4 91.7 26.3 130.0 0.1 4.3
B203    B204    B205        106.4 91.7 26.3 130.0 0.1 4.3
B204    B205    B206        106.4 91.7 26.3 130.0 0.1 4.3
B205    B206    B207        106.4 91.7 26.3 130.0 0.1 4.3
B206    B207    B208        106.4 91.7 26.3 130.0 0.1 4.3
B207    B208    B209        106.4 91.7 26.3 130.0 0.1 4.3
B208    B209    B210        106.4 91.7 26.3 130.0 0.1 4.3
B209    B210    B211        106.4 91.7 26.3 130.0 0.1 4.3
B210    B211    B212        106.4 91.7 26.3 130.0 0.1 4.3
B211    B212    B213        106.4 91.7 26.3 130.0 0.1 4.3
B212    B213    B214        106.4 91.7 26.3 130.0 0.1 4.3
B213    B214    B215        106.4 91.7 26.3 130.0 0.1 4.3
B214    B215    B216        106.4 91.7 26.3 130.0 0.1 4.3
B215    B216    B217        106.4 91.7 26.3 130.0 0.1 4.3
B216    B217    B218        106.4 91.7 26.3 130.0 0.1 4.3
B217    B218    B219        106.4 91.7 26.3 130.0 0.1 4.3
C1      C2      C3          106.4 91.7 26.3 130.0 0.1 4.3
C2      C3      C4          106.4 91.7 26.3 130.0 0.1 4.3
C3      C4      C5          106.4 91.7 26.3 130.0 0.1 4.3
C4      C5      C6          106.4 91.7 26.3 130.0 0.1 4.3
C5      C6      C7          106.4 91.7 26.3 130.0 0.1 4.3
C6      C7      C8          106.4 91.7 26.3 130.0 0.1 4.3
C7      C8      C9          106.4 91.7 26.3 130.0 0.1 4.3
C8      C9      C10         106.4 91.7 26.3 130.0 0.1 4.3
C9      C10     C11         106.4 91.7 26.3 130.0 0.1 4.3
C10     C11     C12         106.4 91.7 26.3 130.0 0.1 4.3
C11     C12     C13         106.4 91.7 26.3 130.0 0.1 4.3
C12     C13     C14         106.4 91.7 26.3 130.0 0.1 4.3
C13     C14     C15         106.4 91.7 26.3 130.0 0.1 4.3
C14     C15     C16         106.4 91.7 26.3 130.0 0.1 4.3
C15     C16     C17         106.4 91.7 26.3 130.0 0.1 4.3
C16     C17     C18         106.4 91.7 26.3 130.0 0.1 4.3
C17     C18     C19         106.4 91.7 26.3 130.0 0.1 4.3
C18     C19     C20         106.4 91.7 26.3 130.0 0.1 4.3
C19     C20     C21         106.4 91.7 26.3 130.0 0.1 4.3
C20     C21     C22         106.4 91.7 26.3 130.0 0.1 4.3
C21     C22     C23         106.4 91.7 26.3 130.0 0.1 4.3
C22     C23     C24         106.4 91.7 26.3 130.0 0.1 4.3
C23     C24     C25         106.4 91.7 26.3 130.0 0.1 4.3
C24     C25     C26         106.4 91.7 26.3 130.0 0.1 4.3
C25     C26     C27         106.4 91.7 26.3 130.0 0.1 4.3
C26     C27     C28         106.4 91.7 26.3 130.0 0.1 4.3
C27     C28     C29         106.4 91.7 26.3 130.0 0.1 4.3
C28     C29     C30         106.4 91.7 26.3 130.0 0.1 4.3
C29     C30     C31         106.4 91.7 26.3 130.0 0.1 4.3
C30     C31     C32         106.4 91.7 26.3 130.0 0.1 4.3
C31     C32     C33         106.4 91.7 26.3 130.0 0.1 4.3
C32     C33     C34         106.4 91.7 26.3 130.0 0.1 4.3
C33     C34     C35         106.4 91.7 26.3 130.0 0.1 4.3
C34     C35     C36         106.4 91.7 26.3 130.0 0.1 4.3
C35     C36     C37         106.4 91.7 26.3 130.0 0.1 4.3
C36     C37     C38         106.4 91.7 26.3 130.0 0.1 4.3
C37     C38     C39         106.4 91.7 26.3 130.0 0.1 4.3
C38     C39     C40         106.4 91.7 26.3 130.0 0.1 4.3
C39     C40     C41         106.4 91.7 26.3 130.0 0.1 4.3
C40     C41     C42         106.4 91.7 26.3 130.0 0.1 4.3
C41     C42     C43         106.4 91.7 26.3 130.0 0.1 4.3
C42     C43     C44         106.4 91.7 26.3 130.0 0.1 4.3
C43     C44     C45         106.4 91.7 26.3 130.0 0.1 4.3
C44     C45     C46         106.4 91.7 26.3 130.0 0.1 4.3
C45     C46     C47         106.4 91.7 26.3 130.0 0.1 4.3
C46     C47     C48         106.4 91.7 26.3 130.0 0.1 4.3
C47     C48     C49         106.4 91.7 26.3 130.0 0.1 4.3
C48     C49     C50         106.4 91.7 26.3 130.0 0.1 4.3
C49     C50     C51         106.4 91.7 26.3 130.0 0.1 4.3
C50     C51     C52         106.4 91.7 26.3 130.0 0.1 4.3
C51     C52     C53         106.4 91.7 26.3 130.0 0.1 4.3
C52     C53     C54         106.4 91.7 26.3 130.0 0.1 4.3
C53     C54     C55         106.4 91.7 26.3 130.0 0.1 4.3
C54     C55     C56         106.4 91.7 26.3 130.0 0.1 4.3
C55     C56     C57         106.4 91.7 26.3 130.0 0.1 4.3
C56     C57     C58         106.4 91.7 26.3 130.0 0.1 4.3
C57     C58     C59         106.4 91.7 26.3 130.0 0.1 4.3
C58     C59     C60         106.4 91.7 26.3 130.0 0.1 4.3
C59     C60     C61         106.4 91.7 26.3 130.0 0.1 4.3
C60     C61     C62         106.4 91.7 26.3 130.0 0.1 4.3
C61     C62     C63         106.4 91.7 26.3 130.0 0.1 4.3
C62     C63     C64         106.4 91.7 26.3 130.0 0.1 4.3
C63     C64     C65         106.4 91.7 26.3 130.0 0.1 4.3
C64     C65     C66         106.4 91.7 26.3 130.0 0.1 4.3
C65     C66     C67         106.4 91.7 26.3 130.0 0.1 4.3
C66     C67     C68         106.4 91.7 26.3 130.0 0.1 4.3
C67     C68     C69         106.4 91.7 26.3 130.0 0.1 4.3
C68     C69     C70         106.4 91.7 26.3 130.0 0.1 4.3
C69     C70     C71         106.4 91.7 26.3 130.0 0.1 4.3
C70     C71     C72         106.4 91.7 26.3 130.0 0.1 4.3
C71     C72     C73         106.4 91.7 26.3 130.0 0.1 4.3
C72     C73     C74         106.4 91.7 26.3 130.0 0.1 4.3
C73     C74     C75         106.4 91.7 26.3 130.0 0.1 4.3
C74     C75     C76         106.4 91.7 26.3 130.0 0.1 4.3
C75     C76     C77         106.4 91.7 26.3 130.0 0.1 4.3
C76     C77     C78         106.4 91.7 26.3 130.0 0.1 4.3
C77     C78     C79         106.4 91.7 26.3 130.0 0.1 4.3
C78     C79     C80         106.4 91.7 26.3 130.0 0.1 4.3
C79     C80     C81         106.4 91.7 26.3 130.0 0.1 4.3
C80     C81     C82         106.4 91.7 26.3 130.0 0.1 4.3
C81     C82     C83         106.4 91.7 26.3 130.0 0.1 4.3
C82     C83     C84         106.4 91.7 26.3 130.0 0.1 4.3
C83     C84     C85         106.4 91.7 26.3 130.0 0.1 4.3
C84     C85     C86         106.4 91.7 26.3 130.0 0.1 4.3
C85     C86     C87         106.4 91.7 26.3 130.0 0.1 4.3
C86     C87     C88         106.4 91.7 26.3 130.0 0.1 4.3
C87     C88     C89         106.4 91.7 26.3 130.0 0.1 4.3
C88     C89     C90         106.4 91.7 26.3 130.0 0.1 4.3
C89     C90     C91         106.4 91.7 26.3 130.0 0.1 4.3
C90     C91     C92         106.4 91.7 26.3 130.0 0.1 4.3
C91     C92     C93         106.4 91.7 26.3 130.0 0.1 4.3
C92     C93     C94         106.4 91.7 26.3 130.0 0.1 4.3
C93     C94     C95         106.4 91.7 26.3 130.0 0.1 4.3
C94     C95     C96         106.4 91.7 26.3 130.0 0.1 4.3
C95     C96     C97         106.4 91.7 26.3 130.0 0.1 4.3
C96     C97     C98         106.4 91.7 26.3 130.0 0.1 4.3
C97     C98     C99         106.4 91.7 26.3 130.0 0.1 4.3
C98     C99     C100        106.4 91.7 26.3 130.0 0.1 4.3
C99     C100    C101        106.4 91.7 26.3 130.0 0.1 4.3
C100    C101    C102        106.4 91.7 26.3 130.0 0.1 4.3
C101    C102    C103        106.4 91.7 26.3 130.0 0.1 4.3
C102    C103    C104        106.4 91.7 26.3 130.0 0.1 4.3
C103    C104    C105        106.4 91.7 26.3 130.0 0.1 4.3
C104    C105    C106        106.4 91.7 26.3 130.0 0.1 4.3
C105    C106    C107        106.4 91.7 26.3 130.0 0.1 4.3
C106    C107    C108        106.4 91.7 26.3 130.0 0.1 4.3
C107    C108    C109        106.4 91.7 26.3 130.0 0.1 4.3
C108    C109    C110        106.4 91.7 26.3 130.0 0.1 4.3
C109    C110    C111        106.4 91.7 26.3 130.0 0.1 4.3
C110    C111    C112        106.4 91.7 26.3 130.0 0.1 4.3
C111    C112    C113        106.4 91.7 26.3 130.0 0.1 4.3
C112    C113    C114        106.4 91.7 26.3 130.0 0.1 4.3
C113    C114    C115        106.4 91.7 26.3 130.0 0.1 4.3
C114    C115    C116        106.4 91.7 26.3 130.0 0.1 4.3
C115    C116    C117        106.4 91.7 26.3 130.0 0.1 4.3
C116    C117    C118        106.4 91.7 26.3 130.0 0.1 4.3
C117    C118    C119        106.4 91.7 26.3 130.0 0.1 4.3
C118    C119    C120        106.4 91.7 26.3 130.0 0.1 4.3
C119    C120    C121        106.4 91.7 26.3 130.0 0.1 4.3
C120    C121    C122        106.4 91.7 26.3 130.0 0.1 4.3
C121    C122    C123        106.4 91.7 26.3 130.0 0.1 4.3
C122    C123    C124        106.4 91.7 26.3 130.0 0.1 4.3
C123    C124    C125        106.4 91.7 26.3 130.0 0.1 4.3
C124    C125    C126        106.4 91.7 26.3 130.0 0.1 4.3
C125    C126    C127        106.4 91.7 26.3 130.0 0.1 4.3
C126    C127    C128        106.4 91.7 26.3 130.0 0.1 4.3
C127    C128    C129        106.4 91.7 26.3 130.0 0.1 4.3
C128    C129    C130        106.4 91.7 26.3 130.0 0.1 4.3
C129    C130    C131        106.4 91.7 26.3 130.0 0.1 4.3
C130    C131    C132        106.4 91.7 26.3 130.0 0.1 4.3
C131    C132    C133        106.4 91.7 26.3 130.0 0.1 4.3
C132    C133    C134        106.4 91.7 26.3 130.0 0.1 4.3
C133    C134    C135        106.4 91.7 26.3 130.0 0.1 4.3
C134    C135    C136        106.4 91.7 26.3 130.0 0.1 4.3
C135    C136    C137        106.4 91.7 26.3 130.0 0.1 4.3
C136    C137    C138        106.4 91.7 26.3 130.0 0.1 4.3
C137    C138    C139        106.4 91.7 26.3 130.0 0.1 4.3
C138    C139    C140        106.4 91.7 26.3 130.0 0.1 4.3
C139    C140    C141        106.4 91.7 26.3 130.0 0.1 4.3
C140    C141    C142        106.4 91.7 26.3 130.0 0.1 4.3
C141    C142    C143        106.4 91.7 26.3 130.0 0.1 4.3
C142    C143    C144        106.4 91.7 26.3 130.0 0.1 4.3
C143    C144    C145        106.4 91.7 26.3 130.0 0.1 4.3
C144    C145    C146        106.4 91.7 26.3 130.0 0.1 4.3
C145    C146    C147        106.4 91.7 26.3 130.0 0.1 4.3
C146    C147    C148        106.4 91.7 26.3 130.0 0.1 4.3
C147    C148    C149        106.4 91.7 26.3 130.0 0.1 4.3
C148    C149    C150        106.4 91.7 26.3 130.0 0.1 4.3
C149    C150    C151        106.4 91.7 26.3 130.0 0.1 4.3
C150    C151    C152        106.4 91.7 26.3 130.0 0.1 4.3
C151    C152    C153        106.4 91.7 26.3 130.0 0.1 4.3
C152    C153    C154        106.4 91.7 26.3 130.0 0.1 4.3
C153    C154    C155        106.4 91.7 26.3 130.0 0.1 4.3
C154    C155    C156        106.4 91.7 26.3 130.0 0.1 4.3
C155    C156    C157        106.4 91.7 26.3 130.0 0.1 4.3
C156    C157    C158        106.4 91.7 26.3 130.0 0.1 4.3
C157    C158    C159        106.4 91.7 26.3 130.0 0.1 4.3
C158    C159    C160        106.4 91.7 26.3 130.0 0.1 4.3
C159    C160    C161        106.4 91.7 26.3 130.0 0.1 4.3
C160    C161    C162        106.4 91.7 26.3 130.0 0.1 4.3
C161    C162    C163        106.4 91.7 26.3 130.0 0.1 4.3
C162    C163    C164        106.4 91.7 26.3 130.0 0.1 4.3
C163    C164    C165        106.4 91.7 26.3 130.0 0.1 4.3
C164    C165    C166        106.4 91.7 26.3 130.0 0.1 4.3
C165    C166    C167        106.4 91.7 26.3 130.0 0.1 4.3
C166    C167    C168        106.4 91.7 26.3 130.0 0.1 4.3
C167    C168    C169        106.4 91.7 26.3 130.0 0.1 4.3
C168    C169    C170        106.4 91.7 26.3 130.0 0.1 4.3
C169    C170    C171        106.4 91.7 26.3 130.0 0.1 4.3
C170    C171    C172        106.4 91.7 26.3 130.0 0.1 4.3
C171    C172    C173        106.4 91.7 26.3 130.0 0.1 4.3
C172    C173    C174        106.4 91.7 26.3 130.0 0.1 4.3
C173    C174    C175        106.4 91.7 26.3 130.0 0.1 4.3
C174    C175    C176        106.4 91.7 26.3 130.0 0.1 4.3
C175    C176    C177        106.4 91.7 26.3 130.0 0.1 4.3
C176    C177    C178        106.4 91.7 26.3 130.0 0.1 4.3
C177    C178    C179        106.4 91.7 26.3 130.0 0.1 4.3
C178    C179    C180        106.4 91.7 26.3 130.0 0.1 4.3
C179    C180    C181        106.4 91.7 26.3 130.0 0.1 4.3
C180    C181    C182        106.4 91.7 26.3 130.0 0.1 4.3
C181    C182    C183        106.4 91.7 26.3 130.0 0.1 4.3
C182    C183    C184        106.4 91.7 26.3 130.0 0.1 4.3
C183    C184    C185        106.4 91.7 26.3 130.0 0.1 4.3
C184    C185    C186        106.4 91.7 26.3 130.0 0.1 4.3
C185    C186    C187        106.4 91.7 26.3 130.0 0.1 4.3
C186    C187    C188        106.4 91.7 26.3 130.0 0.1 4.3
C187    C188    C189        106.4 91.7 26.3 130.0 0.1 4.3
C188    C189    C190        106.4 91.7 26.3 130.0 0.1 4.3
C189    C190    C191        106.4 91.7 26.3 130.0 0.1 4.3
C190    C191    C192        106.4 91.7 26.3 130.0 0.1 4.3
C191    C192    C193        106.4 91.7 26.3 130.0 0.1 4.3
C192    C193    C194        106.4 91.7 26.3 130.0 0.1 4.3
C193    C194    C195        106.4 91.7 26.3 130.0 0.1 4.3
C194    C195    C196        106.4 91.7 26.3 130.0 0.1 4.3
C195    C196    C197        106.4 91.7 26.3 130.0 0.1 4.3
C196    C197    C198        106.4 91.7 26.3 130.0 0.1 4.3
C197    C198    C199        106.4 91.7 26.3 130.0 0.1 4.3
C198    C199    C200        106.4 91.7 26.3 130.0 0.1 4.3
C199    C200    C201        106.4 91.7 26.3 130.0 0.1 4.3
C200    C201    C202        106.4 91.7 26.3 130.0 0.1 4.3
C201    C202    C203        106.4 91.7 26.3 130.0 0.1 4.3
C202    C203    C204        106.4 91.7 26.3 130.0 0.1 4.3
C203    C204    C205        106.4 91.7 26.3 130.0 0.1 4.3
C204    C205    C206        106.4 91.7 26.3 130.0 0.1 4.3
C205    C206    C207        106.4 91.7 26.3 130.0 0.1 4.3
C206    C207    C208        106.4 91.7 26.3 130.0 0.1 4.3
C207    C208    C209        106.4 91.7 26.3 130.0 0.1 4.3
C208    C209    C210        106.4 91.7 26.3 130.0 0.1 4.3
C209    C210    C211        106.4 91.7 26.3 130.0 0.1 4.3
C210    C211    C212        106.4 91.7 26.3 130.0 0.1 4.3
C211    C212    C213        106.4 91.7 26.3 130.0 0.1 4.3
C212    C213    C214        106.4 91.7 26.3 130.0 0.1 4.3
C213    C214    C215        106.4 91.7 26.3 130.0 0.1 4.3
C214    C215    C216        106.4 91.7 26.3 130.0 0.1 4.3
C215    C216    C217        106.4 91.7 26.3 130.0 0.1 4.3
C216    C217    C218        106.4 91.7 26.3 130.0 0.1 4.3
C217    C218    C219        106.4 91.7 26.3 130.0 0.1 4.3
C218    C219    C220        106.4 91.7 26.3 130.0 0.1 4.3
C219    C220    C221        106.4 91.7 26.3 130.0 0.1 4.3
C220    C221    C222        106.4 91.7 26.3 130.0 0.1 4.3
C221    C222    C223        106.4 91.7 26.3 130.0 0.1 4.3
C222    C223    C224        106.4 91.7 26.3 130.0 0.1 4.3
C223    C224    C225        106.4 91.7 26.3 130.0 0.1 4.3
C224    C225    C226        106.4 91.7 26.3 130.0 0.1 4.3
C225    C226    C227        106.4 91.7 26.3 130.0 0.1 4.3
C226    C227    C228        106.4 91.7 26.3 130.0 0.1 4.3
C227    C228    C229        106.4 91.7 26.3 130.0 0.1 4.3
C228    C229    C230        106.4 91.7 26.3 130.0 0.1 4.3
C229    C230    C231        106.4 91.7 26.3 130.0 0.1 4.3
C230    C231    C232        106.4 91.7 26.3 130.0 0.1 4.3
C231    C232    C233        106.4 91.7 26.3 130.0 0.1 4.3
C232    C233    C234        106.4 91.7 26.3 130.0 0.1 4.3
C233    C234    C235        106.4 91.7 26.3 130.0 0.1 4.3
C234    C235    C236        106.4 91.7 26.3 130.0 0.1 4.3
C235    C236    C237        106.4 91.7 26.3 130.0 0.1 4.3
C236    C237    C238        106.4 91.7 26.3 130.0 0.1 4.3
C237    C238    C239        106.4 91.7 26.3 130.0 0.1 4.3
C238    C239    C240        106.4 91.7 26.3 130.0 0.1 4.3
C239    C240    C241        106.4 91.7 26.3 130.0 0.1 4.3
C240    C241    C242        106.4 91.7 26.3 130.0 0.1 4.3
C241    C242    C243        106.4 91.7 26.3 130.0 0.1 4.3
C242    C243    C244        106.4 91.7 26.3 130.0 0.1 4.3
C243    C244    C245        106.4 91.7 26.3 130.0 0.1 4.3
C244    C245    C246        106.4 91.7 26.3 130.0 0.1 4.3
C245    C246    C247        106.4 91.7 26.3 130.0 0.1 4.3
C246    C247    C248        106.4 91.7 26.3 130.0 0.1 4.3
C247    C248    C249        106.4 91.7 26.3 130.0 0.1 4.3
C248    C249    C250        106.4 91.7 26.3 130.0 0.1 4.3
C249    C250    C251        106.4 91.7 26.3 130.0 0.1 4.3
C250    C251    C252        106.4 91.7 26.3 130.0 0.1 4.3
C251    C252    C253        106.4 91.7 26.3 130.0 0.1 4.3
C252    C253    C254        106.4 91.7 26.3 130.0 0.1 4.3
C253    C254    C255        106.4 91.7 26.3 130.0 0.1 4.3
C254    C255    C256        106.4 91.7 26.3 130.0 0.1 4.3
C255    C256    C257        106.4 91.7 26.3 130.0 0.1 4.3
C256    C257    C258        106.4 91.7 26.3 130.0 0.1 4.3
C257    C258    C259        106.4 91.7 26.3 130.0 0.1 4.3
C258    C259    C260        106.4 91.7 26.3 130.0 0.1 4.3
C259    C260    C261        106.4 91.7 26.3 130.0 0.1 4.3
C260    C261    C262        106.4 91.7 26.3 130.0 0.1 4.3
C261    C262    C263        106.4 91.7 26.3 130.0 0.1 4.3
C262    C263    C264        106.4 91.7 26.3 130.0 0.1 4.3
C263    C264    C265        106.4 91.7 26.3 130.0 0.1 4.3
C264    C265    C266        106.4 91.7 26.3 130.0 0.1 4.3
C265    C266    C267        106.4 91.7 26.3 130.0 0.1 4.3
C266    C267    C268        106.4 91.7 26.3 130.0 0.1 4.3
C267    C268    C269        106.4 91.7 26.3 130.0 0.1 4.3
C268    C269    C270        106.4 91.7 26.3 130.0 0.1 4.3
C269    C270    C271        106.4 91.7 26.3 130.0 0.1 4.3
C270    C271    C272        106.4 91.7 26.3 130.0 0.1 4.3
C271    C272    C273        106.4 91.7 26.3 130.0 0.1 4.3
C272    C273    C274        106.4 91.7 26.3 130.0 0.1 4.3
C273    C274    C275        106.4 91.7 26.3 130.0 0.1 4.3
C274    C275    C276        106.4 91.7 26.3 130.0 0.1 4.3
C275    C276    C277        106.4 91.7 26.3 130.0 0.1 4.3
C276    C277    C278        106.4 91.7 26.3 130.0 0.1 4.3
C277    C278    C279        106.4 91.7 26.3 130.0 0.1 4.3
C278    C279    C280        106.4 91.7 26.3 130.0 0.1 4.3
C279    C280    C281        106.4 91.7 26.3 130.0 0.1 4.3
C280    C281    C282        106.4 91.7 26.3 130.0 0.1 4.3
C281    C282    C283        106.4 91.7 26.3 130.0 0.1 4.3
C282    C283    C284        106.4 91.7 26.3 130.0 0.1 4.3
C283    C284    C285        106.4 91.7 26.3 130.0 0.1 4.3
C284    C285    C286        106.4 91.7 26.3 130.0 0.1 4.3
C285    C286    C287        106.4 91.7 26.3 130.0 0.1 4.3
C286    C287    C288        106.4 91.7 26.3 130.0 0.1 4.3
C287    C288    C289        106.4 91.7 26.3 130.0 0.1 4.3
C288    C289    C290        106.4 91.7 26.3 130.0 0.1 4.3
C289    C290    C291        106.4 91.7 26.3 130.0 0.1 4.3
C290    C291    C292        106.4 91.7 26.3 130.0 0.1 4.3

DIHEDRAL
! backbone dihedrals
A1   A2   A3   A4     0.562521  1  323.39494 
A1   A2   A3   A4     1.261575  2  253.50773 
A1   A2   A3   A4     0.055064  3  129.79751 
A1   A2   A3   A4     0.210166  4  104.39255 
A2   A3   A4   A5     0.791373  1  307.70403 
A2   A3   A4   A5     1.255845  2  273.93668 
A2   A3   A4   A5     0.154382  3  277.58487 
A2   A3   A4   A5     0.071289  4  148.57463 
A3   A4   A5   A6     0.942868  1  304.94630 
A3   A4   A5   A6     1.447415  2  256.96861 
A3   A4   A5   A6     0.186898  3  236.54630 
A3   A4   A5   A6     0.157219  4  168.45066 
A4   A5   A6   A7     0.564883  1  327.42123 
A4   A5   A6   A7     1.291286  2  258.04740 
A4   A5   A6   A7     0.067016  3  41.30976  
A4   A5   A6   A7     0.144116  4  103.88375 
A5   A6   A7   A8     0.608506  1  281.91616 
A5   A6   A7   A8     0.993535  2  254.62503 
A5   A6   A7   A8     0.130367  3  135.32299 
A5   A6   A7   A8     0.232013  4  111.11469 
A6   A7   A8   A9     0.057808  1  162.92650 
A6   A7   A8   A9     0.647410  2  261.63824 
A6   A7   A8   A9     0.099231  3  124.38290 
A6   A7   A8   A9     0.074248  4  55.90514  
A7   A8   A9   A10    0.150581  1  260.49378 
A7   A8   A9   A10    0.393292  2  32.93344  
A7   A8   A9   A10    0.099609  3  237.76330 
A7   A8   A9   A10    0.168680  4  38.00152  
A8   A9   A10  A11    0.505431  1  297.15327 
A8   A9   A10  A11    1.228432  2  273.09796 
A8   A9   A10  A11    0.074705  3  269.14913 
A8   A9   A10  A11    0.162784  4  102.24275 
A9   A10  A11  A12    0.837792  1  293.62432 
A9   A10  A11  A12    1.348288  2  259.58596 
A9   A10  A11  A12    0.092484  3  254.50734 
A9   A10  A11  A12    0.093483  4  169.19668 
A10  A11  A12  A13    0.499717  1  325.24164 
A10  A11  A12  A13    1.186519  2  251.38806 
A10  A11  A12  A13    0.046173  3  13.68149  
A10  A11  A12  A13    0.149563  4  115.27449 
A11  A12  A13  A14    0.611688  1  302.79822 
A11  A12  A13  A14    1.033664  2  262.62478 
A11  A12  A13  A14    0.041197  3  152.12444 
A11  A12  A13  A14    0.100943  4  115.61827 
A12  A13  A14  A15    0.986913  1  335.06586 
A12  A13  A14  A15    1.408058  2  316.35193 
A12  A13  A14  A15    0.079912  3  339.53541 
A12  A13  A14  A15    0.081829  4  150.83261 
A13  A14  A15  A16    0.064066  1  204.35280 
A13  A14  A15  A16    0.734209  2  257.68975 
A13  A14  A15  A16    0.099011  3  161.14862 
A13  A14  A15  A16    0.129823  4  23.94942  
A14  A15  A16  A17    0.150581  1  260.49378 
A14  A15  A16  A17    0.393292  2  32.93344  
A14  A15  A16  A17    0.099609  3  237.76330 
A14  A15  A16  A17    0.168680  4  38.00152  
A15  A16  A17  A18    0.409512  1  280.78682 
A15  A16  A17  A18    0.986474  2  262.11495 
A15  A16  A17  A18    0.065656  3  192.39230 
A15  A16  A17  A18    0.244834  4  123.85994 
A16  A17  A18  A19    0.613941  1  319.57377 
A16  A17  A18  A19    1.166145  2  276.99098 
A16  A17  A18  A19    0.114889  3  266.82097 
A16  A17  A18  A19    0.114970  4  181.85048 
A17  A18  A19  A20    0.499717  1  325.24164 
A17  A18  A19  A20    1.186519  2  251.38806 
A17  A18  A19  A20    0.046173  3  13.68149  
A17  A18  A19  A20    0.149563  4  115.27449 
A18  A19  A20  A21    0.795471  1  304.05704 
A18  A19  A20  A21    1.209978  2  260.54133 
A18  A19  A20  A21    0.087047  3  225.58300 
A18  A19  A20  A21    0.076631  4  141.63591 
A19  A20  A21  A22    0.490577  1  322.44838 
A19  A20  A21  A22    0.999538  2  246.15222 
A19  A20  A21  A22    0.056881  3  154.61602 
A19  A20  A21  A22    0.233996  4  94.55801  
A20  A21  A22  A23    0.423669  1  318.21582 
A20  A21  A22  A23    0.868523  2  280.29888 
A20  A21  A22  A23    0.057486  3  196.02610 
A20  A21  A22  A23    0.152271  4  148.86914 
A21  A22  A23  A24    0.495371  1  329.31663 
A21  A22  A23  A24    0.932443  2  266.68832 
A21  A22  A23  A24    0.076817  3  323.25651 
A21  A22  A23  A24    0.093059  4  143.09126 
A22  A23  A24  A25    0.795471  1  304.05704 
A22  A23  A24  A25    1.209978  2  260.54133 
A22  A23  A24  A25    0.087047  3  225.58300 
A22  A23  A24  A25    0.076631  4  141.63591 
A23  A24  A25  A26    0.490577  1  322.44838 
A23  A24  A25  A26    0.999538  2  246.15222 
A23  A24  A25  A26    0.056881  3  154.61602 
A23  A24  A25  A26    0.233996  4  94.55801  
A24  A25  A26  A27    0.057808  1  162.92650 
A24  A25  A26  A27    0.647410  2  261.63824 
A24  A25  A26  A27    0.099231  3  124.38290 
A24  A25  A26  A27    0.074248  4  55.90514  
A25  A26  A27  A28    0.152643  1  258.20818 
A25  A26  A27  A28    0.355329  2  16.32634  
A25  A26  A27  A28    0.088292  3  221.63463 
A25  A26  A27  A28    0.099106  4  8.60837   
A26  A27  A28  A29    0.742087  1  319.90037 
A26  A27  A28  A29    1.098536  2  254.88149 
A26  A27  A28  A29    0.194019  3  214.47359 
A26  A27  A28  A29    0.153600  4  157.45505 
A27  A28  A29  A30    0.660721  1  331.64635 
A27  A28  A29  A30    1.269226  2  284.32162 
A27  A28  A29  A30    0.038869  3  297.42658 
A27  A28  A29  A30    0.181311  4  211.87848 
A28  A29  A30  A31    0.819663  1  300.01184 
A28  A29  A30  A31    1.283915  2  249.95035 
A28  A29  A30  A31    0.175797  3  216.06016 
A28  A29  A30  A31    0.199414  4  143.65163 
A29  A30  A31  A32    0.563565  1  330.49295 
A29  A30  A31  A32    1.149362  2  281.27488 
A29  A30  A31  A32    0.041222  3  105.03847 
A29  A30  A31  A32    0.127406  4  180.03048 
A30  A31  A32  A33    0.795501  1  298.33360 
A30  A31  A32  A33    1.335512  2  269.99943 
A30  A31  A32  A33    0.025790  3  286.50419 
A30  A31  A32  A33    0.079733  4  136.72780 
A31  A32  A33  A34    0.598556  1  296.69088 
A31  A32  A33  A34    1.010356  2  251.31621 
A31  A32  A33  A34    0.133152  3  155.27058 
A31  A32  A33  A34    0.241188  4  106.40942 
A32  A33  A34  A35    0.585162  1  319.03517 
A32  A33  A34  A35    1.150413  2  277.24733 
A32  A33  A34  A35    0.093612  3  238.90123 
A32  A33  A34  A35    0.171822  4  150.67722 
A33  A34  A35  A36    0.605368  1  298.02992 
A33  A34  A35  A36    1.001413  2  249.60416 
A33  A34  A35  A36    0.108651  3  190.20926 
A33  A34  A35  A36    0.185051  4  127.92462 
A34  A35  A36  A37    0.633077  1  313.12781 
A34  A35  A36  A37    0.729904  2  273.06496 
A34  A35  A36  A37    0.101672  3  210.86901 
A34  A35  A36  A37    0.182910  4  118.13936 
A35  A36  A37  A38    0.762895  1  315.41340 
A35  A36  A37  A38    1.364134  2  266.87809 
A35  A36  A37  A38    0.236799  3  253.61178 
A35  A36  A37  A38    0.208843  4  190.40362 
A36  A37  A38  A39    0.531320  1  322.21690 
A36  A37  A38  A39    1.213917  2  248.99968 
A36  A37  A38  A39    0.045058  3  71.83957  
A36  A37  A38  A39    0.169785  4  86.66013  
A37  A38  A39  A40    0.557561  1  295.56327 
A37  A38  A39  A40    1.015134  2  266.72912 
A37  A38  A39  A40    0.061554  3  226.17431 
A37  A38  A39  A40    0.126723  4  104.08544 
A38  A39  A40  A41    0.584866  1  297.40882 
A38  A39  A40  A41    0.976744  2  268.05040 
A38  A39  A40  A41    0.079207  3  157.75357 
A38  A39  A40  A41    0.243794  4  105.61872 
A39  A40  A41  A42    0.840687  1  335.42225 
A39  A40  A41  A42    1.619208  2  324.00458 
A39  A40  A41  A42    0.366142  3  350.37889 
A39  A40  A41  A42    0.048217  4  357.91414 
A40  A41  A42  A43    0.064066  1  204.35280 
A40  A41  A42  A43    0.734209  2  257.68975 
A40  A41  A42  A43    0.099011  3  161.14862 
A40  A41  A42  A43    0.129823  4  23.94942  
A41  A42  A43  A44    0.147948  1  259.37132 
A41  A42  A43  A44    0.392555  2  22.92357  
A41  A42  A43  A44    0.103319  3  227.85370 
A41  A42  A43  A44    0.129118  4  12.82707  
A42  A43  A44  A45    0.070661  1  148.42795 
A42  A43  A44  A45    0.642645  2  247.75048 
A42  A43  A44  A45    0.131763  3  98.73213  
A42  A43  A44  A45    0.076565  4  20.95506  
A43  A44  A45  A46    0.154367  1  257.60312 
A43  A44  A45  A46    0.450685  2  29.48872  
A43  A44  A45  A46    0.119555  3  231.79004 
A43  A44  A45  A46    0.184125  4  22.14914  
A44  A45  A46  A47    0.760476  1  305.57142 
A44  A45  A46  A47    1.287332  2  262.47478 
A44  A45  A46  A47    0.076505  3  153.52123 
A44  A45  A46  A47    0.166531  4  103.51246 
A45  A46  A47  A48    0.682688  1  287.08095 
A45  A46  A47  A48    1.093992  2  262.05628 
A45  A46  A47  A48    0.186303  3  144.60071 
A45  A46  A47  A48    0.300678  4  111.65329 
A46  A47  A48  A49    0.724768  1  313.67500 
A46  A47  A48  A49    1.343465  2  265.58798 
A46  A47  A48  A49    0.204452  3  227.66806 
A46  A47  A48  A49    0.247997  4  150.06826 
A47  A48  A49  A50    0.084897  1  149.13196 
A47  A48  A49  A50    0.655134  2  243.82262 
A47  A48  A49  A50    0.140134  3  85.67404  
A47  A48  A49  A50    0.089570  4  10.75863  
A48  A49  A50  A51    0.019163  1  56.92372  
A48  A49  A50  A51    0.301170  2  5.84434   
A48  A49  A50  A51    0.043003  3  292.78703 
A48  A49  A50  A51    0.107372  4  331.43492 
A49  A50  A51  A52    0.154396  1  256.59640 
A49  A50  A51  A52    0.367784  2  16.46385  
A49  A50  A51  A52    0.092438  3  219.40863 
A49  A50  A51  A52    0.108367  4  12.49566  
A50  A51  A52  A53    0.512408  1  317.89324 
A50  A51  A52  A53    0.880400  2  263.87032 
A50  A51  A52  A53    0.113548  3  182.43629 
A50  A51  A52  A53    0.140687  4  102.54528 
A51  A52  A53  A54    0.889442  1  337.89234 
A51  A52  A53  A54    0.880914  2  327.58453 
A51  A52  A53  A54    0.351421  3  22.92071  
A51  A52  A53  A54    0.067261  4  347.59074 
A52  A53  A54  A55    0.660066  1  331.70307 
A52  A53  A54  A55    1.333335  2  281.92658 
A52  A53  A54  A55    0.123285  3  218.02661 
A52  A53  A54  A55    0.170129  4  119.42741 
A53  A54  A55  A56    0.565097  1  284.13586 
A53  A54  A55  A56    1.021779  2  259.15565 
A53  A54  A55  A56    0.146369  3  96.25746  
A53  A54  A55  A56    0.182873  4  96.36632  
A54  A55  A56  A57    0.093953  1  121.60815 
A54  A55  A56  A57    0.416612  2  252.18759 
A54  A55  A56  A57    0.165007  3  76.04176  
A54  A55  A56  A57    0.056097  4  71.15314  
A55  A56  A57  A58    0.150454  1  257.87414 
A55  A56  A57  A58    0.441335  2  29.00742  
A55  A56  A57  A58    0.116360  3  231.72644 
A55  A56  A57  A58    0.182260  4  23.44681  
A56  A57  A58  A59    0.760846  1  287.09184 
A56  A57  A58  A59    1.213010  2  252.66488 
A56  A57  A58  A59    0.097257  3  209.48012 
A56  A57  A58  A59    0.150914  4  142.11950 
A57  A58  A59  A60    0.652520  1  325.26857 
A57  A58  A59  A60    1.213788  2  273.01774 
A57  A58  A59  A60    0.066684  3  215.91062 
A57  A58  A59  A60    0.209389  4  171.51447 
A58  A59  A60  A61    0.700030  1  300.07544 
A58  A59  A60  A61    1.074956  2  252.61045 
A58  A59  A60  A61    0.145725  3  205.31345 
A58  A59  A60  A61    0.192090  4  128.42884 
A59  A60  A61  A62    0.647643  1  326.33487 
A59  A60  A61  A62    0.968549  2  268.32898 
A59  A60  A61  A62    0.169860  3  186.85220 
A59  A60  A61  A62    0.184165  4  103.09304 
A60  A61  A62  A63    0.465379  1  292.54197 
A60  A61  A62  A63    1.192099  2  269.35655 
A60  A61  A62  A63    0.061193  3  242.57800 
A60  A61  A62  A63    0.192252  4  115.29282 
A61  A62  A63  A64    0.603389  1  298.20296 
A61  A62  A63  A64    1.051158  2  264.46346 
A61  A62  A63  A64    0.060556  3  272.29476 
A61  A62  A63  A64    0.091340  4  125.67627 
A62  A63  A64  A65    0.706391  1  298.44304 
A62  A63  A64  A65    1.078132  2  253.61774 
A62  A63  A64  A65    0.153396  3  182.35894 
A62  A63  A64  A65    0.206095  4  122.02184 
A63  A64  A65  A66    0.667746  1  318.32698 
A63  A64  A65  A66    1.049766  2  266.62564 
A63  A64  A65  A66    0.173820  3  202.82273 
A63  A64  A65  A66    0.151098  4  116.81694 
A64  A65  A66  A67    0.087546  1  133.46357 
A64  A65  A66  A67    0.660559  2  248.93596 
A64  A65  A66  A67    0.147309  3  74.04953  
A64  A65  A66  A67    0.095550  4  26.26424  
A65  A66  A67  A68    0.147014  1  256.26179 
A65  A66  A67  A68    0.414988  2  22.70584  
A65  A66  A67  A68    0.109578  3  226.18291 
A65  A66  A67  A68    0.160262  4  15.44442  
A66  A67  A68  A69    0.716864  1  298.00930 
A66  A67  A68  A69    1.160989  2  263.50728 
A66  A67  A68  A69    0.211611  3  249.19300 
A66  A67  A68  A69    0.083476  4  195.39422 
A67  A68  A69  A70    0.664284  1  320.89505 
A67  A68  A69  A70    1.279764  2  245.35074 
A67  A68  A69  A70    0.143010  3  262.34386 
A67  A68  A69  A70    0.190403  4  137.65488 
A68  A69  A70  A71    0.652520  1  325.26857 
A68  A69  A70  A71    1.213788  2  273.01774 
A68  A69  A70  A71    0.066684  3  215.91062 
A68  A69  A70  A71    0.209389  4  171.51447 
A69  A70  A71  A72    0.789997  1  302.85437 
A69  A70  A71  A72    1.168768  2  254.00461 
A69  A70  A71  A72    0.183871  3  236.79898 
A69  A70  A71  A72    0.138111  4  157.50043 
A70  A71  A72  A73    0.563565  1  330.49295 
A70  A71  A72  A73    1.149362  2  281.27488 
A70  A71  A72  A73    0.041222  3  105.03847 
A70  A71  A72  A73    0.127406  4  180.03048 
A71  A72  A73  A74    0.565097  1  284.13586 
A71  A72  A73  A74    1.021779  2  259.15565 
A71  A72  A73  A74    0.146369  3  96.25746  
A71  A72  A73  A74    0.182873  4  96.36632  
A72  A73  A74  A75    0.723515  1  299.49903 
A72  A73  A74  A75    0.693150  2  260.37403 
A72  A73  A74  A75    0.184328  3  275.47810 
A72  A73  A74  A75    0.086052  4  184.63262 
A73  A74  A75  A76    0.470175  1  325.52239 
A73  A74  A75  A76    0.862165  2  269.61267 
A73  A74  A75  A76    0.085716  3  177.64737 
A73  A74  A75  A76    0.172809  4  147.64068 
A74  A75  A76  A77    0.544915  1  316.02362 
A74  A75  A76  A77    1.043771  2  271.08831 
A74  A75  A76  A77    0.111879  3  253.03766 
A74  A75  A76  A77    0.133144  4  174.54597 
A75  A76  A77  A78    0.423721  1  326.90899 
A75  A76  A77  A78    0.922562  2  273.68194 
A75  A76  A77  A78    0.107597  3  130.63153 
A75  A76  A77  A78    0.142211  4  148.62390 
A76  A77  A78  A79    0.723515  1  299.49903 
A76  A77  A78  A79    0.693150  2  260.37403 
A76  A77  A78  A79    0.184328  3  275.47810 
A76  A77  A78  A79    0.086052  4  184.63262 
A77  A78  A79  A80    0.527518  1  329.79048 
A77  A78  A79  A80    0.960513  2  281.49021 
A77  A78  A79  A80    0.089708  3  158.82824 
A77  A78  A79  A80    0.135479  4  144.89728 
A78  A79  A80  A81    0.495549  1  284.43667 
A78  A79  A80  A81    1.116733  2  259.01665 
A78  A79  A80  A81    0.132530  3  212.15133 
A78  A79  A80  A81    0.222033  4  135.21859 
A79  A80  A81  A82    0.833377  1  320.02413 
A79  A80  A81  A82    1.231690  2  260.13784 
A79  A80  A81  A82    0.246356  3  199.12876 
A79  A80  A81  A82    0.190287  4  131.12984 
A80  A81  A82  A83    0.717523  1  310.06010 
A80  A81  A82  A83    1.154730  2  267.10659 
A80  A81  A82  A83    0.033044  3  286.75395 
A80  A81  A82  A83    0.112410  4  95.54582  
A81  A82  A83  A84    0.795501  1  298.33360 
A81  A82  A83  A84    1.335512  2  269.99943 
A81  A82  A83  A84    0.025790  3  286.50419 
A81  A82  A83  A84    0.079733  4  136.72780 
A82  A83  A84  A85    0.598556  1  296.69088 
A82  A83  A84  A85    1.010356  2  251.31621 
A82  A83  A84  A85    0.133152  3  155.27058 
A82  A83  A84  A85    0.241188  4  106.40942 
A83  A84  A85  A86    0.415420  1  315.84772 
A83  A84  A85  A86    0.861341  2  274.94798 
A83  A84  A85  A86    0.077157  3  201.15709 
A83  A84  A85  A86    0.192344  4  149.40315 
A84  A85  A86  A87    0.599008  1  325.43645 
A84  A85  A86  A87    1.175693  2  288.21624 
A84  A85  A86  A87    0.079056  3  283.40342 
A84  A85  A86  A87    0.093699  4  172.74706 
A85  A86  A87  A88    0.684084  1  299.64915 
A85  A86  A87  A88    1.199802  2  253.91179 
A85  A86  A87  A88    0.099631  3  135.70751 
A85  A86  A87  A88    0.178277  4  89.60751  
A86  A87  A88  A89    0.488209  1  285.76655 
A86  A87  A88  A89    0.848776  2  258.90297 
A86  A87  A88  A89    0.083199  3  188.50409 
A86  A87  A88  A89    0.182586  4  116.15458 
A87  A88  A89  A90    0.526733  1  323.50094 
A87  A88  A89  A90    1.095489  2  285.37669 
A87  A88  A89  A90    0.025782  3  249.29384 
A87  A88  A89  A90    0.128963  4  139.19045 
A88  A89  A90  A91    0.565097  1  284.13586 
A88  A89  A90  A91    1.021779  2  259.15565 
A88  A89  A90  A91    0.146369  3  96.25746  
A88  A89  A90  A91    0.182873  4  96.36632  
A89  A90  A91  A92    0.723515  1  299.49903 
A89  A90  A91  A92    0.693150  2  260.37403 
A89  A90  A91  A92    0.184328  3  275.47810 
A89  A90  A91  A92    0.086052  4  184.63262 
A90  A91  A92  A93    0.527518  1  329.79048 
A90  A91  A92  A93    0.960513  2  281.49021 
A90  A91  A92  A93    0.089708  3  158.82824 
A90  A91  A92  A93    0.135479  4  144.89728 
A91  A92  A93  A94    0.625493  1  297.37501 
A91  A92  A93  A94    1.341333  2  266.40115 
A91  A92  A93  A94    0.212444  3  257.33668 
A91  A92  A93  A94    0.101386  4  179.50380 
A92  A93  A94  A95    0.609979  1  318.87875 
A92  A93  A94  A95    1.169358  2  243.78240 
A92  A93  A94  A95    0.106641  3  211.31249 
A92  A93  A94  A95    0.235046  4  114.50212 
A93  A94  A95  A96    0.662983  1  319.87745 
A93  A94  A95  A96    1.008436  2  254.21604 
A93  A94  A95  A96    0.198219  3  198.11803 
A93  A94  A95  A96    0.186869  4  133.87095 
A94  A95  A96  A97    0.575454  1  325.27258 
A94  A95  A96  A97    0.889215  2  263.02976 
A94  A95  A96  A97    0.137699  3  187.96779 
A94  A95  A96  A97    0.140413  4  118.36168 
A95  A96  A97  A98    0.517277  1  331.34783 
A95  A96  A97  A98    0.882993  2  273.50592 
A95  A96  A97  A98    0.007157  3  32.93344  
A95  A96  A97  A98    0.157724  4  121.29989 
A96  A97  A98  A99    0.537635  1  288.28821 
A96  A97  A98  A99    1.189158  2  259.62561 
A96  A97  A98  A99    0.157234  3  236.58412 
A96  A97  A98  A99    0.143156  4  155.32129 
A97  A98  A99  A100   0.470175  1  325.52239 
A97  A98  A99  A100   0.862165  2  269.61267 
A97  A98  A99  A100   0.085716  3  177.64737 
A97  A98  A99  A100   0.172809  4  147.64068 
A98  A99  A100 A101   0.544915  1  316.02362 
A98  A99  A100 A101   1.043771  2  271.08831 
A98  A99  A100 A101   0.111879  3  253.03766 
A98  A99  A100 A101   0.133144  4  174.54597 
A99  A100 A101 A102   0.527518  1  329.79048 
A99  A100 A101 A102   0.960513  2  281.49021 
A99  A100 A101 A102   0.089708  3  158.82824 
A99  A100 A101 A102   0.135479  4  144.89728 
A100 A101 A102 A103   0.625493  1  297.37501 
A100 A101 A102 A103   1.341333  2  266.40115 
A100 A101 A102 A103   0.212444  3  257.33668 
A100 A101 A102 A103   0.101386  4  179.50380 
A101 A102 A103 A104   0.565142  1  326.39217 
A101 A102 A103 A104   1.090076  2  257.72138 
A101 A102 A103 A104   0.078233  3  138.77012 
A101 A102 A103 A104   0.222466  4  88.61054  
A102 A103 A104 A105   0.083196  1  125.51406 
A102 A103 A104 A105   0.730901  2  251.51515 
A102 A103 A104 A105   0.134842  3  58.35289  
A102 A103 A104 A105   0.117487  4  24.34203  
A103 A104 A105 A106   0.157754  1  254.72335 
A103 A104 A105 A106   0.380533  2  13.08216  
A103 A104 A105 A106   0.097324  3  212.57934 
A103 A104 A105 A106   0.110578  4  352.41427 
A104 A105 A106 A107   0.921057  1  355.03415 
A104 A105 A106 A107   1.591501  2  331.57014 
A104 A105 A106 A107   0.211307  3  13.63852  
A104 A105 A106 A107   0.289109  4  328.73369 
A105 A106 A107 A108   0.476287  1  329.74694 
A105 A106 A107 A108   1.111713  2  274.77529 
A105 A106 A107 A108   0.133036  3  186.45170 
A105 A106 A107 A108   0.227093  4  126.90358 
A106 A107 A108 A109   0.752696  1  311.69651 
A106 A107 A108 A109   0.758215  2  279.70069 
A106 A107 A108 A109   0.218140  3  322.10998 
A106 A107 A108 A109   0.056640  4  198.25474 
A107 A108 A109 A110   0.818642  1  298.19895 
A107 A108 A109 A110   1.273490  2  248.37387 
A107 A108 A109 A110   0.222204  3  188.99914 
A107 A108 A109 A110   0.290730  4  122.34270 
A108 A109 A110 A111   0.512408  1  317.89324 
A108 A109 A110 A111   0.880400  2  263.87032 
A108 A109 A110 A111   0.113548  3  182.43629 
A108 A109 A110 A111   0.140687  4  102.54528 
A109 A110 A111 A112   0.644981  1  297.37730 
A109 A110 A111 A112   0.621562  2  259.31861 
A109 A110 A111 A112   0.097288  3  276.19615 
A109 A110 A111 A112   0.087803  4  158.72889 
A110 A111 A112 A113   0.662983  1  319.87745 
A110 A111 A112 A113   1.008436  2  254.21604 
A110 A111 A112 A113   0.198219  3  198.11803 
A110 A111 A112 A113   0.186869  4  133.87095 
A111 A112 A113 A114   0.662983  1  319.87745 
A111 A112 A113 A114   1.008436  2  254.21604 
A111 A112 A113 A114   0.198219  3  198.11803 
A111 A112 A113 A114   0.186869  4  133.87095 
A112 A113 A114 A115   0.062738  1  174.03018 
A112 A113 A114 A115   0.621103  2  242.14598 
A112 A113 A114 A115   0.108797  3  143.23657 
A112 A113 A114 A115   0.068864  4  351.01209 
A113 A114 A115 A116   0.155810  1  253.80372 
A113 A114 A115 A116   0.433367  2  21.74897  
A113 A114 A115 A116   0.116055  3  221.34929 
A113 A114 A115 A116   0.169406  4  13.13350  
A114 A115 A116 A117   0.525650  1  302.24530 
A114 A115 A116 A117   0.942626  2  259.40776 
A114 A115 A116 A117   0.067932  3  99.30454  
A114 A115 A116 A117   0.157614  4  91.58084  
A115 A116 A117 A118   0.780184  1  305.21159 
A115 A116 A117 A118   0.766554  2  268.40335 
A115 A116 A117 A118   0.231883  3  292.13264 
A115 A116 A117 A118   0.092628  4  209.02208 
A116 A117 A118 A119   0.602661  1  323.40124 
A116 A117 A118 A119   1.120611  2  255.48942 
A116 A117 A118 A119   0.107897  3  165.88288 
A116 A117 A118 A119   0.261733  4  103.72102 
A117 A118 A119 A120   0.066074  1  160.44839 
A117 A118 A119 A120   0.685727  2  249.12573 
A117 A118 A119 A120   0.109352  3  107.13487 
A117 A118 A119 A120   0.068054  4  23.08423  
A118 A119 A120 A121   0.146118  1  258.49352 
A118 A119 A120 A121   0.419969  2  27.27360  
A118 A119 A120 A121   0.109538  3  231.85364 
A118 A119 A120 A121   0.163750  4  24.14057  
A119 A120 A121 A122   0.087546  1  133.46357 
A119 A120 A121 A122   0.660559  2  248.93596 
A119 A120 A121 A122   0.147309  3  74.04953  
A119 A120 A121 A122   0.095550  4  26.26424  
A120 A121 A122 A123   0.157754  1  254.72335 
A120 A121 A122 A123   0.380533  2  13.08216  
A120 A121 A122 A123   0.097324  3  212.57934 
A120 A121 A122 A123   0.110578  4  352.41427 
A121 A122 A123 A124   0.628537  1  323.88311 
A121 A122 A123 A124   1.106330  2  266.53167 
A121 A122 A123 A124   0.108838  3  256.79740 
A121 A122 A123 A124   0.206578  4  180.85282 
A122 A123 A124 A125   0.693996  1  326.38014 
A122 A123 A124 A125   1.262293  2  273.23433 
A122 A123 A124 A125   0.104906  3  276.39984 
A122 A123 A124 A125   0.226283  4  199.19374 
A123 A124 A125 A126   0.664284  1  320.89505 
A123 A124 A125 A126   1.279764  2  245.35074 
A123 A124 A125 A126   0.143010  3  262.34386 
A123 A124 A125 A126   0.190403  4  137.65488 
A124 A125 A126 A127   0.693996  1  326.38014 
A124 A125 A126 A127   1.262293  2  273.23433 
A124 A125 A126 A127   0.104906  3  276.39984 
A124 A125 A126 A127   0.226283  4  199.19374 
A125 A126 A127 A128   0.490577  1  322.44838 
A125 A126 A127 A128   0.999538  2  246.15222 
A125 A126 A127 A128   0.056881  3  154.61602 
A125 A126 A127 A128   0.233996  4  94.55801  
A126 A127 A128 A129   0.415420  1  315.84772 
A126 A127 A128 A129   0.861341  2  274.94798 
A126 A127 A128 A129   0.077157  3  201.15709 
A126 A127 A128 A129   0.192344  4  149.40315 
A127 A128 A129 A130   0.462579  1  321.33567 
A127 A128 A129 A130   0.938551  2  285.29247 
A127 A128 A129 A130   0.067180  3  188.02795 
A127 A128 A129 A130   0.194654  4  136.59602 
A128 A129 A130 A131   0.409512  1  280.78682 
A128 A129 A130 A131   0.986474  2  262.11495 
A128 A129 A130 A131   0.065656  3  192.39230 
A128 A129 A130 A131   0.244834  4  123.85994 
A129 A130 A131 A132   0.544915  1  316.02362 
A129 A130 A131 A132   1.043771  2  271.08831 
A129 A130 A131 A132   0.111879  3  253.03766 
A129 A130 A131 A132   0.133144  4  174.54597 
A130 A131 A132 A133   0.503600  1  327.74439 
A130 A131 A132 A133   1.041133  2  274.17767 
A130 A131 A132 A133   0.021656  3  136.99980 
A130 A131 A132 A133   0.145680  4  177.97923 
A131 A132 A133 A134   0.070661  1  148.42795 
A131 A132 A133 A134   0.642645  2  247.75048 
A131 A132 A133 A134   0.131763  3  98.73213  
A131 A132 A133 A134   0.076565  4  20.95506  
A132 A133 A134 A135   0.168531  1  271.97046 
A132 A133 A134 A135   0.486248  2  70.69580  
A132 A133 A134 A135   0.133081  3  292.53830 
A132 A133 A134 A135   0.207983  4  101.21827 
A133 A134 A135 A136   0.514757  1  329.10635 
A133 A134 A135 A136   1.077791  2  270.87207 
A133 A134 A135 A136   0.142153  3  204.79605 
A133 A134 A135 A136   0.284057  4  140.31119 
A134 A135 A136 A137   0.613941  1  319.57377 
A134 A135 A136 A137   1.166145  2  276.99098 
A134 A135 A136 A137   0.114889  3  266.82097 
A134 A135 A136 A137   0.114970  4  181.85048 
A135 A136 A137 A138   0.654971  1  318.49543 
A135 A136 A137 A138   1.236052  2  243.63400 
A135 A136 A137 A138   0.124759  3  218.65918 
A135 A136 A137 A138   0.250530  4  113.49368 
A136 A137 A138 A139   1.444504  1  344.11886 
A136 A137 A138 A139   1.756679  2  319.91469 
A136 A137 A138 A139   0.603717  3  309.43928 
A136 A137 A138 A139   0.298631  4  280.74156 
A137 A138 A139 A140   0.828062  1  332.54534 
A137 A138 A139 A140   1.500962  2  286.50992 
A137 A138 A139 A140   0.202404  3  252.17951 
A137 A138 A139 A140   0.093714  4  184.89091 
A138 A139 A140 A141   0.675037  1  302.40115 
A138 A139 A140 A141   1.102550  2  261.03535 
A138 A139 A140 A141   0.170818  3  151.53725 
A138 A139 A140 A141   0.266698  4  99.76521  
A139 A140 A141 A142   0.840687  1  335.42225 
A139 A140 A141 A142   1.619208  2  324.00458 
A139 A140 A141 A142   0.366142  3  350.37889 
A139 A140 A141 A142   0.048217  4  357.91414 
A140 A141 A142 A143   0.514757  1  329.10635 
A140 A141 A142 A143   1.077791  2  270.87207 
A140 A141 A142 A143   0.142153  3  204.79605 
A140 A141 A142 A143   0.284057  4  140.31119 
A141 A142 A143 A144   0.415420  1  315.84772 
A141 A142 A143 A144   0.861341  2  274.94798 
A141 A142 A143 A144   0.077157  3  201.15709 
A141 A142 A143 A144   0.192344  4  149.40315 
A142 A143 A144 A145   0.465448  1  319.88948 
A142 A143 A144 A145   1.007340  2  279.39747 
A142 A143 A144 A145   0.037416  3  254.24778 
A142 A143 A144 A145   0.112095  4  160.60664 
A143 A144 A145 A146   0.566557  1  298.15712 
A143 A144 A145 A146   0.905832  2  257.42722 
A143 A144 A145 A146   0.125953  3  157.85361 
A143 A144 A145 A146   0.206953  4  113.69995 
A144 A145 A146 A147   0.544915  1  316.02362 
A144 A145 A146 A147   1.043771  2  271.08831 
A144 A145 A146 A147   0.111879  3  253.03766 
A144 A145 A146 A147   0.133144  4  174.54597 
A145 A146 A147 A148   0.470175  1  325.52239 
A145 A146 A147 A148   0.862165  2  269.61267 
A145 A146 A147 A148   0.085716  3  177.64737 
A145 A146 A147 A148   0.172809  4  147.64068 
A146 A147 A148 A149   0.057808  1  162.92650 
A146 A147 A148 A149   0.647410  2  261.63824 
A146 A147 A148 A149   0.099231  3  124.38290 
A146 A147 A148 A149   0.074248  4  55.90514  
A147 A148 A149 A150   0.019163  1  56.92372  
A147 A148 A149 A150   0.301170  2  5.84434   
A147 A148 A149 A150   0.043003  3  292.78703 
A147 A148 A149 A150   0.107372  4  331.43492 
A148 A149 A150 A151   0.157754  1  254.72335 
A148 A149 A150 A151   0.380533  2  13.08216  
A148 A149 A150 A151   0.097324  3  212.57934 
A148 A149 A150 A151   0.110578  4  352.41427 
A149 A150 A151 A152   0.527518  1  329.79048 
A149 A150 A151 A152   0.960513  2  281.49021 
A149 A150 A151 A152   0.089708  3  158.82824 
A149 A150 A151 A152   0.135479  4  144.89728 
A150 A151 A152 A153   0.422066  1  287.35483 
A150 A151 A152 A153   1.040105  2  271.69119 
A150 A151 A152 A153   0.059376  3  180.48875 
A150 A151 A152 A153   0.276338  4  108.04126 
A151 A152 A153 A154   0.589384  1  302.49454 
A151 A152 A153 A154   1.333433  2  276.93448 
A151 A152 A153 A154   0.164967  3  273.68646 
A151 A152 A153 A154   0.080265  4  139.96053 
A152 A153 A154 A155   0.079146  1  152.91147 
A152 A153 A154 A155   0.696388  2  241.52304 
A152 A153 A154 A155   0.146371  3  91.93723  
A152 A153 A154 A155   0.076038  4  8.52747   
A153 A154 A155 A156   0.150672  1  262.99367 
A153 A154 A155 A156   0.347867  2  27.31829  
A153 A154 A155 A156   0.087664  3  238.43540 
A153 A154 A155 A156   0.114412  4  30.56362  
A154 A155 A156 A157   0.635433  1  333.64832 
A154 A155 A156 A157   1.101522  2  276.74861 
A154 A155 A156 A157   0.147003  3  326.38770 
A154 A155 A156 A157   0.072624  4  167.86875 
A155 A156 A157 A158   0.942868  1  304.94630 
A155 A156 A157 A158   1.447415  2  256.96861 
A155 A156 A157 A158   0.186898  3  236.54630 
A155 A156 A157 A158   0.157219  4  168.45066 
A156 A157 A158 A159   0.499717  1  325.24164 
A156 A157 A158 A159   1.186519  2  251.38806 
A156 A157 A158 A159   0.046173  3  13.68149  
A156 A157 A158 A159   0.149563  4  115.27449 
A157 A158 A159 A160   0.533347  1  300.23759 
A157 A158 A159 A160   0.933743  2  261.59710 
A157 A158 A159 A160   0.120621  3  120.93886 
A157 A158 A159 A160   0.170690  4  98.58717  
A158 A159 A160 A161   0.644981  1  297.37730 
A158 A159 A160 A161   0.621562  2  259.31861 
A158 A159 A160 A161   0.097288  3  276.19615 
A158 A159 A160 A161   0.087803  4  158.72889 
A159 A160 A161 A162   0.718605  1  318.75671 
A159 A160 A161 A162   1.069075  2  253.72924 
A159 A160 A161 A162   0.222837  3  197.58173 
A159 A160 A161 A162   0.207156  4  130.49957 
A160 A161 A162 A163   1.444504  1  344.11886 
A160 A161 A162 A163   1.756679  2  319.91469 
A160 A161 A162 A163   0.603717  3  309.43928 
A160 A161 A162 A163   0.298631  4  280.74156 
A161 A162 A163 A164   0.660066  1  331.70307 
A161 A162 A163 A164   1.333335  2  281.92658 
A161 A162 A163 A164   0.123285  3  218.02661 
A161 A162 A163 A164   0.170129  4  119.42741 
A162 A163 A164 A165   1.055799  1  329.59510 
A162 A163 A164 A165   1.604187  2  317.88407 
A162 A163 A164 A165   0.215612  3  12.00210  
A162 A163 A164 A165   0.069199  4  30.64131  
A163 A164 A165 A166   0.841307  1  327.56505 
A163 A164 A165 A166   1.488042  2  275.65457 
A163 A164 A165 A166   0.192431  3  248.77988 
A163 A164 A165 A166   0.121966  4  200.38782 
A164 A165 A166 A167   0.664284  1  320.89505 
A164 A165 A166 A167   1.279764  2  245.35074 
A164 A165 A166 A167   0.143010  3  262.34386 
A164 A165 A166 A167   0.190403  4  137.65488 
A165 A166 A167 A168   0.693996  1  326.38014 
A165 A166 A167 A168   1.262293  2  273.23433 
A165 A166 A167 A168   0.104906  3  276.39984 
A165 A166 A167 A168   0.226283  4  199.19374 
A166 A167 A168 A169   0.490577  1  322.44838 
A166 A167 A168 A169   0.999538  2  246.15222 
A166 A167 A168 A169   0.056881  3  154.61602 
A166 A167 A168 A169   0.233996  4  94.55801  
A167 A168 A169 A170   0.471515  1  319.72217 
A167 A168 A169 A170   0.938929  2  283.36590 
A167 A168 A169 A170   0.093119  3  198.92765 
A167 A168 A169 A170   0.222362  4  148.14032 
A168 A169 A170 A171   0.357012  1  304.29540 
A168 A169 A170 A171   0.979443  2  253.21253 
A168 A169 A170 A171   0.082736  3  143.17469 
A168 A169 A170 A171   0.166336  4  123.35114 
A169 A170 A171 A172   0.701971  1  311.78475 
A169 A170 A171 A172   0.461267  2  271.16509 
A169 A170 A171 A172   0.098264  3  253.78023 
A169 A170 A171 A172   0.081947  4  151.21467 
A170 A171 A172 A173   0.057808  1  162.92650 
A170 A171 A172 A173   0.647410  2  261.63824 
A170 A171 A172 A173   0.099231  3  124.38290 
A170 A171 A172 A173   0.074248  4  55.90514  
A171 A172 A173 A174   0.150581  1  260.49378 
A171 A172 A173 A174   0.393292  2  32.93344  
A171 A172 A173 A174   0.099609  3  237.76330 
A171 A172 A173 A174   0.168680  4  38.00152  
A172 A173 A174 A175   0.589384  1  302.49454 
A172 A173 A174 A175   1.333433  2  276.93448 
A172 A173 A174 A175   0.164967  3  273.68646 
A172 A173 A174 A175   0.080265  4  139.96053 
A173 A174 A175 A176   0.819663  1  300.01184 
A173 A174 A175 A176   1.283915  2  249.95035 
A173 A174 A175 A176   0.175797  3  216.06016 
A173 A174 A175 A176   0.199414  4  143.65163 
A174 A175 A176 A177   0.470175  1  325.52239 
A174 A175 A176 A177   0.862165  2  269.61267 
A174 A175 A176 A177   0.085716  3  177.64737 
A174 A175 A176 A177   0.172809  4  147.64068 
A175 A176 A177 A178   0.057808  1  162.92650 
A175 A176 A177 A178   0.647410  2  261.63824 
A175 A176 A177 A178   0.099231  3  124.38290 
A175 A176 A177 A178   0.074248  4  55.90514  
A176 A177 A178 A179   0.157492  1  254.16756 
A176 A177 A178 A179   0.424146  2  18.14152  
A176 A177 A178 A179   0.116059  3  217.08120 
A176 A177 A178 A179   0.151271  4  1.62908   
A177 A178 A179 A180   0.530565  1  317.88349 
A177 A178 A179 A180   1.121435  2  239.93613 
A177 A178 A179 A180   0.106353  3  189.67124 
A177 A178 A179 A180   0.268196  4  111.57307 
A178 A179 A180 A181   0.727753  1  308.25466 
A178 A179 A180 A181   0.818627  2  261.28735 
A178 A179 A180 A181   0.177959  3  235.60135 
A178 A179 A180 A181   0.055664  4  152.57720 
A179 A180 A181 A182   0.604923  1  322.26904 
A179 A180 A181 A182   1.051672  2  265.84880 
A179 A180 A181 A182   0.117625  3  215.35369 
A179 A180 A181 A182   0.225208  4  162.13350 
A180 A181 A182 A183   1.444504  1  344.11886 
A180 A181 A182 A183   1.756679  2  319.91469 
A180 A181 A182 A183   0.603717  3  309.43928 
A180 A181 A182 A183   0.298631  4  280.74156 
A181 A182 A183 A184   0.587847  1  332.50638 
A181 A182 A183 A184   1.143042  2  280.70546 
A181 A182 A183 A184   0.149166  3  208.09982 
A181 A182 A183 A184   0.293398  4  126.62855 
A182 A183 A184 A185   0.625493  1  297.37501 
A182 A183 A184 A185   1.341333  2  266.40115 
A182 A183 A184 A185   0.212444  3  257.33668 
A182 A183 A184 A185   0.101386  4  179.50380 
A183 A184 A185 A186   0.670924  1  328.45889 
A183 A184 A185 A186   1.431131  2  262.33807 
A183 A184 A185 A186   0.079912  3  325.14406 
A183 A184 A185 A186   0.131904  4  156.32354 
A184 A185 A186 A187   0.718517  1  302.35359 
A184 A185 A186 A187   1.245359  2  258.51094 
A184 A185 A186 A187   0.126222  3  156.23765 
A184 A185 A186 A187   0.208661  4  108.65778 
A185 A186 A187 A188   0.548300  1  290.70845 
A185 A186 A187 A188   0.915093  2  258.52527 
A185 A186 A187 A188   0.084476  3  176.64523 
A185 A186 A187 A188   0.211420  4  118.57482 
A186 A187 A188 A189   0.415420  1  315.84772 
A186 A187 A188 A189   0.861341  2  274.94798 
A186 A187 A188 A189   0.077157  3  201.15709 
A186 A187 A188 A189   0.192344  4  149.40315 
A187 A188 A189 A190   0.057808  1  162.92650 
A187 A188 A189 A190   0.647410  2  261.63824 
A187 A188 A189 A190   0.099231  3  124.38290 
A187 A188 A189 A190   0.074248  4  55.90514  
A188 A189 A190 A191   0.154367  1  257.60312 
A188 A189 A190 A191   0.450685  2  29.48872  
A188 A189 A190 A191   0.119555  3  231.79004 
A188 A189 A190 A191   0.184125  4  22.14914  
A189 A190 A191 A192   0.766410  1  297.72224 
A189 A190 A191 A192   1.209570  2  248.80292 
A189 A190 A191 A192   0.206795  3  186.83329 
A189 A190 A191 A192   0.278754  4  124.67012 
A190 A191 A192 A193   0.553155  1  323.35483 
A190 A191 A192 A193   0.875025  2  257.34631 
A190 A191 A192 A193   0.153778  3  185.53895 
A190 A191 A192 A193   0.188095  4  114.61213 
A191 A192 A193 A194   0.599008  1  325.43645 
A191 A192 A193 A194   1.175693  2  288.21624 
A191 A192 A193 A194   0.079056  3  283.40342 
A191 A192 A193 A194   0.093699  4  172.74706 
A192 A193 A194 A195   0.598556  1  296.69088 
A192 A193 A194 A195   1.010356  2  251.31621 
A192 A193 A194 A195   0.133152  3  155.27058 
A192 A193 A194 A195   0.241188  4  106.40942 
A193 A194 A195 A196   0.415420  1  315.84772 
A193 A194 A195 A196   0.861341  2  274.94798 
A193 A194 A195 A196   0.077157  3  201.15709 
A193 A194 A195 A196   0.192344  4  149.40315 
A194 A195 A196 A197   0.613941  1  319.57377 
A194 A195 A196 A197   1.166145  2  276.99098 
A194 A195 A196 A197   0.114889  3  266.82097 
A194 A195 A196 A197   0.114970  4  181.85048 
A195 A196 A197 A198   0.708467  1  323.73701 
A195 A196 A197 A198   1.431274  2  251.92001 
A195 A196 A197 A198   0.155211  3  290.09107 
A195 A196 A197 A198   0.156487  4  158.43738 
A196 A197 A198 A199   0.664284  1  320.89505 
A196 A197 A198 A199   1.279764  2  245.35074 
A196 A197 A198 A199   0.143010  3  262.34386 
A196 A197 A198 A199   0.190403  4  137.65488 
A197 A198 A199 A200   0.693996  1  326.38014 
A197 A198 A199 A200   1.262293  2  273.23433 
A197 A198 A199 A200   0.104906  3  276.39984 
A197 A198 A199 A200   0.226283  4  199.19374 
A198 A199 A200 A201   0.904040  1  352.61608 
A198 A199 A200 A201   1.775421  2  310.30934 
A198 A199 A200 A201   0.253847  3  23.60827  
A198 A199 A200 A201   0.144262  4  292.11625 
A199 A200 A201 A202   0.514757  1  329.10635 
A199 A200 A201 A202   1.077791  2  270.87207 
A199 A200 A201 A202   0.142153  3  204.79605 
A199 A200 A201 A202   0.284057  4  140.31119 
A200 A201 A202 A203   0.415420  1  315.84772 
A200 A201 A202 A203   0.861341  2  274.94798 
A200 A201 A202 A203   0.077157  3  201.15709 
A200 A201 A202 A203   0.192344  4  149.40315 
A201 A202 A203 A204   0.415420  1  315.84772 
A201 A202 A203 A204   0.861341  2  274.94798 
A201 A202 A203 A204   0.077157  3  201.15709 
A201 A202 A203 A204   0.192344  4  149.40315 
A202 A203 A204 A205   0.599008  1  325.43645 
A202 A203 A204 A205   1.175693  2  288.21624 
A202 A203 A204 A205   0.079056  3  283.40342 
A202 A203 A204 A205   0.093699  4  172.74706 
A203 A204 A205 A206   0.079146  1  152.91147 
A203 A204 A205 A206   0.696388  2  241.52304 
A203 A204 A205 A206   0.146371  3  91.93723  
A203 A204 A205 A206   0.076038  4  8.52747   
A204 A205 A206 A207   0.157754  1  254.72335 
A204 A205 A206 A207   0.380533  2  13.08216  
A204 A205 A206 A207   0.097324  3  212.57934 
A204 A205 A206 A207   0.110578  4  352.41427 
A205 A206 A207 A208   0.539614  1  327.08948 
A205 A206 A207 A208   1.097954  2  276.99992 
A205 A206 A207 A208   0.081295  3  154.90531 
A205 A206 A207 A208   0.163984  4  165.35843 
A206 A207 A208 A209   0.734219  1  295.65322 
A206 A207 A208 A209   1.133758  2  256.42520 
A206 A207 A208 A209   0.179248  3  234.60735 
A206 A207 A208 A209   0.136997  4  153.84118 
A207 A208 A209 A210   0.556715  1  322.87124 
A207 A208 A209 A210   0.991086  2  265.88673 
A207 A208 A209 A210   0.095819  3  210.40662 
A207 A208 A209 A210   0.199672  4  161.82318 
A208 A209 A210 A211   1.010591  1  321.59179 
A208 A209 A210 A211   1.409728  2  265.72481 
A208 A209 A210 A211   0.281840  3  218.73653 
A208 A209 A210 A211   0.159991  4  170.62934 
A209 A210 A211 A212   0.628707  1  310.01369 
A209 A210 A211 A212   1.098959  2  246.91634 
A209 A210 A211 A212   0.134480  3  137.44603 
A209 A210 A211 A212   0.233058  4  95.85752  
A210 A211 A212 A213   0.307449  1  321.99975 
A210 A211 A212 A213   0.807695  2  250.50373 
A210 A211 A212 A213   0.065725  3  90.72252  
A210 A211 A212 A213   0.135166  4  108.18794 
A211 A212 A213 A214   0.976056  1  314.12249 
A211 A212 A213 A214   0.687652  2  275.04699 
A211 A212 A213 A214   0.252352  3  264.18316 
A211 A212 A213 A214   0.070973  4  208.08493 
A212 A213 A214 A215   0.364477  1  314.63244 
A212 A213 A214 A215   1.071759  2  235.60616 
A212 A213 A214 A215   0.127349  3  114.92898 
A212 A213 A214 A215   0.218739  4  89.84587  
A213 A214 A215 A216   0.670166  1  308.86716 
A213 A214 A215 A216   0.452727  2  263.96497 
A213 A214 A215 A216   0.094310  3  250.13096 
A213 A214 A215 A216   0.050341  4  148.33719 
A214 A215 A216 A217   0.634598  1  313.15588 
A214 A215 A216 A217   0.762630  2  269.96585 
A214 A215 A216 A217   0.098508  3  255.26395 
A214 A215 A216 A217   0.056451  4  98.23880  
A215 A216 A217 A218   0.986913  1  335.06586 
A215 A216 A217 A218   1.408058  2  316.35193 
A215 A216 A217 A218   0.079912  3  339.53541 
A215 A216 A217 A218   0.081829  4  150.83261 
A216 A217 A218 A219   0.514757  1  329.10635 
A216 A217 A218 A219   1.077791  2  270.87207 
A216 A217 A218 A219   0.142153  3  204.79605 
A216 A217 A218 A219   0.284057  4  140.31119 
A217 A218 A219 A220   0.324564  1  310.69094 
A217 A218 A219 A220   0.895021  2  265.47980 
A217 A218 A219 A220   0.077262  3  145.19580 
A217 A218 A219 A220   0.146545  4  135.94741 
A218 A219 A220 A221   0.897546  1  309.86414 
A218 A219 A220 A221   0.616736  2  267.58789 
A218 A219 A220 A221   0.223165  3  250.97380 
A218 A219 A220 A221   0.073702  4  188.59943 
A219 A220 A221 A222   0.503600  1  327.74439 
A219 A220 A221 A222   1.041133  2  274.17767 
A219 A220 A221 A222   0.021656  3  136.99980 
A219 A220 A221 A222   0.145680  4  177.97923 
A220 A221 A222 A223   0.795471  1  304.05704 
A220 A221 A222 A223   1.209978  2  260.54133 
A220 A221 A222 A223   0.087047  3  225.58300 
A220 A221 A222 A223   0.076631  4  141.63591 
A221 A222 A223 A224   0.433252  1  323.65106 
A221 A222 A223 A224   1.055195  2  249.89260 
A221 A222 A223 A224   0.104268  3  94.75861  
A221 A222 A223 A224   0.200373  4  89.36916  
A222 A223 A224 A225   0.629734  1  304.28681 
A222 A223 A224 A225   0.641100  2  269.46072 
A222 A223 A224 A225   0.148722  3  320.27228 
A222 A223 A224 A225   0.047667  4  179.12106 
A223 A224 A225 A226   0.611688  1  302.79822 
A223 A224 A225 A226   1.033664  2  262.62478 
A223 A224 A225 A226   0.041197  3  152.12444 
A223 A224 A225 A226   0.100943  4  115.61827 
A224 A225 A226 A227   0.795471  1  304.05704 
A224 A225 A226 A227   1.209978  2  260.54133 
A224 A225 A226 A227   0.087047  3  225.58300 
A224 A225 A226 A227   0.076631  4  141.63591 
A225 A226 A227 A228   0.564883  1  327.42123 
A225 A226 A227 A228   1.291286  2  258.04740 
A225 A226 A227 A228   0.067016  3  41.30976  
A225 A226 A227 A228   0.144116  4  103.88375 
A226 A227 A228 A229   1.055799  1  329.59510 
A226 A227 A228 A229   1.604187  2  317.88407 
A226 A227 A228 A229   0.215612  3  12.00210  
A226 A227 A228 A229   0.069199  4  30.64131  
B1   B2   B3   B4     0.902785  1  311.68505 
B1   B2   B3   B4     1.565570  2  247.53045 
B1   B2   B3   B4     0.123892  3  250.71998 
B1   B2   B3   B4     0.190974  4  146.48556 
B2   B3   B4   B5     0.687104  1  321.63075 
B2   B3   B4   B5     1.396982  2  250.29597 
B2   B3   B4   B5     0.062768  3  239.20679 
B2   B3   B4   B5     0.216674  4  115.07738 
B3   B4   B5   B6     0.789997  1  302.85437 
B3   B4   B5   B6     1.168768  2  254.00461 
B3   B4   B5   B6     0.183871  3  236.79898 
B3   B4   B5   B6     0.138111  4  157.50043 
B4   B5   B6   B7     0.539614  1  327.08948 
B4   B5   B6   B7     1.097954  2  276.99992 
B4   B5   B6   B7     0.081295  3  154.90531 
B4   B5   B6   B7     0.163984  4  165.35843 
B5   B6   B7   B8     0.548300  1  290.70845 
B5   B6   B7   B8     0.915093  2  258.52527 
B5   B6   B7   B8     0.084476  3  176.64523 
B5   B6   B7   B8     0.211420  4  118.57482 
B6   B7   B8   B9     0.758835  1  349.85033 
B6   B7   B8   B9     1.363711  2  333.05988 
B6   B7   B8   B9     0.162555  3  4.02801   
B6   B7   B8   B9     0.063492  4  275.65812 
B7   B8   B9   B10    0.828062  1  332.54534 
B7   B8   B9   B10    1.500962  2  286.50992 
B7   B8   B9   B10    0.202404  3  252.17951 
B7   B8   B9   B10    0.093714  4  184.89091 
B8   B9   B10  B11    0.598556  1  296.69088 
B8   B9   B10  B11    1.010356  2  251.31621 
B8   B9   B10  B11    0.133152  3  155.27058 
B8   B9   B10  B11    0.241188  4  106.40942 
B9   B10  B11  B12    0.415420  1  315.84772 
B9   B10  B11  B12    0.861341  2  274.94798 
B9   B10  B11  B12    0.077157  3  201.15709 
B9   B10  B11  B12    0.192344  4  149.40315 
B10  B11  B12  B13    0.758835  1  349.85033 
B10  B11  B12  B13    1.363711  2  333.05988 
B10  B11  B12  B13    0.162555  3  4.02801   
B10  B11  B12  B13    0.063492  4  275.65812 
B11  B12  B13  B14    0.841307  1  327.56505 
B11  B12  B13  B14    1.488042  2  275.65457 
B11  B12  B13  B14    0.192431  3  248.77988 
B11  B12  B13  B14    0.121966  4  200.38782 
B12  B13  B14  B15    0.664284  1  320.89505 
B12  B13  B14  B15    1.279764  2  245.35074 
B12  B13  B14  B15    0.143010  3  262.34386 
B12  B13  B14  B15    0.190403  4  137.65488 
B13  B14  B15  B16    0.660721  1  331.64635 
B13  B14  B15  B16    1.269226  2  284.32162 
B13  B14  B15  B16    0.038869  3  297.42658 
B13  B14  B15  B16    0.181311  4  211.87848 
B14  B15  B16  B17    0.079146  1  152.91147 
B14  B15  B16  B17    0.696388  2  241.52304 
B14  B15  B16  B17    0.146371  3  91.93723  
B14  B15  B16  B17    0.076038  4  8.52747   
B15  B16  B17  B18    0.146118  1  258.49352 
B15  B16  B17  B18    0.419969  2  27.27360  
B15  B16  B17  B18    0.109538  3  231.85364 
B15  B16  B17  B18    0.163750  4  24.14057  
B16  B17  B18  B19    1.183896  1  339.30358 
B16  B17  B18  B19    1.610325  2  324.57183 
B16  B17  B18  B19    0.461267  3  356.09346 
B16  B17  B18  B19    0.177526  4  2.98222   
B17  B18  B19  B20    0.587847  1  332.50638 
B17  B18  B19  B20    1.143042  2  280.70546 
B17  B18  B19  B20    0.149166  3  208.09982 
B17  B18  B19  B20    0.293398  4  126.62855 
B18  B19  B20  B21    0.409512  1  280.78682 
B18  B19  B20  B21    0.986474  2  262.11495 
B18  B19  B20  B21    0.065656  3  192.39230 
B18  B19  B20  B21    0.244834  4  123.85994 
B19  B20  B21  B22    0.688587  1  322.60137 
B19  B20  B21  B22    1.267502  2  282.07006 
B19  B20  B21  B22    0.121042  3  274.55761 
B19  B20  B21  B22    0.097999  4  176.05564 
B20  B21  B22  B23    0.590543  1  308.27643 
B20  B21  B22  B23    1.072635  2  241.13273 
B20  B21  B22  B23    0.125574  3  136.02551 
B20  B21  B22  B23    0.270124  4  86.45386  
B21  B22  B23  B24    0.423669  1  318.21582 
B21  B22  B23  B24    0.868523  2  280.29888 
B21  B22  B23  B24    0.057486  3  196.02610 
B21  B22  B23  B24    0.152271  4  148.86914 
B22  B23  B24  B25    0.508140  1  327.64068 
B22  B23  B24  B25    0.960044  2  264.97879 
B22  B23  B24  B25    0.044496  3  334.30489 
B22  B23  B24  B25    0.118187  4  118.28833 
B23  B24  B25  B26    0.488209  1  285.76655 
B23  B24  B25  B26    0.848776  2  258.90297 
B23  B24  B25  B26    0.083199  3  188.50409 
B23  B24  B25  B26    0.182586  4  116.15458 
B24  B25  B26  B27    0.415420  1  315.84772 
B24  B25  B26  B27    0.861341  2  274.94798 
B24  B25  B26  B27    0.077157  3  201.15709 
B24  B25  B26  B27    0.192344  4  149.40315 
B25  B26  B27  B28    0.492392  1  320.47678 
B25  B26  B27  B28    1.055489  2  281.70519 
B25  B26  B27  B28    0.052354  3  205.36158 
B25  B26  B27  B28    0.162736  4  145.12647 
B26  B27  B28  B29    0.548300  1  290.70845 
B26  B27  B28  B29    0.915093  2  258.52527 
B26  B27  B28  B29    0.084476  3  176.64523 
B26  B27  B28  B29    0.211420  4  118.57482 
B27  B28  B29  B30    0.599008  1  325.43645 
B27  B28  B29  B30    1.175693  2  288.21624 
B27  B28  B29  B30    0.079056  3  283.40342 
B27  B28  B29  B30    0.093699  4  172.74706 
B28  B29  B30  B31    0.942868  1  304.94630 
B28  B29  B30  B31    1.447415  2  256.96861 
B28  B29  B30  B31    0.186898  3  236.54630 
B28  B29  B30  B31    0.157219  4  168.45066 
B29  B30  B31  B32    0.530565  1  317.88349 
B29  B30  B31  B32    1.121435  2  239.93613 
B29  B30  B31  B32    0.106353  3  189.67124 
B29  B30  B31  B32    0.268196  4  111.57307 
B30  B31  B32  B33    0.565324  1  309.04250 
B30  B31  B32  B33    0.668110  2  264.97960 
B30  B31  B32  B33    0.098991  3  211.57377 
B30  B31  B32  B33    0.141671  4  121.98288 
B31  B32  B33  B34    0.391366  1  318.31724 
B31  B32  B33  B34    0.908591  2  279.03673 
B31  B32  B33  B34    0.054127  3  153.46864 
B31  B32  B33  B34    0.159808  4  138.32870 
B32  B33  B34  B35    0.093953  1  121.60815 
B32  B33  B34  B35    0.416612  2  252.18759 
B32  B33  B34  B35    0.165007  3  76.04176  
B32  B33  B34  B35    0.056097  4  71.15314  
B33  B34  B35  B36    0.113816  1  268.52001 
B33  B34  B35  B36    0.354948  2  11.41366  
B33  B34  B35  B36    0.081343  3  233.33879 
B33  B34  B35  B36    0.091481  4  356.25412 
B34  B35  B36  B37    0.897546  1  309.86414 
B34  B35  B36  B37    0.616736  2  267.58789 
B34  B35  B36  B37    0.223165  3  250.97380 
B34  B35  B36  B37    0.073702  4  188.59943 
B35  B36  B37  B38    0.556715  1  322.87124 
B35  B36  B37  B38    0.991086  2  265.88673 
B35  B36  B37  B38    0.095819  3  210.40662 
B35  B36  B37  B38    0.199672  4  161.82318 
B36  B37  B38  B39    0.839765  1  325.91775 
B36  B37  B38  B39    1.250983  2  271.66163 
B36  B37  B38  B39    0.198115  3  221.80996 
B36  B37  B38  B39    0.106713  4  169.15198 
B37  B38  B39  B40    0.598556  1  296.69088 
B37  B38  B39  B40    1.010356  2  251.31621 
B37  B38  B39  B40    0.133152  3  155.27058 
B37  B38  B39  B40    0.241188  4  106.40942 
B38  B39  B40  B41    0.471515  1  319.72217 
B38  B39  B40  B41    0.938929  2  283.36590 
B38  B39  B40  B41    0.093119  3  198.92765 
B38  B39  B40  B41    0.222362  4  148.14032 
B39  B40  B41  B42    0.710862  1  320.41547 
B39  B40  B41  B42    1.342868  2  277.28686 
B39  B40  B41  B42    0.158103  3  265.02778 
B39  B40  B41  B42    0.134529  4  187.80071 
B40  B41  B42  B43    0.718517  1  302.35359 
B40  B41  B42  B43    1.245359  2  258.51094 
B40  B41  B42  B43    0.126222  3  156.23765 
B40  B41  B42  B43    0.208661  4  108.65778 
B41  B42  B43  B44    0.624381  1  299.38386 
B41  B42  B43  B44    1.095399  2  265.92065 
B41  B42  B43  B44    0.033247  3  207.26271 
B41  B42  B43  B44    0.166645  4  109.13678 
B42  B43  B44  B45    0.616795  1  296.48174 
B42  B43  B44  B45    1.075455  2  261.23062 
B42  B43  B44  B45    0.025963  3  193.68149 
B42  B43  B44  B45    0.158743  4  93.05682  
B43  B44  B45  B46    0.926138  1  333.83454 
B43  B44  B45  B46    1.381454  2  321.88343 
B43  B44  B45  B46    0.338437  3  348.43634 
B43  B44  B45  B46    0.106920  4  15.61700  
B44  B45  B46  B47    0.064066  1  204.35280 
B44  B45  B46  B47    0.734209  2  257.68975 
B44  B45  B46  B47    0.099011  3  161.14862 
B44  B45  B46  B47    0.129823  4  23.94942  
B45  B46  B47  B48    0.146118  1  258.49352 
B45  B46  B47  B48    0.419969  2  27.27360  
B45  B46  B47  B48    0.109538  3  231.85364 
B45  B46  B47  B48    0.163750  4  24.14057  
B46  B47  B48  B49    1.183896  1  339.30358 
B46  B47  B48  B49    1.610325  2  324.57183 
B46  B47  B48  B49    0.461267  3  356.09346 
B46  B47  B48  B49    0.177526  4  2.98222   
B47  B48  B49  B50    1.538475  1  352.69858 
B47  B48  B49  B50    2.212449  2  332.76651 
B47  B48  B49  B50    0.650083  3  325.41462 
B47  B48  B49  B50    0.325265  4  306.94827 
B48  B49  B50  B51    0.608562  1  326.93936 
B48  B49  B50  B51    1.267487  2  272.99081 
B48  B49  B50  B51    0.131297  3  198.29336 
B48  B49  B50  B51    0.197339  4  114.38523 
B49  B50  B51  B52    0.686205  1  303.63362 
B49  B50  B51  B52    1.148802  2  274.25560 
B49  B50  B51  B52    0.157590  3  268.68674 
B49  B50  B51  B52    0.031821  4  149.83334 
B50  B51  B52  B53    0.903322  1  309.46535 
B50  B51  B52  B53    1.440120  2  266.90502 
B50  B51  B52  B53    0.125394  3  231.76253 
B50  B51  B52  B53    0.142300  4  157.10966 
B51  B52  B53  B54    1.259602  1  308.76689 
B51  B52  B53  B54    1.776819  2  262.09570 
B51  B52  B53  B54    0.363963  3  227.43772 
B51  B52  B53  B54    0.308545  4  166.14662 
B52  B53  B54  B55    0.775127  1  306.46697 
B52  B53  B54  B55    1.299761  2  239.22347 
B52  B53  B54  B55    0.185901  3  178.02037 
B52  B53  B54  B55    0.307762  4  107.28034 
B53  B54  B55  B56    0.616569  1  324.03323 
B53  B54  B55  B56    1.022679  2  262.04012 
B53  B54  B55  B56    0.122370  3  196.83915 
B53  B54  B55  B56    0.098711  4  135.68384 
B54  B55  B56  B57    0.891090  1  307.42212 
B54  B55  B56  B57    1.316423  2  265.25508 
B54  B55  B56  B57    0.080887  3  223.64749 
B54  B55  B56  B57    0.083875  4  113.04218 
B55  B56  B57  B58    0.590543  1  308.27643 
B55  B56  B57  B58    1.072635  2  241.13273 
B55  B56  B57  B58    0.125574  3  136.02551 
B55  B56  B57  B58    0.270124  4  86.45386  
B56  B57  B58  B59    0.324564  1  310.69094 
B56  B57  B58  B59    0.895021  2  265.47980 
B56  B57  B58  B59    0.077262  3  145.19580 
B56  B57  B58  B59    0.146545  4  135.94741 
B57  B58  B59  B60    0.783534  1  314.81694 
B57  B58  B59  B60    0.541724  2  275.38161 
B57  B58  B59  B60    0.119360  3  276.74174 
B57  B58  B59  B60    0.057600  4  116.57858 
B58  B59  B60  B61    0.600199  1  288.41140 
B58  B59  B60  B61    1.002630  2  255.25770 
B58  B59  B60  B61    0.153647  3  209.17244 
B58  B59  B60  B61    0.170740  4  127.78482 
B59  B60  B61  B62    0.540134  1  315.80703 
B59  B60  B61  B62    0.853683  2  259.88127 
B59  B60  B61  B62    0.161270  3  195.64966 
B59  B60  B61  B62    0.189473  4  120.05310 
B60  B61  B62  B63    0.057808  1  162.92650 
B60  B61  B62  B63    0.647410  2  261.63824 
B60  B61  B62  B63    0.099231  3  124.38290 
B60  B61  B62  B63    0.074248  4  55.90514  
B61  B62  B63  B64    0.157492  1  254.16756 
B61  B62  B63  B64    0.424146  2  18.14152  
B61  B62  B63  B64    0.116059  3  217.08120 
B61  B62  B63  B64    0.151271  4  1.62908   
B62  B63  B64  B65    0.904040  1  352.61608 
B62  B63  B64  B65    1.775421  2  310.30934 
B62  B63  B64  B65    0.253847  3  23.60827  
B62  B63  B64  B65    0.144262  4  292.11625 
B63  B64  B65  B66    0.476287  1  329.74694 
B63  B64  B65  B66    1.111713  2  274.77529 
B63  B64  B65  B66    0.133036  3  186.45170 
B63  B64  B65  B66    0.227093  4  126.90358 
B64  B65  B66  B67    0.630168  1  303.69263 
B64  B65  B66  B67    0.653535  2  267.81800 
B64  B65  B66  B67    0.124732  3  326.43772 
B64  B65  B66  B67    0.066883  4  145.85529 
B65  B66  B67  B68    0.600199  1  288.41140 
B65  B66  B67  B68    1.002630  2  255.25770 
B65  B66  B67  B68    0.153647  3  209.17244 
B65  B66  B67  B68    0.170740  4  127.78482 
B66  B67  B68  B69    0.540134  1  315.80703 
B66  B67  B68  B69    0.853683  2  259.88127 
B66  B67  B68  B69    0.161270  3  195.64966 
B66  B67  B68  B69    0.189473  4  120.05310 
B67  B68  B69  B70    0.057808  1  162.92650 
B67  B68  B69  B70    0.647410  2  261.63824 
B67  B68  B69  B70    0.099231  3  124.38290 
B67  B68  B69  B70    0.074248  4  55.90514  
B68  B69  B70  B71    0.147313  1  261.78870 
B68  B69  B70  B71    0.333904  2  23.03702  
B68  B69  B70  B71    0.083484  3  233.18924 
B68  B69  B70  B71    0.102520  4  32.17688  
B69  B70  B71  B72    0.057808  1  162.92650 
B69  B70  B71  B72    0.647410  2  261.63824 
B69  B70  B71  B72    0.099231  3  124.38290 
B69  B70  B71  B72    0.074248  4  55.90514  
B70  B71  B72  B73    0.150581  1  260.49378 
B70  B71  B72  B73    0.393292  2  32.93344  
B70  B71  B72  B73    0.099609  3  237.76330 
B70  B71  B72  B73    0.168680  4  38.00152  
B71  B72  B73  B74    0.083196  1  125.51406 
B71  B72  B73  B74    0.730901  2  251.51515 
B71  B72  B73  B74    0.134842  3  58.35289  
B71  B72  B73  B74    0.117487  4  24.34203  
B72  B73  B74  B75    0.157754  1  254.72335 
B72  B73  B74  B75    0.380533  2  13.08216  
B72  B73  B74  B75    0.097324  3  212.57934 
B72  B73  B74  B75    0.110578  4  352.41427 
B73  B74  B75  B76    0.423721  1  326.90899 
B73  B74  B75  B76    0.922562  2  273.68194 
B73  B74  B75  B76    0.107597  3  130.63153 
B73  B74  B75  B76    0.142211  4  148.62390 
B74  B75  B76  B77    0.671707  1  298.04998 
B74  B75  B76  B77    0.651983  2  259.80162 
B74  B75  B76  B77    0.117364  3  272.30680 
B74  B75  B76  B77    0.106552  4  164.13341 
B75  B76  B77  B78    0.755235  1  314.00617 
B75  B76  B77  B78    1.086841  2  257.08744 
B75  B76  B77  B78    0.255691  3  218.36180 
B75  B76  B77  B78    0.160577  4  160.98824 
B76  B77  B78  B79    0.660721  1  331.64635 
B76  B77  B78  B79    1.269226  2  284.32162 
B76  B77  B78  B79    0.038869  3  297.42658 
B76  B77  B78  B79    0.181311  4  211.87848 
B77  B78  B79  B80    0.646334  1  301.72274 
B77  B78  B79  B80    1.162902  2  257.19012 
B77  B78  B79  B80    0.034475  3  168.83049 
B77  B78  B79  B80    0.124216  4  121.84078 
B78  B79  B80  B81    0.891090  1  307.42212 
B78  B79  B80  B81    1.316423  2  265.25508 
B78  B79  B80  B81    0.080887  3  223.64749 
B78  B79  B80  B81    0.083875  4  113.04218 
B79  B80  B81  B82    0.590543  1  308.27643 
B79  B80  B81  B82    1.072635  2  241.13273 
B79  B80  B81  B82    0.125574  3  136.02551 
B79  B80  B81  B82    0.270124  4  86.45386  
B80  B81  B82  B83    0.483996  1  318.06857 
B80  B81  B82  B83    1.036718  2  277.17192 
B80  B81  B82  B83    0.044253  3  196.48677 
B80  B81  B82  B83    0.151694  4  132.93128 
B81  B82  B83  B84    0.716864  1  298.00930 
B81  B82  B83  B84    1.160989  2  263.50728 
B81  B82  B83  B84    0.211611  3  249.19300 
B81  B82  B83  B84    0.083476  4  195.39422 
B82  B83  B84  B85    0.564883  1  327.42123 
B82  B83  B84  B85    1.291286  2  258.04740 
B82  B83  B84  B85    0.067016  3  41.30976  
B82  B83  B84  B85    0.144116  4  103.88375 
B83  B84  B85  B86    0.638677  1  287.44708 
B83  B84  B85  B86    1.054885  2  264.12529 
B83  B84  B85  B86    0.158782  3  127.84120 
B83  B84  B85  B86    0.259567  4  99.98523  
B84  B85  B86  B87    0.505431  1  297.15327 
B84  B85  B86  B87    1.228432  2  273.09796 
B84  B85  B86  B87    0.074705  3  269.14913 
B84  B85  B86  B87    0.162784  4  102.24275 
B85  B86  B87  B88    0.565097  1  284.13586 
B85  B86  B87  B88    1.021779  2  259.15565 
B85  B86  B87  B88    0.146369  3  96.25746  
B85  B86  B87  B88    0.182873  4  96.36632  
B86  B87  B88  B89    0.780184  1  305.21159 
B86  B87  B88  B89    0.766554  2  268.40335 
B86  B87  B88  B89    0.231883  3  292.13264 
B86  B87  B88  B89    0.092628  4  209.02208 
B87  B88  B89  B90    0.083515  1  198.94386 
B87  B88  B89  B90    0.740670  2  230.97595 
B87  B88  B89  B90    0.176562  3  118.65303 
B87  B88  B89  B90    0.068133  4  359.59960 
B88  B89  B90  B91    0.157492  1  254.16756 
B88  B89  B90  B91    0.424146  2  18.14152  
B88  B89  B90  B91    0.116059  3  217.08120 
B88  B89  B90  B91    0.151271  4  1.62908   
B89  B90  B91  B92    0.609979  1  318.87875 
B89  B90  B91  B92    1.169358  2  243.78240 
B89  B90  B91  B92    0.106641  3  211.31249 
B89  B90  B91  B92    0.235046  4  114.50212 
B90  B91  B92  B93    0.662983  1  319.87745 
B90  B91  B92  B93    1.008436  2  254.21604 
B90  B91  B92  B93    0.198219  3  198.11803 
B90  B91  B92  B93    0.186869  4  133.87095 
B91  B92  B93  B94    0.575454  1  325.27258 
B91  B92  B93  B94    0.889215  2  263.02976 
B91  B92  B93  B94    0.137699  3  187.96779 
B91  B92  B93  B94    0.140413  4  118.36168 
B92  B93  B94  B95    0.613956  1  323.77310 
B92  B93  B94  B95    0.989733  2  259.42082 
B92  B93  B94  B95    0.161104  3  271.88852 
B92  B93  B94  B95    0.121408  4  166.89240 
B93  B94  B95  B96    0.539614  1  327.08948 
B93  B94  B95  B96    1.097954  2  276.99992 
B93  B94  B95  B96    0.081295  3  154.90531 
B93  B94  B95  B96    0.163984  4  165.35843 
B94  B95  B96  B97    0.584866  1  297.40882 
B94  B95  B96  B97    0.976744  2  268.05040 
B94  B95  B96  B97    0.079207  3  157.75357 
B94  B95  B96  B97    0.243794  4  105.61872 
B95  B96  B97  B98    0.537635  1  288.28821 
B95  B96  B97  B98    1.189158  2  259.62561 
B95  B96  B97  B98    0.157234  3  236.58412 
B95  B96  B97  B98    0.143156  4  155.32129 
B96  B97  B98  B99    0.539614  1  327.08948 
B96  B97  B98  B99    1.097954  2  276.99992 
B96  B97  B98  B99    0.081295  3  154.90531 
B96  B97  B98  B99    0.163984  4  165.35843 
B97  B98  B99  B100   0.700245  1  293.38252 
B97  B98  B99  B100   1.104962  2  255.14471 
B97  B98  B99  B100   0.161333  3  208.84068 
B97  B98  B99  B100   0.214683  4  129.42238 
B98  B99  B100 B101   1.444504  1  344.11886 
B98  B99  B100 B101   1.756679  2  319.91469 
B98  B99  B100 B101   0.603717  3  309.43928 
B98  B99  B100 B101   0.298631  4  280.74156 
B99  B100 B101 B102   0.644052  1  326.07188 
B99  B100 B101 B102   1.240150  2  268.86047 
B99  B100 B101 B102   0.196726  3  223.27621 
B99  B100 B101 B102   0.264259  4  159.86796 
B100 B101 B102 B103   0.742087  1  319.90037 
B100 B101 B102 B103   1.098536  2  254.88149 
B100 B101 B102 B103   0.194019  3  214.47359 
B100 B101 B102 B103   0.153600  4  157.45505 
B101 B102 B103 B104   0.604923  1  322.26904 
B101 B102 B103 B104   1.051672  2  265.84880 
B101 B102 B103 B104   0.117625  3  215.35369 
B101 B102 B103 B104   0.225208  4  162.13350 
B102 B103 B104 B105   0.064010  1  150.93666 
B102 B103 B104 B105   0.597731  2  245.46030 
B102 B103 B104 B105   0.077584  3  119.91146 
B102 B103 B104 B105   0.076781  4  6.34879   
B103 B104 B105 B106   0.146118  1  258.49352 
B103 B104 B105 B106   0.419969  2  27.27360  
B103 B104 B105 B106   0.109538  3  231.85364 
B103 B104 B105 B106   0.163750  4  24.14057  
B104 B105 B106 B107   0.087546  1  133.46357 
B104 B105 B106 B107   0.660559  2  248.93596 
B104 B105 B106 B107   0.147309  3  74.04953  
B104 B105 B106 B107   0.095550  4  26.26424  
B105 B106 B107 B108   0.157754  1  254.72335 
B105 B106 B107 B108   0.380533  2  13.08216  
B105 B106 B107 B108   0.097324  3  212.57934 
B105 B106 B107 B108   0.110578  4  352.41427 
B106 B107 B108 B109   0.503600  1  327.74439 
B106 B107 B108 B109   1.041133  2  274.17767 
B106 B107 B108 B109   0.021656  3  136.99980 
B106 B107 B108 B109   0.145680  4  177.97923 
B107 B108 B109 B110   0.795471  1  304.05704 
B107 B108 B109 B110   1.209978  2  260.54133 
B107 B108 B109 B110   0.087047  3  225.58300 
B107 B108 B109 B110   0.076631  4  141.63591 
B108 B109 B110 B111   0.433252  1  323.65106 
B108 B109 B110 B111   1.055195  2  249.89260 
B108 B109 B110 B111   0.104268  3  94.75861  
B108 B109 B110 B111   0.200373  4  89.36916  
B109 B110 B111 B112   0.835766  1  309.73293 
B109 B110 B111 B112   0.827011  2  274.73163 
B109 B110 B111 B112   0.266717  3  303.62158 
B109 B110 B111 B112   0.079010  4  213.73836 
B110 B111 B112 B113   0.605333  1  311.19172 
B110 B111 B112 B113   1.253191  2  246.72118 
B110 B111 B112 B113   0.056181  3  76.49040  
B110 B111 B112 B113   0.169411  4  103.96855 
B111 B112 B113 B114   0.642009  1  300.92516 
B111 B112 B113 B114   1.065816  2  259.65105 
B111 B112 B113 B114   0.100017  3  132.27035 
B111 B112 B113 B114   0.163894  4  89.73586  
B112 B113 B114 B115   0.634602  1  290.75887 
B112 B113 B114 B115   1.039440  2  256.20667 
B112 B113 B114 B115   0.176748  3  228.83693 
B112 B113 B114 B115   0.111932  4  157.16352 
B113 B114 B115 B116   0.693996  1  326.38014 
B113 B114 B115 B116   1.262293  2  273.23433 
B113 B114 B115 B116   0.104906  3  276.39984 
B113 B114 B115 B116   0.226283  4  199.19374 
B114 B115 B116 B117   0.565142  1  326.39217 
B114 B115 B116 B117   1.090076  2  257.72138 
B114 B115 B116 B117   0.078233  3  138.77012 
B114 B115 B116 B117   0.222466  4  88.61054  
B115 B116 B117 B118   0.422066  1  287.35483 
B115 B116 B117 B118   1.040105  2  271.69119 
B115 B116 B117 B118   0.059376  3  180.48875 
B115 B116 B117 B118   0.276338  4  108.04126 
B116 B117 B118 B119   0.840687  1  335.42225 
B116 B117 B118 B119   1.619208  2  324.00458 
B116 B117 B118 B119   0.366142  3  350.37889 
B116 B117 B118 B119   0.048217  4  357.91414 
B117 B118 B119 B120   0.514757  1  329.10635 
B117 B118 B119 B120   1.077791  2  270.87207 
B117 B118 B119 B120   0.142153  3  204.79605 
B117 B118 B119 B120   0.284057  4  140.31119 
B118 B119 B120 B121   0.613941  1  319.57377 
B118 B119 B120 B121   1.166145  2  276.99098 
B118 B119 B120 B121   0.114889  3  266.82097 
B118 B119 B120 B121   0.114970  4  181.85048 
B119 B120 B121 B122   0.654971  1  318.49543 
B119 B120 B121 B122   1.236052  2  243.63400 
B119 B120 B121 B122   0.124759  3  218.65918 
B119 B120 B121 B122   0.250530  4  113.49368 
B120 B121 B122 B123   1.096140  1  318.18087 
B120 B121 B122 B123   1.442599  2  268.24028 
B120 B121 B122 B123   0.394646  3  229.10680 
B120 B121 B122 B123   0.196772  4  176.12807 
B121 B122 B123 B124   0.837482  1  306.20856 
B121 B122 B123 B124   1.379632  2  238.85057 
B121 B122 B123 B124   0.201806  3  181.37571 
B121 B122 B123 B124   0.328195  4  105.59351 
B122 B123 B124 B125   1.444504  1  344.11886 
B122 B123 B124 B125   1.756679  2  319.91469 
B122 B123 B124 B125   0.603717  3  309.43928 
B122 B123 B124 B125   0.298631  4  280.74156 
B123 B124 B125 B126   1.538475  1  352.69858 
B123 B124 B125 B126   2.212449  2  332.76651 
B123 B124 B125 B126   0.650083  3  325.41462 
B123 B124 B125 B126   0.325265  4  306.94827 
B124 B125 B126 B127   0.514757  1  329.10635 
B124 B125 B126 B127   1.077791  2  270.87207 
B124 B125 B126 B127   0.142153  3  204.79605 
B124 B125 B126 B127   0.284057  4  140.31119 
B125 B126 B127 B128   0.391366  1  318.31724 
B125 B126 B127 B128   0.908591  2  279.03673 
B125 B126 B127 B128   0.054127  3  153.46864 
B125 B126 B127 B128   0.159808  4  138.32870 
B126 B127 B128 B129   0.687103  1  309.77705 
B126 B127 B128 B129   0.702341  2  276.96909 
B126 B127 B128 B129   0.176450  3  333.23211 
B126 B127 B128 B129   0.059367  4  156.72920 
B127 B128 B129 B130   0.666895  1  289.56365 
B127 B128 B129 B130   1.187759  2  262.10521 
B127 B128 B129 B130   0.099164  3  111.34743 
B127 B128 B129 B130   0.177980  4  104.54382 
B128 B129 B130 B131   0.791373  1  307.70403 
B128 B129 B130 B131   1.255845  2  273.93668 
B128 B129 B130 B131   0.154382  3  277.58487 
B128 B129 B130 B131   0.071289  4  148.57463 
B129 B130 B131 B132   0.646334  1  301.72274 
B129 B130 B131 B132   1.162902  2  257.19012 
B129 B130 B131 B132   0.034475  3  168.83049 
B129 B130 B131 B132   0.124216  4  121.84078 
B130 B131 B132 B133   0.566557  1  298.15712 
B130 B131 B132 B133   0.905832  2  257.42722 
B130 B131 B132 B133   0.125953  3  157.85361 
B130 B131 B132 B133   0.206953  4  113.69995 
B131 B132 B133 B134   0.057808  1  162.92650 
B131 B132 B133 B134   0.647410  2  261.63824 
B131 B132 B133 B134   0.099231  3  124.38290 
B131 B132 B133 B134   0.074248  4  55.90514  
B132 B133 B134 B135   0.157754  1  254.72335 
B132 B133 B134 B135   0.380533  2  13.08216  
B132 B133 B134 B135   0.097324  3  212.57934 
B132 B133 B134 B135   0.110578  4  352.41427 
B133 B134 B135 B136   0.527518  1  329.79048 
B133 B134 B135 B136   0.960513  2  281.49021 
B133 B134 B135 B136   0.089708  3  158.82824 
B133 B134 B135 B136   0.135479  4  144.89728 
B134 B135 B136 B137   0.409512  1  280.78682 
B134 B135 B136 B137   0.986474  2  262.11495 
B134 B135 B136 B137   0.065656  3  192.39230 
B134 B135 B136 B137   0.244834  4  123.85994 
B135 B136 B137 B138   0.613941  1  319.57377 
B135 B136 B137 B138   1.166145  2  276.99098 
B135 B136 B137 B138   0.114889  3  266.82097 
B135 B136 B137 B138   0.114970  4  181.85048 
B136 B137 B138 B139   0.708467  1  323.73701 
B136 B137 B138 B139   1.431274  2  251.92001 
B136 B137 B138 B139   0.155211  3  290.09107 
B136 B137 B138 B139   0.156487  4  158.43738 
B137 B138 B139 B140   0.521713  1  323.74503 
B137 B138 B139 B140   1.017122  2  252.17373 
B137 B138 B139 B140   0.057304  3  144.40114 
B137 B138 B139 B140   0.185423  4  102.83635 
B138 B139 B140 B141   0.635433  1  333.64832 
B138 B139 B140 B141   1.101522  2  276.74861 
B138 B139 B140 B141   0.147003  3  326.38770 
B138 B139 B140 B141   0.072624  4  167.86875 
B139 B140 B141 B142   0.903322  1  309.46535 
B139 B140 B141 B142   1.440120  2  266.90502 
B139 B140 B141 B142   0.125394  3  231.76253 
B139 B140 B141 B142   0.142300  4  157.10966 
B140 B141 B142 B143   0.487547  1  291.17485 
B140 B141 B142 B143   1.031554  2  242.76479 
B140 B141 B142 B143   0.150703  3  111.00124 
B140 B141 B142 B143   0.175016  4  93.35477  
B141 B142 B143 B144   0.507379  1  311.77272 
B141 B142 B143 B144   0.373674  2  262.90738 
B141 B142 B143 B144   0.042874  3  339.80751 
B141 B142 B143 B144   0.043110  4  65.54716  
B142 B143 B144 B145   0.826331  1  309.59083 
B142 B143 B144 B145   0.565528  2  267.12630 
B142 B143 B144 B145   0.173844  3  244.78138 
B142 B143 B144 B145   0.095141  4  162.81649 
B143 B144 B145 B146   0.657106  1  313.28136 
B143 B144 B145 B146   0.986852  2  256.37684 
B143 B144 B145 B146   0.226595  3  203.77329 
B143 B144 B145 B146   0.189125  4  136.02763 
B144 B145 B146 B147   1.276446  1  344.69355 
B144 B145 B146 B147   1.667434  2  314.85189 
B144 B145 B146 B147   0.419402  3  288.00447 
B144 B145 B146 B147   0.231326  4  249.53277 
B145 B146 B147 B148   0.608562  1  326.93936 
B145 B146 B147 B148   1.267487  2  272.99081 
B145 B146 B147 B148   0.131297  3  198.29336 
B145 B146 B147 B148   0.197339  4  114.38523 
B146 B147 B148 B149   0.605763  1  299.75286 
B146 B147 B148 B149   1.057599  2  270.72802 
B146 B147 B148 B149   0.074784  3  262.42184 
B146 B147 B148 B149   0.099052  4  88.20258  
B147 B148 B149 B150   0.638677  1  287.44708 
B147 B148 B149 B150   1.054885  2  264.12529 
B147 B148 B149 B150   0.158782  3  127.84120 
B147 B148 B149 B150   0.259567  4  99.98523  
B148 B149 B150 B151   0.452249  1  290.97660 
B148 B149 B150 B151   1.142603  2  267.91884 
B148 B149 B150 B151   0.081064  3  269.94442 
B148 B149 B150 B151   0.110218  4  134.11390 
B149 B150 B151 B152   0.795471  1  304.05704 
B149 B150 B151 B152   1.209978  2  260.54133 
B149 B150 B151 B152   0.087047  3  225.58300 
B149 B150 B151 B152   0.076631  4  141.63591 
B150 B151 B152 B153   0.562521  1  323.39494 
B150 B151 B152 B153   1.261575  2  253.50773 
B150 B151 B152 B153   0.055064  3  129.79751 
B150 B151 B152 B153   0.210166  4  104.39255 
B151 B152 B153 B154   0.621035  1  296.05316 
B151 B152 B153 B154   1.007453  2  266.13070 
B151 B152 B153 B154   0.122390  3  176.24472 
B151 B152 B153 B154   0.279313  4  118.25854 
B152 B153 B154 B155   0.509322  1  314.29438 
B152 B153 B154 B155   1.106051  2  267.50068 
B152 B153 B154 B155   0.062626  3  250.50053 
B152 B153 B154 B155   0.127209  4  154.41760 
B153 B154 B155 B156   0.795471  1  304.05704 
B153 B154 B155 B156   1.209978  2  260.54133 
B153 B154 B155 B156   0.087047  3  225.58300 
B153 B154 B155 B156   0.076631  4  141.63591 
B154 B155 B156 B157   0.433252  1  323.65106 
B154 B155 B156 B157   1.055195  2  249.89260 
B154 B155 B156 B157   0.104268  3  94.75861  
B154 B155 B156 B157   0.200373  4  89.36916  
B155 B156 B157 B158   0.434771  1  296.19984 
B155 B156 B157 B158   0.524659  2  253.48698 
B155 B156 B157 B158   0.108980  3  25.40971  
B155 B156 B157 B158   0.056961  4  96.42820  
B156 B157 B158 B159   0.795304  1  317.61534 
B156 B157 B158 B159   0.528467  2  281.58944 
B156 B157 B158 B159   0.098657  3  270.78136 
B156 B157 B158 B159   0.110803  4  137.20567 
B157 B158 B159 B160   0.589384  1  302.49454 
B157 B158 B159 B160   1.333433  2  276.93448 
B157 B158 B159 B160   0.164967  3  273.68646 
B157 B158 B159 B160   0.080265  4  139.96053 
B158 B159 B160 B161   0.718517  1  302.35359 
B158 B159 B160 B161   1.245359  2  258.51094 
B158 B159 B160 B161   0.126222  3  156.23765 
B158 B159 B160 B161   0.208661  4  108.65778 
B159 B160 B161 B162   0.548300  1  290.70845 
B159 B160 B161 B162   0.915093  2  258.52527 
B159 B160 B161 B162   0.084476  3  176.64523 
B159 B160 B161 B162   0.211420  4  118.57482 
B160 B161 B162 B163   0.057808  1  162.92650 
B160 B161 B162 B163   0.647410  2  261.63824 
B160 B161 B162 B163   0.099231  3  124.38290 
B160 B161 B162 B163   0.074248  4  55.90514  
B161 B162 B163 B164   0.113816  1  268.52001 
B161 B162 B163 B164   0.354948  2  11.41366  
B161 B162 B163 B164   0.081343  3  233.33879 
B161 B162 B163 B164   0.091481  4  356.25412 
B162 B163 B164 B165   0.701971  1  311.78475 
B162 B163 B164 B165   0.461267  2  271.16509 
B162 B163 B164 B165   0.098264  3  253.78023 
B162 B163 B164 B165   0.081947  4  151.21467 
B163 B164 B165 B166   0.492392  1  320.47678 
B163 B164 B165 B166   1.055489  2  281.70519 
B163 B164 B165 B166   0.052354  3  205.36158 
B163 B164 B165 B166   0.162736  4  145.12647 
B164 B165 B166 B167   0.677795  1  303.42620 
B164 B165 B166 B167   1.140146  2  269.83430 
B164 B165 B166 B167   0.041884  3  282.56018 
B164 B165 B166 B167   0.142359  4  98.04628  
B165 B166 B167 B168   0.608506  1  281.91616 
B165 B166 B167 B168   0.993535  2  254.62503 
B165 B166 B167 B168   0.130367  3  135.32299 
B165 B166 B167 B168   0.232013  4  111.11469 
B166 B167 B168 B169   0.613941  1  319.57377 
B166 B167 B168 B169   1.166145  2  276.99098 
B166 B167 B168 B169   0.114889  3  266.82097 
B166 B167 B168 B169   0.114970  4  181.85048 
B167 B168 B169 B170   0.664284  1  320.89505 
B167 B168 B169 B170   1.279764  2  245.35074 
B167 B168 B169 B170   0.143010  3  262.34386 
B167 B168 B169 B170   0.190403  4  137.65488 
B168 B169 B170 B171   0.563565  1  330.49295 
B168 B169 B170 B171   1.149362  2  281.27488 
B168 B169 B170 B171   0.041222  3  105.03847 
B168 B169 B170 B171   0.127406  4  180.03048 
B169 B170 B171 B172   0.666895  1  289.56365 
B169 B170 B171 B172   1.187759  2  262.10521 
B169 B170 B171 B172   0.099164  3  111.34743 
B169 B170 B171 B172   0.177980  4  104.54382 
B170 B171 B172 B173   0.511596  1  294.08041 
B170 B171 B172 B173   0.939988  2  262.92090 
B170 B171 B172 B173   0.049832  3  103.04669 
B170 B171 B172 B173   0.172294  4  101.47038 
B171 B172 B173 B174   0.573985  1  298.15827 
B171 B172 B173 B174   0.551401  2  263.23214 
B171 B172 B173 B174   0.048730  3  313.88167 
B171 B172 B173 B174   0.088240  4  153.78068 
B172 B173 B174 B175   0.465448  1  319.88948 
B172 B173 B174 B175   1.007340  2  279.39747 
B172 B173 B174 B175   0.037416  3  254.24778 
B172 B173 B174 B175   0.112095  4  160.60664 
B173 B174 B175 B176   0.533347  1  300.23759 
B173 B174 B175 B176   0.933743  2  261.59710 
B173 B174 B175 B176   0.120621  3  120.93886 
B173 B174 B175 B176   0.170690  4  98.58717  
B174 B175 B176 B177   0.573985  1  298.15827 
B174 B175 B176 B177   0.551401  2  263.23214 
B174 B175 B176 B177   0.048730  3  313.88167 
B174 B175 B176 B177   0.088240  4  153.78068 
B175 B176 B177 B178   0.544915  1  316.02362 
B175 B176 B177 B178   1.043771  2  271.08831 
B175 B176 B177 B178   0.111879  3  253.03766 
B175 B176 B177 B178   0.133144  4  174.54597 
B176 B177 B178 B179   0.556715  1  322.87124 
B176 B177 B178 B179   0.991086  2  265.88673 
B176 B177 B178 B179   0.095819  3  210.40662 
B176 B177 B178 B179   0.199672  4  161.82318 
B177 B178 B179 B180   0.553155  1  323.35483 
B177 B178 B179 B180   0.875025  2  257.34631 
B177 B178 B179 B180   0.153778  3  185.53895 
B177 B178 B179 B180   0.188095  4  114.61213 
B178 B179 B180 B181   0.599008  1  325.43645 
B178 B179 B180 B181   1.175693  2  288.21624 
B178 B179 B180 B181   0.079056  3  283.40342 
B178 B179 B180 B181   0.093699  4  172.74706 
B179 B180 B181 B182   0.598556  1  296.69088 
B179 B180 B181 B182   1.010356  2  251.31621 
B179 B180 B181 B182   0.133152  3  155.27058 
B179 B180 B181 B182   0.241188  4  106.40942 
B180 B181 B182 B183   0.415420  1  315.84772 
B180 B181 B182 B183   0.861341  2  274.94798 
B180 B181 B182 B183   0.077157  3  201.15709 
B180 B181 B182 B183   0.192344  4  149.40315 
B181 B182 B183 B184   0.544915  1  316.02362 
B181 B182 B183 B184   1.043771  2  271.08831 
B181 B182 B183 B184   0.111879  3  253.03766 
B181 B182 B183 B184   0.133144  4  174.54597 
B182 B183 B184 B185   0.660721  1  331.64635 
B182 B183 B184 B185   1.269226  2  284.32162 
B182 B183 B184 B185   0.038869  3  297.42658 
B182 B183 B184 B185   0.181311  4  211.87848 
B183 B184 B185 B186   0.819663  1  300.01184 
B183 B184 B185 B186   1.283915  2  249.95035 
B183 B184 B185 B186   0.175797  3  216.06016 
B183 B184 B185 B186   0.199414  4  143.65163 
B184 B185 B186 B187   0.660721  1  331.64635 
B184 B185 B186 B187   1.269226  2  284.32162 
B184 B185 B186 B187   0.038869  3  297.42658 
B184 B185 B186 B187   0.181311  4  211.87848 
B185 B186 B187 B188   0.598556  1  296.69088 
B185 B186 B187 B188   1.010356  2  251.31621 
B185 B186 B187 B188   0.133152  3  155.27058 
B185 B186 B187 B188   0.241188  4  106.40942 
B186 B187 B188 B189   0.465448  1  319.88948 
B186 B187 B188 B189   1.007340  2  279.39747 
B186 B187 B188 B189   0.037416  3  254.24778 
B186 B187 B188 B189   0.112095  4  160.60664 
B187 B188 B189 B190   0.630410  1  303.71097 
B187 B188 B189 B190   0.985476  2  267.00013 
B187 B188 B189 B190   0.150721  3  150.28502 
B187 B188 B189 B190   0.241501  4  103.97084 
B188 B189 B190 B191   0.382494  1  284.94318 
B188 B189 B190 B191   1.026981  2  266.45627 
B188 B189 B190 B191   0.017622  3  114.13174 
B188 B189 B190 B191   0.195028  4  107.76623 
B189 B190 B191 B192   0.644981  1  297.37730 
B189 B190 B191 B192   0.621562  2  259.31861 
B189 B190 B191 B192   0.097288  3  276.19615 
B189 B190 B191 B192   0.087803  4  158.72889 
B190 B191 B192 B193   0.713445  1  325.34248 
B190 B191 B192 B193   1.123923  2  268.22871 
B190 B191 B192 B193   0.141455  3  194.36906 
B190 B191 B192 B193   0.106097  4  112.20793 
B191 B192 B193 B194   0.633181  1  288.51510 
B191 B192 B193 B194   1.131959  2  260.89555 
B191 B192 B193 B194   0.037485  3  73.61350  
B191 B192 B193 B194   0.101036  4  121.54512 
B192 B193 B194 B195   0.586712  1  296.55566 
B192 B193 B194 B195   0.968905  2  251.53062 
B192 B193 B194 B195   0.126380  3  169.96979 
B192 B193 B194 B195   0.188676  4  126.16674 
B193 B194 B195 B196   0.634598  1  313.15588 
B193 B194 B195 B196   0.762630  2  269.96585 
B193 B194 B195 B196   0.098508  3  255.26395 
B193 B194 B195 B196   0.056451  4  98.23880  
B194 B195 B196 B197   0.795471  1  304.05704 
B194 B195 B196 B197   1.209978  2  260.54133 
B194 B195 B196 B197   0.087047  3  225.58300 
B194 B195 B196 B197   0.076631  4  141.63591 
B195 B196 B197 B198   0.609979  1  318.87875 
B195 B196 B197 B198   1.169358  2  243.78240 
B195 B196 B197 B198   0.106641  3  211.31249 
B195 B196 B197 B198   0.235046  4  114.50212 
B196 B197 B198 B199   0.647643  1  326.33487 
B196 B197 B198 B199   0.968549  2  268.32898 
B196 B197 B198 B199   0.169860  3  186.85220 
B196 B197 B198 B199   0.184165  4  103.09304 
B197 B198 B199 B200   0.407471  1  281.65259 
B197 B198 B199 B200   0.972912  2  267.24055 
B197 B198 B199 B200   0.049945  3  174.24218 
B197 B198 B199 B200   0.195373  4  116.75734 
B198 B199 B200 B201   0.554609  1  332.93554 
B198 B199 B200 B201   1.022097  2  273.57387 
B198 B199 B200 B201   0.095872  3  347.11552 
B198 B199 B200 B201   0.101394  4  128.18934 
B199 B200 B201 B202   0.837792  1  293.62432 
B199 B200 B201 B202   1.348288  2  259.58596 
B199 B200 B201 B202   0.092484  3  254.50734 
B199 B200 B201 B202   0.093483  4  169.19668 
B200 B201 B202 B203   0.664284  1  320.89505 
B200 B201 B202 B203   1.279764  2  245.35074 
B200 B201 B202 B203   0.143010  3  262.34386 
B200 B201 B202 B203   0.190403  4  137.65488 
B201 B202 B203 B204   0.486633  1  321.66169 
B201 B202 B203 B204   0.940358  2  262.02946 
B201 B202 B203 B204   0.101809  3  192.40605 
B201 B202 B203 B204   0.211623  4  154.87620 
B202 B203 B204 B205   0.650515  1  314.47028 
B202 B203 B204 B205   0.785741  2  272.07967 
B202 B203 B204 B205   0.070512  3  239.52692 
B202 B203 B204 B205   0.124433  4  94.00567  
B203 B204 B205 B206   0.087546  1  133.46357 
B203 B204 B205 B206   0.660559  2  248.93596 
B203 B204 B205 B206   0.147309  3  74.04953  
B203 B204 B205 B206   0.095550  4  26.26424  
B204 B205 B206 B207   0.154367  1  257.60312 
B204 B205 B206 B207   0.450685  2  29.48872  
B204 B205 B206 B207   0.119555  3  231.79004 
B204 B205 B206 B207   0.184125  4  22.14914  
B205 B206 B207 B208   0.598556  1  296.69088 
B205 B206 B207 B208   1.010356  2  251.31621 
B205 B206 B207 B208   0.133152  3  155.27058 
B205 B206 B207 B208   0.241188  4  106.40942 
B206 B207 B208 B209   0.415420  1  315.84772 
B206 B207 B208 B209   0.861341  2  274.94798 
B206 B207 B208 B209   0.077157  3  201.15709 
B206 B207 B208 B209   0.192344  4  149.40315 
B207 B208 B209 B210   0.758835  1  349.85033 
B207 B208 B209 B210   1.363711  2  333.05988 
B207 B208 B209 B210   0.162555  3  4.02801   
B207 B208 B209 B210   0.063492  4  275.65812 
B208 B209 B210 B211   0.841307  1  327.56505 
B208 B209 B210 B211   1.488042  2  275.65457 
B208 B209 B210 B211   0.192431  3  248.77988 
B208 B209 B210 B211   0.121966  4  200.38782 
B209 B210 B211 B212   0.664284  1  320.89505 
B209 B210 B211 B212   1.279764  2  245.35074 
B209 B210 B211 B212   0.143010  3  262.34386 
B209 B210 B211 B212   0.190403  4  137.65488 
B210 B211 B212 B213   0.503600  1  327.74439 
B210 B211 B212 B213   1.041133  2  274.17767 
B210 B211 B212 B213   0.021656  3  136.99980 
B210 B211 B212 B213   0.145680  4  177.97923 
B211 B212 B213 B214   0.566557  1  298.15712 
B211 B212 B213 B214   0.905832  2  257.42722 
B211 B212 B213 B214   0.125953  3  157.85361 
B211 B212 B213 B214   0.206953  4  113.69995 
B212 B213 B214 B215   0.525793  1  314.54649 
B212 B213 B214 B215   1.014975  2  270.62397 
B212 B213 B214 B215   0.118789  3  224.31444 
B212 B213 B214 B215   0.199263  4  155.79824 
B213 B214 B215 B216   0.394877  1  312.02311 
B213 B214 B215 B216   0.839591  2  250.12110 
B213 B214 B215 B216   0.108185  3  160.38404 
B213 B214 B215 B216   0.108646  4  99.30683  
B214 B215 B216 B217   0.783534  1  314.81694 
B214 B215 B216 B217   0.541724  2  275.38161 
B214 B215 B216 B217   0.119360  3  276.74174 
B214 B215 B216 B217   0.057600  4  116.57858 
B215 B216 B217 B218   0.082170  1  121.95938 
B215 B216 B217 B218   0.633947  2  248.92484 
B215 B216 B217 B218   0.127708  3  62.56081  
B215 B216 B217 B218   0.087529  4  12.63180  
B216 B217 B218 B219   0.150454  1  257.87414 
B216 B217 B218 B219   0.441335  2  29.00742  
B216 B217 B218 B219   0.116360  3  231.72644 
B216 B217 B218 B219   0.182260  4  23.44681  
C1   C2   C3   C4     0.669076  1  327.13303 
C1   C2   C3   C4     1.099738  2  265.98184 
C1   C2   C3   C4     0.180029  3  291.70274 
C1   C2   C3   C4     0.102975  4  185.07289 
C2   C3   C4   C5     0.364477  1  314.63244 
C2   C3   C4   C5     1.071759  2  235.60616 
C2   C3   C4   C5     0.127349  3  114.92898 
C2   C3   C4   C5     0.218739  4  89.84587  
C3   C4   C5   C6     0.950383  1  320.55528 
C3   C4   C5   C6     0.666830  2  286.83858 
C3   C4   C5   C6     0.216337  3  289.09203 
C3   C4   C5   C6     0.029608  4  182.16584 
C4   C5   C6   C7     0.819663  1  300.01184 
C4   C5   C6   C7     1.283915  2  249.95035 
C4   C5   C6   C7     0.175797  3  216.06016 
C4   C5   C6   C7     0.199414  4  143.65163 
C5   C6   C7   C8     0.628537  1  323.88311 
C5   C6   C7   C8     1.106330  2  266.53167 
C5   C6   C7   C8     0.108838  3  256.79740 
C5   C6   C7   C8     0.206578  4  180.85282 
C6   C7   C8   C9     0.526044  1  325.35623 
C6   C7   C8   C9     1.072764  2  272.65299 
C6   C7   C8   C9     0.064472  3  137.61827 
C6   C7   C8   C9     0.141802  4  157.56666 
C7   C8   C9   C10    0.634602  1  290.75887 
C7   C8   C9   C10    1.039440  2  256.20667 
C7   C8   C9   C10    0.176748  3  228.83693 
C7   C8   C9   C10    0.111932  4  157.16352 
C8   C9   C10  C11    0.539614  1  327.08948 
C8   C9   C10  C11    1.097954  2  276.99992 
C8   C9   C10  C11    0.081295  3  154.90531 
C8   C9   C10  C11    0.163984  4  165.35843 
C9   C10  C11  C12    0.791373  1  307.70403 
C9   C10  C11  C12    1.255845  2  273.93668 
C9   C10  C11  C12    0.154382  3  277.58487 
C9   C10  C11  C12    0.071289  4  148.57463 
C10  C11  C12  C13    1.796248  1  338.81311 
C10  C11  C12  C13    2.262874  2  317.22515 
C10  C11  C12  C13    0.706914  3  319.60190 
C10  C11  C12  C13    0.474774  4  297.55492 
C11  C12  C13  C14    1.538475  1  352.69858 
C11  C12  C13  C14    2.212449  2  332.76651 
C11  C12  C13  C14    0.650083  3  325.41462 
C11  C12  C13  C14    0.325265  4  306.94827 
C12  C13  C14  C15    0.587847  1  332.50638 
C12  C13  C14  C15    1.143042  2  280.70546 
C12  C13  C14  C15    0.149166  3  208.09982 
C12  C13  C14  C15    0.293398  4  126.62855 
C13  C14  C15  C16    0.495549  1  284.43667 
C13  C14  C15  C16    1.116733  2  259.01665 
C13  C14  C15  C16    0.132530  3  212.15133 
C13  C14  C15  C16    0.222033  4  135.21859 
C14  C15  C16  C17    0.742087  1  319.90037 
C14  C15  C16  C17    1.098536  2  254.88149 
C14  C15  C16  C17    0.194019  3  214.47359 
C14  C15  C16  C17    0.153600  4  157.45505 
C15  C16  C17  C18    0.356799  1  318.12758 
C15  C16  C17  C18    0.921473  2  258.81519 
C15  C16  C17  C18    0.143269  3  139.55429 
C15  C16  C17  C18    0.180123  4  141.41130 
C16  C17  C18  C19    0.701971  1  311.78475 
C16  C17  C18  C19    0.461267  2  271.16509 
C16  C17  C18  C19    0.098264  3  253.78023 
C16  C17  C18  C19    0.081947  4  151.21467 
C17  C18  C19  C20    0.525793  1  314.54649 
C17  C18  C19  C20    1.014975  2  270.62397 
C17  C18  C19  C20    0.118789  3  224.31444 
C17  C18  C19  C20    0.199263  4  155.79824 
C18  C19  C20  C21    0.755235  1  314.00617 
C18  C19  C20  C21    1.086841  2  257.08744 
C18  C19  C20  C21    0.255691  3  218.36180 
C18  C19  C20  C21    0.160577  4  160.98824 
C19  C20  C21  C22    0.526044  1  325.35623 
C19  C20  C21  C22    1.072764  2  272.65299 
C19  C20  C21  C22    0.064472  3  137.61827 
C19  C20  C21  C22    0.141802  4  157.56666 
C20  C21  C22  C23    0.082170  1  121.95938 
C20  C21  C22  C23    0.633947  2  248.92484 
C20  C21  C22  C23    0.127708  3  62.56081  
C20  C21  C22  C23    0.087529  4  12.63180  
C21  C22  C23  C24    0.157492  1  254.16756 
C21  C22  C23  C24    0.424146  2  18.14152  
C21  C22  C23  C24    0.116059  3  217.08120 
C21  C22  C23  C24    0.151271  4  1.62908   
C22  C23  C24  C25    0.609979  1  318.87875 
C22  C23  C24  C25    1.169358  2  243.78240 
C22  C23  C24  C25    0.106641  3  211.31249 
C22  C23  C24  C25    0.235046  4  114.50212 
C23  C24  C25  C26    0.662983  1  319.87745 
C23  C24  C25  C26    1.008436  2  254.21604 
C23  C24  C25  C26    0.198219  3  198.11803 
C23  C24  C25  C26    0.186869  4  133.87095 
C24  C25  C26  C27    1.276446  1  344.69355 
C24  C25  C26  C27    1.667434  2  314.85189 
C24  C25  C26  C27    0.419402  3  288.00447 
C24  C25  C26  C27    0.231326  4  249.53277 
C25  C26  C27  C28    0.476287  1  329.74694 
C25  C26  C27  C28    1.111713  2  274.77529 
C25  C26  C27  C28    0.133036  3  186.45170 
C25  C26  C27  C28    0.227093  4  126.90358 
C26  C27  C28  C29    0.629734  1  304.28681 
C26  C27  C28  C29    0.641100  2  269.46072 
C26  C27  C28  C29    0.148722  3  320.27228 
C26  C27  C28  C29    0.047667  4  179.12106 
C27  C28  C29  C30    0.795471  1  304.05704 
C27  C28  C29  C30    1.209978  2  260.54133 
C27  C28  C29  C30    0.087047  3  225.58300 
C27  C28  C29  C30    0.076631  4  141.63591 
C28  C29  C30  C31    0.654971  1  318.49543 
C28  C29  C30  C31    1.236052  2  243.63400 
C28  C29  C30  C31    0.124759  3  218.65918 
C28  C29  C30  C31    0.250530  4  113.49368 
C29  C30  C31  C32    0.647952  1  316.02591 
C29  C30  C31  C32    1.022082  2  262.02969 
C29  C30  C31  C32    0.153556  3  195.39869 
C29  C30  C31  C32    0.131765  4  98.56196  
C30  C31  C32  C33    0.488209  1  285.76655 
C30  C31  C32  C33    0.848776  2  258.90297 
C30  C31  C32  C33    0.083199  3  188.50409 
C30  C31  C32  C33    0.182586  4  116.15458 
C31  C32  C33  C34    0.415420  1  315.84772 
C31  C32  C33  C34    0.861341  2  274.94798 
C31  C32  C33  C34    0.077157  3  201.15709 
C31  C32  C33  C34    0.192344  4  149.40315 
C32  C33  C34  C35    0.613941  1  319.57377 
C32  C33  C34  C35    1.166145  2  276.99098 
C32  C33  C34  C35    0.114889  3  266.82097 
C32  C33  C34  C35    0.114970  4  181.85048 
C33  C34  C35  C36    0.670924  1  328.45889 
C33  C34  C35  C36    1.431131  2  262.33807 
C33  C34  C35  C36    0.079912  3  325.14406 
C33  C34  C35  C36    0.131904  4  156.32354 
C34  C35  C36  C37    0.663066  1  295.96893 
C34  C35  C36  C37    1.125548  2  246.19817 
C34  C35  C36  C37    0.169298  3  177.14200 
C34  C35  C36  C37    0.262684  4  124.14872 
C35  C36  C37  C38    0.565324  1  309.04250 
C35  C36  C37  C38    0.668110  2  264.97960 
C35  C36  C37  C38    0.098991  3  211.57377 
C35  C36  C37  C38    0.141671  4  121.98288 
C36  C37  C38  C39    0.544915  1  316.02362 
C36  C37  C38  C39    1.043771  2  271.08831 
C36  C37  C38  C39    0.111879  3  253.03766 
C36  C37  C38  C39    0.133144  4  174.54597 
C37  C38  C39  C40    0.539614  1  327.08948 
C37  C38  C39  C40    1.097954  2  276.99992 
C37  C38  C39  C40    0.081295  3  154.90531 
C37  C38  C39  C40    0.163984  4  165.35843 
C38  C39  C40  C41    0.511596  1  294.08041 
C38  C39  C40  C41    0.939988  2  262.92090 
C38  C39  C40  C41    0.049832  3  103.04669 
C38  C39  C40  C41    0.172294  4  101.47038 
C39  C40  C41  C42    0.752696  1  311.69651 
C39  C40  C41  C42    0.758215  2  279.70069 
C39  C40  C41  C42    0.218140  3  322.10998 
C39  C40  C41  C42    0.056640  4  198.25474 
C40  C41  C42  C43    0.818642  1  298.19895 
C40  C41  C42  C43    1.273490  2  248.37387 
C40  C41  C42  C43    0.222204  3  188.99914 
C40  C41  C42  C43    0.290730  4  122.34270 
C41  C42  C43  C44    0.859262  1  321.95964 
C41  C42  C43  C44    1.228114  2  274.01575 
C41  C42  C43  C44    0.244252  3  236.81273 
C41  C42  C43  C44    0.105891  4  171.14090 
C42  C43  C44  C45    1.796248  1  338.81311 
C42  C43  C44  C45    2.262874  2  317.22515 
C42  C43  C44  C45    0.706914  3  319.60190 
C42  C43  C44  C45    0.474774  4  297.55492 
C43  C44  C45  C46    0.719803  1  324.20971 
C43  C44  C45  C46    1.325397  2  267.49220 
C43  C44  C45  C46    0.227662  3  219.20064 
C43  C44  C45  C46    0.287933  4  151.15622 
C44  C45  C46  C47    0.714667  1  312.72386 
C44  C45  C46  C47    1.047892  2  255.92224 
C44  C45  C46  C47    0.255053  3  203.14588 
C44  C45  C46  C47    0.209643  4  134.14140 
C45  C46  C47  C48    0.540134  1  315.80703 
C45  C46  C47  C48    0.853683  2  259.88127 
C45  C46  C47  C48    0.161270  3  195.64966 
C45  C46  C47  C48    0.189473  4  120.05310 
C46  C47  C48  C49    0.324564  1  310.69094 
C46  C47  C48  C49    0.895021  2  265.47980 
C46  C47  C48  C49    0.077262  3  145.19580 
C46  C47  C48  C49    0.146545  4  135.94741 
C47  C48  C49  C50    0.976056  1  314.12249 
C47  C48  C49  C50    0.687652  2  275.04699 
C47  C48  C49  C50    0.252352  3  264.18316 
C47  C48  C49  C50    0.070973  4  208.08493 
C48  C49  C50  C51    0.664284  1  320.89505 
C48  C49  C50  C51    1.279764  2  245.35074 
C48  C49  C50  C51    0.143010  3  262.34386 
C48  C49  C50  C51    0.190403  4  137.65488 
C49  C50  C51  C52    0.539885  1  328.13802 
C49  C50  C51  C52    0.957277  2  279.07707 
C49  C50  C51  C52    0.105504  3  177.58205 
C49  C50  C51  C52    0.181820  4  155.11319 
C50  C51  C52  C53    0.611073  1  309.17600 
C50  C51  C52  C53    1.147389  2  258.72340 
C50  C51  C52  C53    0.178978  3  216.86806 
C50  C51  C52  C53    0.248651  4  144.15814 
C51  C52  C53  C54    0.551581  1  312.94846 
C51  C52  C53  C54    0.908757  2  253.47094 
C51  C52  C53  C54    0.181181  3  198.26758 
C51  C52  C53  C54    0.175369  4  135.05816 
C52  C53  C54  C55    0.633827  1  314.80261 
C52  C53  C54  C55    0.729422  2  274.82147 
C52  C53  C54  C55    0.074328  3  212.71342 
C52  C53  C54  C55    0.180995  4  104.67904 
C53  C54  C55  C56    0.714500  1  302.97756 
C53  C54  C55  C56    1.464538  2  271.23866 
C53  C54  C55  C56    0.243802  3  261.05816 
C53  C54  C55  C56    0.078818  4  159.63006 
C54  C55  C56  C57    0.663031  1  305.27461 
C54  C55  C56  C57    1.219972  2  235.87603 
C54  C55  C56  C57    0.167083  3  165.43097 
C54  C55  C56  C57    0.313400  4  104.67446 
C55  C56  C57  C58    0.805904  1  312.27121 
C55  C56  C57  C58    0.903790  2  267.67384 
C55  C56  C57  C58    0.187815  3  249.83931 
C55  C56  C57  C58    0.022130  4  156.37740 
C56  C57  C58  C59    0.490577  1  322.44838 
C56  C57  C58  C59    0.999538  2  246.15222 
C56  C57  C58  C59    0.056881  3  154.61602 
C56  C57  C58  C59    0.233996  4  94.55801  
C57  C58  C59  C60    0.057808  1  162.92650 
C57  C58  C59  C60    0.647410  2  261.63824 
C57  C58  C59  C60    0.099231  3  124.38290 
C57  C58  C59  C60    0.074248  4  55.90514  
C58  C59  C60  C61    0.157754  1  254.72335 
C58  C59  C60  C61    0.380533  2  13.08216  
C58  C59  C60  C61    0.097324  3  212.57934 
C58  C59  C60  C61    0.110578  4  352.41427 
C59  C60  C61  C62    0.356799  1  318.12758 
C59  C60  C61  C62    0.921473  2  258.81519 
C59  C60  C61  C62    0.143269  3  139.55429 
C59  C60  C61  C62    0.180123  4  141.41130 
C60  C61  C62  C63    0.097055  1  119.93162 
C60  C61  C62  C63    0.261594  2  255.86517 
C60  C61  C62  C63    0.092478  3  73.75731  
C60  C61  C62  C63    0.057265  4  49.52220  
C61  C62  C63  C64    0.157754  1  254.72335 
C61  C62  C63  C64    0.380533  2  13.08216  
C61  C62  C63  C64    0.097324  3  212.57934 
C61  C62  C63  C64    0.110578  4  352.41427 
C62  C63  C64  C65    0.503600  1  327.74439 
C62  C63  C64  C65    1.041133  2  274.17767 
C62  C63  C64  C65    0.021656  3  136.99980 
C62  C63  C64  C65    0.145680  4  177.97923 
C63  C64  C65  C66    0.642009  1  300.92516 
C63  C64  C65  C66    1.065816  2  259.65105 
C63  C64  C65  C66    0.100017  3  132.27035 
C63  C64  C65  C66    0.163894  4  89.73586  
C64  C65  C66  C67    0.600199  1  288.41140 
C64  C65  C66  C67    1.002630  2  255.25770 
C64  C65  C66  C67    0.153647  3  209.17244 
C64  C65  C66  C67    0.170740  4  127.78482 
C65  C66  C67  C68    0.512408  1  317.89324 
C65  C66  C67  C68    0.880400  2  263.87032 
C65  C66  C67  C68    0.113548  3  182.43629 
C65  C66  C67  C68    0.140687  4  102.54528 
C66  C67  C68  C69    0.434771  1  296.19984 
C66  C67  C68  C69    0.524659  2  253.48698 
C66  C67  C68  C69    0.108980  3  25.40971  
C66  C67  C68  C69    0.056961  4  96.42820  
C67  C68  C69  C70    1.132314  1  344.52567 
C67  C68  C69  C70    0.811385  2  334.44647 
C67  C68  C69  C70    0.345342  3  358.74060 
C67  C68  C69  C70    0.059865  4  9.17401   
C68  C69  C70  C71    0.841307  1  327.56505 
C68  C69  C70  C71    1.488042  2  275.65457 
C68  C69  C70  C71    0.192431  3  248.77988 
C68  C69  C70  C71    0.121966  4  200.38782 
C69  C70  C71  C72    0.670924  1  328.45889 
C69  C70  C71  C72    1.431131  2  262.33807 
C69  C70  C71  C72    0.079912  3  325.14406 
C69  C70  C71  C72    0.131904  4  156.32354 
C70  C71  C72  C73    1.796248  1  338.81311 
C70  C71  C72  C73    2.262874  2  317.22515 
C70  C71  C72  C73    0.706914  3  319.60190 
C70  C71  C72  C73    0.474774  4  297.55492 
C71  C72  C73  C74    0.719803  1  324.20971 
C71  C72  C73  C74    1.325397  2  267.49220 
C71  C72  C73  C74    0.227662  3  219.20064 
C71  C72  C73  C74    0.287933  4  151.15622 
C72  C73  C74  C75    0.394877  1  312.02311 
C72  C73  C74  C75    0.839591  2  250.12110 
C72  C73  C74  C75    0.108185  3  160.38404 
C72  C73  C74  C75    0.108646  4  99.30683  
C73  C74  C75  C76    0.672450  1  316.17145 
C73  C74  C75  C76    0.453000  2  277.65208 
C73  C74  C75  C76    0.078613  3  299.79010 
C73  C74  C75  C76    0.053179  4  114.99258 
C74  C75  C76  C77    0.093953  1  121.60815 
C74  C75  C76  C77    0.416612  2  252.18759 
C74  C75  C76  C77    0.165007  3  76.04176  
C74  C75  C76  C77    0.056097  4  71.15314  
C75  C76  C77  C78    0.157492  1  254.16756 
C75  C76  C77  C78    0.424146  2  18.14152  
C75  C76  C77  C78    0.116059  3  217.08120 
C75  C76  C77  C78    0.151271  4  1.62908   
C76  C77  C78  C79    0.609979  1  318.87875 
C76  C77  C78  C79    1.169358  2  243.78240 
C76  C77  C78  C79    0.106641  3  211.31249 
C76  C77  C78  C79    0.235046  4  114.50212 
C77  C78  C79  C80    0.718605  1  318.75671 
C77  C78  C79  C80    1.069075  2  253.72924 
C77  C78  C79  C80    0.222837  3  197.58173 
C77  C78  C79  C80    0.207156  4  130.49957 
C78  C79  C80  C81    0.625709  1  320.32207 
C78  C79  C80  C81    0.937810  2  270.13786 
C78  C79  C80  C81    0.161761  3  196.11205 
C78  C79  C80  C81    0.200854  4  107.96791 
C79  C80  C81  C82    0.409512  1  280.78682 
C79  C80  C81  C82    0.986474  2  262.11495 
C79  C80  C81  C82    0.065656  3  192.39230 
C79  C80  C81  C82    0.244834  4  123.85994 
C80  C81  C82  C83    0.544915  1  316.02362 
C80  C81  C82  C83    1.043771  2  271.08831 
C80  C81  C82  C83    0.111879  3  253.03766 
C80  C81  C82  C83    0.133144  4  174.54597 
C81  C82  C83  C84    0.563565  1  330.49295 
C81  C82  C83  C84    1.149362  2  281.27488 
C81  C82  C83  C84    0.041222  3  105.03847 
C81  C82  C83  C84    0.127406  4  180.03048 
C82  C83  C84  C85    0.633181  1  288.51510 
C82  C83  C84  C85    1.131959  2  260.89555 
C82  C83  C84  C85    0.037485  3  73.61350  
C82  C83  C84  C85    0.101036  4  121.54512 
C83  C84  C85  C86    0.566557  1  298.15712 
C83  C84  C85  C86    0.905832  2  257.42722 
C83  C84  C85  C86    0.125953  3  157.85361 
C83  C84  C85  C86    0.206953  4  113.69995 
C84  C85  C86  C87    0.324564  1  310.69094 
C84  C85  C86  C87    0.895021  2  265.47980 
C84  C85  C86  C87    0.077262  3  145.19580 
C84  C85  C86  C87    0.146545  4  135.94741 
C85  C86  C87  C88    1.064743  1  317.60274 
C85  C86  C87  C88    0.757489  2  281.28519 
C85  C86  C87  C88    0.281406  3  274.11671 
C85  C86  C87  C88    0.056898  4  213.40374 
C86  C87  C88  C89    1.281571  1  312.88429 
C86  C87  C88  C89    1.989883  2  253.64925 
C86  C87  C88  C89    0.323597  3  223.16619 
C86  C87  C88  C89    0.411846  4  154.07312 
C87  C88  C89  C90    0.659519  1  307.95041 
C87  C88  C89  C90    1.296102  2  243.56845 
C87  C88  C89  C90    0.119311  3  101.02518 
C87  C88  C89  C90    0.210170  4  76.52077  
C88  C89  C90  C91    0.082170  1  121.95938 
C88  C89  C90  C91    0.633947  2  248.92484 
C88  C89  C90  C91    0.127708  3  62.56081  
C88  C89  C90  C91    0.087529  4  12.63180  
C89  C90  C91  C92    0.152481  1  261.71364 
C89  C90  C91  C92    0.376784  2  31.97657  
C89  C90  C91  C92    0.095788  3  241.65494 
C89  C90  C91  C92    0.150873  4  40.36515  
C90  C91  C92  C93    0.932639  1  318.40318 
C90  C91  C92  C93    1.556838  2  272.39721 
C90  C91  C92  C93    0.307280  3  254.86086 
C90  C91  C92  C93    0.237017  4  194.99818 
C91  C92  C93  C94    0.837482  1  306.20856 
C91  C92  C93  C94    1.379632  2  238.85057 
C91  C92  C93  C94    0.201806  3  181.37571 
C91  C92  C93  C94    0.328195  4  105.59351 
C92  C93  C94  C95    0.064010  1  150.93666 
C92  C93  C94  C95    0.597731  2  245.46030 
C92  C93  C94  C95    0.077584  3  119.91146 
C92  C93  C94  C95    0.076781  4  6.34879   
C93  C94  C95  C96    0.157754  1  254.72335 
C93  C94  C95  C96    0.380533  2  13.08216  
C93  C94  C95  C96    0.097324  3  212.57934 
C93  C94  C95  C96    0.110578  4  352.41427 
C94  C95  C96  C97    0.628537  1  323.88311 
C94  C95  C96  C97    1.106330  2  266.53167 
C94  C95  C96  C97    0.108838  3  256.79740 
C94  C95  C96  C97    0.206578  4  180.85282 
C95  C96  C97  C98    0.660721  1  331.64635 
C95  C96  C97  C98    1.269226  2  284.32162 
C95  C96  C97  C98    0.038869  3  297.42658 
C95  C96  C97  C98    0.181311  4  211.87848 
C96  C97  C98  C99    0.556394  1  298.29062 
C96  C97  C98  C99    1.040241  2  255.51394 
C96  C97  C98  C99    0.130359  3  116.47292 
C96  C97  C98  C99    0.196429  4  94.64969  
C97  C98  C99  C100   0.573985  1  298.15827 
C97  C98  C99  C100   0.551401  2  263.23214 
C97  C98  C99  C100   0.048730  3  313.88167 
C97  C98  C99  C100   0.088240  4  153.78068 
C98  C99  C100 C101   0.465448  1  319.88948 
C98  C99  C100 C101   1.007340  2  279.39747 
C98  C99  C100 C101   0.037416  3  254.24778 
C98  C99  C100 C101   0.112095  4  160.60664 
C99  C100 C101 C102   0.720720  1  300.00554 
C99  C100 C101 C102   1.098423  2  254.57988 
C99  C100 C101 C102   0.112753  3  211.16810 
C99  C100 C101 C102   0.123701  4  139.86198 
C100 C101 C102 C103   0.539614  1  327.08948 
C100 C101 C102 C103   1.097954  2  276.99992 
C100 C101 C102 C103   0.081295  3  154.90531 
C100 C101 C102 C103   0.163984  4  165.35843 
C101 C102 C103 C104   0.548300  1  290.70845 
C101 C102 C103 C104   0.915093  2  258.52527 
C101 C102 C103 C104   0.084476  3  176.64523 
C101 C102 C103 C104   0.211420  4  118.57482 
C102 C103 C104 C105   0.599008  1  325.43645 
C102 C103 C104 C105   1.175693  2  288.21624 
C102 C103 C104 C105   0.079056  3  283.40342 
C102 C103 C104 C105   0.093699  4  172.74706 
C103 C104 C105 C106   0.903322  1  309.46535 
C103 C104 C105 C106   1.440120  2  266.90502 
C103 C104 C105 C106   0.125394  3  231.76253 
C103 C104 C105 C106   0.142300  4  157.10966 
C104 C105 C106 C107   1.259602  1  308.76689 
C104 C105 C106 C107   1.776819  2  262.09570 
C104 C105 C106 C107   0.363963  3  227.43772 
C104 C105 C106 C107   0.308545  4  166.14662 
C105 C106 C107 C108   0.902785  1  311.68505 
C105 C106 C107 C108   1.565570  2  247.53045 
C105 C106 C107 C108   0.123892  3  250.71998 
C105 C106 C107 C108   0.190974  4  146.48556 
C106 C107 C108 C109   0.364477  1  314.63244 
C106 C107 C108 C109   1.071759  2  235.60616 
C106 C107 C108 C109   0.127349  3  114.92898 
C106 C107 C108 C109   0.218739  4  89.84587  
C107 C108 C109 C110   0.507379  1  311.77272 
C107 C108 C109 C110   0.373674  2  262.90738 
C107 C108 C109 C110   0.042874  3  339.80751 
C107 C108 C109 C110   0.043110  4  65.54716  
C108 C109 C110 C111   0.795304  1  317.61534 
C108 C109 C110 C111   0.528467  2  281.58944 
C108 C109 C110 C111   0.098657  3  270.78136 
C108 C109 C110 C111   0.110803  4  137.20567 
C109 C110 C111 C112   0.537635  1  288.28821 
C109 C110 C111 C112   1.189158  2  259.62561 
C109 C110 C111 C112   0.157234  3  236.58412 
C109 C110 C111 C112   0.143156  4  155.32129 
C110 C111 C112 C113   0.356799  1  318.12758 
C110 C111 C112 C113   0.921473  2  258.81519 
C110 C111 C112 C113   0.143269  3  139.55429 
C110 C111 C112 C113   0.180123  4  141.41130 
C111 C112 C113 C114   0.976056  1  314.12249 
C111 C112 C113 C114   0.687652  2  275.04699 
C111 C112 C113 C114   0.252352  3  264.18316 
C111 C112 C113 C114   0.070973  4  208.08493 
C112 C113 C114 C115   0.708467  1  323.73701 
C112 C113 C114 C115   1.431274  2  251.92001 
C112 C113 C114 C115   0.155211  3  290.09107 
C112 C113 C114 C115   0.156487  4  158.43738 
C113 C114 C115 C116   0.816049  1  325.35337 
C113 C114 C115 C116   1.603030  2  258.09737 
C113 C114 C115 C116   0.170365  3  295.44861 
C113 C114 C115 C116   0.169250  4  172.11449 
C114 C115 C116 C117   0.605333  1  311.19172 
C114 C115 C116 C117   1.253191  2  246.72118 
C114 C115 C116 C117   0.056181  3  76.49040  
C114 C115 C116 C117   0.169411  4  103.96855 
C115 C116 C117 C118   0.795471  1  304.05704 
C115 C116 C117 C118   1.209978  2  260.54133 
C115 C116 C117 C118   0.087047  3  225.58300 
C115 C116 C117 C118   0.076631  4  141.63591 
C116 C117 C118 C119   0.521713  1  323.74503 
C116 C117 C118 C119   1.017122  2  252.17373 
C116 C117 C118 C119   0.057304  3  144.40114 
C116 C117 C118 C119   0.185423  4  102.83635 
C117 C118 C119 C120   0.554609  1  332.93554 
C117 C118 C119 C120   1.022097  2  273.57387 
C117 C118 C119 C120   0.095872  3  347.11552 
C117 C118 C119 C120   0.101394  4  128.18934 
C118 C119 C120 C121   0.747050  1  285.14888 
C118 C119 C120 C121   1.191448  2  251.34039 
C118 C119 C120 C121   0.135785  3  172.00758 
C118 C119 C120 C121   0.234008  4  121.35031 
C119 C120 C121 C122   0.667746  1  318.32698 
C119 C120 C121 C122   1.049766  2  266.62564 
C119 C120 C121 C122   0.173820  3  202.82273 
C119 C120 C121 C122   0.151098  4  116.81694 
C120 C121 C122 C123   0.700245  1  293.38252 
C120 C121 C122 C123   1.104962  2  255.14471 
C120 C121 C122 C123   0.161333  3  208.84068 
C120 C121 C122 C123   0.214683  4  129.42238 
C121 C122 C123 C124   0.551325  1  318.08060 
C121 C122 C123 C124   0.858574  2  265.24167 
C121 C122 C123 C124   0.133252  3  198.91218 
C121 C122 C123 C124   0.139795  4  117.81850 
C122 C123 C124 C125   0.307449  1  321.99975 
C122 C123 C124 C125   0.807695  2  250.50373 
C122 C123 C124 C125   0.065725  3  90.72252  
C122 C123 C124 C125   0.135166  4  108.18794 
C123 C124 C125 C126   0.672450  1  316.17145 
C123 C124 C125 C126   0.453000  2  277.65208 
C123 C124 C125 C126   0.078613  3  299.79010 
C123 C124 C125 C126   0.053179  4  114.99258 
C124 C125 C126 C127   0.889442  1  337.89234 
C124 C125 C126 C127   0.880914  2  327.58453 
C124 C125 C126 C127   0.351421  3  22.92071  
C124 C125 C126 C127   0.067261  4  347.59074 
C125 C126 C127 C128   0.719803  1  324.20971 
C125 C126 C127 C128   1.325397  2  267.49220 
C125 C126 C127 C128   0.227662  3  219.20064 
C125 C126 C127 C128   0.287933  4  151.15622 
C126 C127 C128 C129   0.859262  1  321.95964 
C126 C127 C128 C129   1.228114  2  274.01575 
C126 C127 C128 C129   0.244252  3  236.81273 
C126 C127 C128 C129   0.105891  4  171.14090 
C127 C128 C129 C130   0.079146  1  152.91147 
C127 C128 C129 C130   0.696388  2  241.52304 
C127 C128 C129 C130   0.146371  3  91.93723  
C127 C128 C129 C130   0.076038  4  8.52747   
C128 C129 C130 C131   0.157492  1  254.16756 
C128 C129 C130 C131   0.424146  2  18.14152  
C128 C129 C130 C131   0.116059  3  217.08120 
C128 C129 C130 C131   0.151271  4  1.62908   
C129 C130 C131 C132   0.609979  1  318.87875 
C129 C130 C131 C132   1.169358  2  243.78240 
C129 C130 C131 C132   0.106641  3  211.31249 
C129 C130 C131 C132   0.235046  4  114.50212 
C130 C131 C132 C133   0.662983  1  319.87745 
C130 C131 C132 C133   1.008436  2  254.21604 
C130 C131 C132 C133   0.198219  3  198.11803 
C130 C131 C132 C133   0.186869  4  133.87095 
C131 C132 C133 C134   0.565504  1  319.82702 
C131 C132 C133 C134   0.944418  2  250.83652 
C131 C132 C133 C134   0.177509  3  191.23030 
C131 C132 C133 C134   0.192278  4  132.36747 
C132 C133 C134 C135   0.634598  1  313.15588 
C132 C133 C134 C135   0.762630  2  269.96585 
C132 C133 C134 C135   0.098508  3  255.26395 
C132 C133 C134 C135   0.056451  4  98.23880  
C133 C134 C135 C136   0.455206  1  293.14188 
C133 C134 C135 C136   0.915440  2  248.67572 
C133 C134 C135 C136   0.141152  3  110.65385 
C133 C134 C135 C136   0.137725  4  94.55114  
C134 C135 C136 C137   0.507379  1  311.77272 
C134 C135 C136 C137   0.373674  2  262.90738 
C134 C135 C136 C137   0.042874  3  339.80751 
C134 C135 C136 C137   0.043110  4  65.54716  
C135 C136 C137 C138   0.777455  1  315.48216 
C135 C136 C137 C138   0.534583  2  277.31906 
C135 C136 C137 C138   0.145195  3  281.45313 
C135 C136 C137 C138   0.023990  4  159.15724 
C136 C137 C138 C139   0.566557  1  298.15712 
C136 C137 C138 C139   0.905832  2  257.42722 
C136 C137 C138 C139   0.125953  3  157.85361 
C136 C137 C138 C139   0.206953  4  113.69995 
C137 C138 C139 C140   0.471515  1  319.72217 
C137 C138 C139 C140   0.938929  2  283.36590 
C137 C138 C139 C140   0.093119  3  198.92765 
C137 C138 C139 C140   0.222362  4  148.14032 
C138 C139 C140 C141   0.724768  1  313.67500 
C138 C139 C140 C141   1.343465  2  265.58798 
C138 C139 C140 C141   0.204452  3  227.66806 
C138 C139 C140 C141   0.247997  4  150.06826 
C139 C140 C141 C142   0.717523  1  310.06010 
C139 C140 C141 C142   1.154730  2  267.10659 
C139 C140 C141 C142   0.033044  3  286.75395 
C139 C140 C141 C142   0.112410  4  95.54582  
C140 C141 C142 C143   0.608506  1  281.91616 
C140 C141 C142 C143   0.993535  2  254.62503 
C140 C141 C142 C143   0.130367  3  135.32299 
C140 C141 C142 C143   0.232013  4  111.11469 
C141 C142 C143 C144   0.526733  1  323.50094 
C141 C142 C143 C144   1.095489  2  285.37669 
C141 C142 C143 C144   0.025782  3  249.29384 
C141 C142 C143 C144   0.128963  4  139.19045 
C142 C143 C144 C145   0.747050  1  285.14888 
C142 C143 C144 C145   1.191448  2  251.34039 
C142 C143 C144 C145   0.135785  3  172.00758 
C142 C143 C144 C145   0.234008  4  121.35031 
C143 C144 C145 C146   0.647952  1  316.02591 
C143 C144 C145 C146   1.022082  2  262.02969 
C143 C144 C145 C146   0.153556  3  195.39869 
C143 C144 C145 C146   0.131765  4  98.56196  
C144 C145 C146 C147   0.716864  1  298.00930 
C144 C145 C146 C147   1.160989  2  263.50728 
C144 C145 C146 C147   0.211611  3  249.19300 
C144 C145 C146 C147   0.083476  4  195.39422 
C145 C146 C147 C148   0.609979  1  318.87875 
C145 C146 C147 C148   1.169358  2  243.78240 
C145 C146 C147 C148   0.106641  3  211.31249 
C145 C146 C147 C148   0.235046  4  114.50212 
C146 C147 C148 C149   0.553155  1  323.35483 
C146 C147 C148 C149   0.875025  2  257.34631 
C146 C147 C148 C149   0.153778  3  185.53895 
C146 C147 C148 C149   0.188095  4  114.61213 
C147 C148 C149 C150   0.415420  1  315.84772 
C147 C148 C149 C150   0.861341  2  274.94798 
C147 C148 C149 C150   0.077157  3  201.15709 
C147 C148 C149 C150   0.192344  4  149.40315 
C148 C149 C150 C151   0.462579  1  321.33567 
C148 C149 C150 C151   0.938551  2  285.29247 
C148 C149 C150 C151   0.067180  3  188.02795 
C148 C149 C150 C151   0.194654  4  136.59602 
C149 C150 C151 C152   0.345089  1  279.89355 
C149 C150 C151 C152   1.032877  2  254.22039 
C149 C150 C151 C152   0.043185  3  90.43890  
C149 C150 C151 C152   0.147416  4  111.20866 
C150 C151 C152 C153   0.507379  1  311.77272 
C150 C151 C152 C153   0.373674  2  262.90738 
C150 C151 C152 C153   0.042874  3  339.80751 
C150 C151 C152 C153   0.043110  4  65.54716  
C151 C152 C153 C154   0.735784  1  313.93284 
C151 C152 C153 C154   0.479940  2  276.11261 
C151 C152 C153 C154   0.097122  3  265.94156 
C151 C152 C153 C154   0.070205  4  144.80675 
C152 C153 C154 C155   0.613956  1  323.77310 
C152 C153 C154 C155   0.989733  2  259.42082 
C152 C153 C154 C155   0.161104  3  271.88852 
C152 C153 C154 C155   0.121408  4  166.89240 
C153 C154 C155 C156   0.604923  1  322.26904 
C153 C154 C155 C156   1.051672  2  265.84880 
C153 C154 C155 C156   0.117625  3  215.35369 
C153 C154 C155 C156   0.225208  4  162.13350 
C154 C155 C156 C157   0.721533  1  320.67331 
C154 C155 C156 C157   1.094234  2  270.60025 
C154 C155 C156 C157   0.151379  3  217.13105 
C154 C155 C156 C157   0.110461  4  110.58755 
C155 C156 C157 C158   0.720244  1  284.39713 
C155 C156 C157 C158   1.145045  2  251.72795 
C155 C156 C157 C158   0.141627  3  168.73268 
C155 C156 C157 C158   0.231099  4  123.36030 
C156 C157 C158 C159   0.844316  1  321.02110 
C156 C157 C158 C159   1.236665  2  260.81178 
C156 C157 C158 C159   0.213322  3  218.18819 
C156 C157 C158 C159   0.137216  4  173.10116 
C157 C158 C159 C160   0.490577  1  322.44838 
C157 C158 C159 C160   0.999538  2  246.15222 
C157 C158 C159 C160   0.056881  3  154.61602 
C157 C158 C159 C160   0.233996  4  94.55801  
C158 C159 C160 C161   0.492392  1  320.47678 
C158 C159 C160 C161   1.055489  2  281.70519 
C158 C159 C160 C161   0.052354  3  205.36158 
C158 C159 C160 C161   0.162736  4  145.12647 
C159 C160 C161 C162   1.183896  1  339.30358 
C159 C160 C161 C162   1.610325  2  324.57183 
C159 C160 C161 C162   0.461267  3  356.09346 
C159 C160 C161 C162   0.177526  4  2.98222   
C160 C161 C162 C163   0.719803  1  324.20971 
C160 C161 C162 C163   1.325397  2  267.49220 
C160 C161 C162 C163   0.227662  3  219.20064 
C160 C161 C162 C163   0.287933  4  151.15622 
C161 C162 C163 C164   0.859262  1  321.95964 
C161 C162 C163 C164   1.228114  2  274.01575 
C161 C162 C163 C164   0.244252  3  236.81273 
C161 C162 C163 C164   0.105891  4  171.14090 
C162 C163 C164 C165   0.951842  1  303.06007 
C162 C163 C164 C165   1.468772  2  255.05808 
C162 C163 C164 C165   0.225878  3  197.09527 
C162 C163 C164 C165   0.270564  4  128.28674 
C163 C164 C165 C166   0.525650  1  302.24530 
C163 C164 C165 C166   0.942626  2  259.40776 
C163 C164 C165 C166   0.067932  3  99.30454  
C163 C164 C165 C166   0.157614  4  91.58084  
C164 C165 C166 C167   0.752696  1  311.69651 
C164 C165 C166 C167   0.758215  2  279.70069 
C164 C165 C166 C167   0.218140  3  322.10998 
C164 C165 C166 C167   0.056640  4  198.25474 
C165 C166 C167 C168   0.760476  1  305.57142 
C165 C166 C167 C168   1.287332  2  262.47478 
C165 C166 C167 C168   0.076505  3  153.52123 
C165 C166 C167 C168   0.166531  4  103.51246 
C166 C167 C168 C169   0.088566  1  135.62769 
C166 C167 C168 C169   0.711817  2  248.45226 
C166 C167 C168 C169   0.173419  3  75.33013  
C166 C167 C168 C169   0.087011  4  25.26246  
C167 C168 C169 C170   0.147948  1  259.37132 
C167 C168 C169 C170   0.392555  2  22.92357  
C167 C168 C169 C170   0.103319  3  227.85370 
C167 C168 C169 C170   0.129118  4  12.82707  
C168 C169 C170 C171   0.655571  1  303.47891 
C168 C169 C170 C171   1.089714  2  264.16311 
C168 C169 C170 C171   0.109914  3  144.83448 
C168 C169 C170 C171   0.178941  4  104.83030 
C169 C170 C171 C172   0.087546  1  133.46357 
C169 C170 C171 C172   0.660559  2  248.93596 
C169 C170 C171 C172   0.147309  3  74.04953  
C169 C170 C171 C172   0.095550  4  26.26424  
C170 C171 C172 C173   0.113816  1  268.52001 
C170 C171 C172 C173   0.354948  2  11.41366  
C170 C171 C172 C173   0.081343  3  233.33879 
C170 C171 C172 C173   0.091481  4  356.25412 
C171 C172 C173 C174   0.826331  1  309.59083 
C171 C172 C173 C174   0.565528  2  267.12630 
C171 C172 C173 C174   0.173844  3  244.78138 
C171 C172 C173 C174   0.095141  4  162.81649 
C172 C173 C174 C175   0.621342  1  318.22785 
C172 C173 C174 C175   0.995259  2  264.70663 
C172 C173 C174 C175   0.146345  3  217.34420 
C172 C173 C174 C175   0.090526  4  136.62811 
C173 C174 C175 C176   0.455206  1  293.14188 
C173 C174 C175 C176   0.915440  2  248.67572 
C173 C174 C175 C176   0.141152  3  110.65385 
C173 C174 C175 C176   0.137725  4  94.55114  
C174 C175 C176 C177   0.950383  1  320.55528 
C174 C175 C176 C177   0.666830  2  286.83858 
C174 C175 C176 C177   0.216337  3  289.09203 
C174 C175 C176 C177   0.029608  4  182.16584 
C175 C176 C177 C178   0.684084  1  299.64915 
C175 C176 C177 C178   1.199802  2  253.91179 
C175 C176 C177 C178   0.099631  3  135.70751 
C175 C176 C177 C178   0.178277  4  89.60751  
C176 C177 C178 C179   0.605763  1  299.75286 
C176 C177 C178 C179   1.057599  2  270.72802 
C176 C177 C178 C179   0.074784  3  262.42184 
C176 C177 C178 C179   0.099052  4  88.20258  
C177 C178 C179 C180   0.747050  1  285.14888 
C177 C178 C179 C180   1.191448  2  251.34039 
C177 C178 C179 C180   0.135785  3  172.00758 
C177 C178 C179 C180   0.234008  4  121.35031 
C178 C179 C180 C181   0.888156  1  316.53529 
C178 C179 C180 C181   1.239462  2  263.42615 
C178 C179 C180 C181   0.296991  3  227.02518 
C178 C179 C180 C181   0.150508  4  180.02315 
C179 C180 C181 C182   0.654971  1  318.49543 
C179 C180 C181 C182   1.236052  2  243.63400 
C179 C180 C181 C182   0.124759  3  218.65918 
C179 C180 C181 C182   0.250530  4  113.49368 
C180 C181 C182 C183   0.621342  1  318.22785 
C180 C181 C182 C183   0.995259  2  264.70663 
C180 C181 C182 C183   0.146345  3  217.34420 
C180 C181 C182 C183   0.090526  4  136.62811 
C181 C182 C183 C184   0.455206  1  293.14188 
C181 C182 C183 C184   0.915440  2  248.67572 
C181 C182 C183 C184   0.141152  3  110.65385 
C181 C182 C183 C184   0.137725  4  94.55114  
C182 C183 C184 C185   1.064743  1  317.60274 
C182 C183 C184 C185   0.757489  2  281.28519 
C182 C183 C184 C185   0.281406  3  274.11671 
C182 C183 C184 C185   0.056898  4  213.40374 
C183 C184 C185 C186   0.531018  1  308.65173 
C183 C184 C185 C186   1.115281  2  244.91941 
C183 C184 C185 C186   0.165641  3  99.13780  
C183 C184 C185 C186   0.227886  4  80.23823  
C184 C185 C186 C187   0.093953  1  121.60815 
C184 C185 C186 C187   0.416612  2  252.18759 
C184 C185 C186 C187   0.165007  3  76.04176  
C184 C185 C186 C187   0.056097  4  71.15314  
C185 C186 C187 C188   0.152643  1  258.20818 
C185 C186 C187 C188   0.355329  2  16.32634  
C185 C186 C187 C188   0.088292  3  221.63463 
C185 C186 C187 C188   0.099106  4  8.60837   
C186 C187 C188 C189   0.718605  1  318.75671 
C186 C187 C188 C189   1.069075  2  253.72924 
C186 C187 C188 C189   0.222837  3  197.58173 
C186 C187 C188 C189   0.207156  4  130.49957 
C187 C188 C189 C190   0.621342  1  318.22785 
C187 C188 C189 C190   0.995259  2  264.70663 
C187 C188 C189 C190   0.146345  3  217.34420 
C187 C188 C189 C190   0.090526  4  136.62811 
C188 C189 C190 C191   0.891090  1  307.42212 
C188 C189 C190 C191   1.316423  2  265.25508 
C188 C189 C190 C191   0.080887  3  223.64749 
C188 C189 C190 C191   0.083875  4  113.04218 
C189 C190 C191 C192   0.775127  1  306.46697 
C189 C190 C191 C192   1.299761  2  239.22347 
C189 C190 C191 C192   0.185901  3  178.02037 
C189 C190 C191 C192   0.307762  4  107.28034 
C190 C191 C192 C193   0.553155  1  323.35483 
C190 C191 C192 C193   0.875025  2  257.34631 
C190 C191 C192 C193   0.153778  3  185.53895 
C190 C191 C192 C193   0.188095  4  114.61213 
C191 C192 C193 C194   0.465448  1  319.88948 
C191 C192 C193 C194   1.007340  2  279.39747 
C191 C192 C193 C194   0.037416  3  254.24778 
C191 C192 C193 C194   0.112095  4  160.60664 
C192 C193 C194 C195   0.586712  1  296.55566 
C192 C193 C194 C195   0.968905  2  251.53062 
C192 C193 C194 C195   0.126380  3  169.96979 
C192 C193 C194 C195   0.188676  4  126.16674 
C193 C194 C195 C196   0.727753  1  308.25466 
C193 C194 C195 C196   0.818627  2  261.28735 
C193 C194 C195 C196   0.177959  3  235.60135 
C193 C194 C195 C196   0.055664  4  152.57720 
C194 C195 C196 C197   0.921057  1  355.03415 
C194 C195 C196 C197   1.591501  2  331.57014 
C194 C195 C196 C197   0.211307  3  13.63852  
C194 C195 C196 C197   0.289109  4  328.73369 
C195 C196 C197 C198   1.107873  1  327.58453 
C195 C196 C197 C198   1.763733  2  280.67016 
C195 C196 C197 C198   0.347065  3  245.62394 
C195 C196 C197 C198   0.188159  4  199.80980 
C196 C197 C198 C199   0.466153  1  299.89553 
C196 C197 C198 C199   1.126569  2  231.10442 
C196 C197 C198 C199   0.194067  3  104.28827 
C196 C197 C198 C199   0.237146  4  77.37106  
C197 C198 C199 C200   0.950383  1  320.55528 
C197 C198 C199 C200   0.666830  2  286.83858 
C197 C198 C199 C200   0.216337  3  289.09203 
C197 C198 C199 C200   0.029608  4  182.16584 
C198 C199 C200 C201   0.942868  1  304.94630 
C198 C199 C200 C201   1.447415  2  256.96861 
C198 C199 C200 C201   0.186898  3  236.54630 
C198 C199 C200 C201   0.157219  4  168.45066 
C199 C200 C201 C202   0.531320  1  322.21690 
C199 C200 C201 C202   1.213917  2  248.99968 
C199 C200 C201 C202   0.045058  3  71.83957  
C199 C200 C201 C202   0.169785  4  86.66013  
C200 C201 C202 C203   0.464158  1  290.08964 
C200 C201 C202 C203   0.879946  2  263.72364 
C200 C201 C202 C203   0.021620  3  143.10524 
C200 C201 C202 C203   0.136485  4  96.53822  
C201 C202 C203 C204   0.752696  1  311.69651 
C201 C202 C203 C204   0.758215  2  279.70069 
C201 C202 C203 C204   0.218140  3  322.10998 
C201 C202 C203 C204   0.056640  4  198.25474 
C202 C203 C204 C205   1.796248  1  338.81311 
C202 C203 C204 C205   2.262874  2  317.22515 
C202 C203 C204 C205   0.706914  3  319.60190 
C202 C203 C204 C205   0.474774  4  297.55492 
C203 C204 C205 C206   0.654273  1  329.07598 
C203 C204 C205 C206   1.327166  2  277.93375 
C203 C204 C205 C206   0.174931  3  218.51822 
C203 C204 C205 C206   0.214967  4  138.73436 
C204 C205 C206 C207   0.087546  1  133.46357 
C204 C205 C206 C207   0.660559  2  248.93596 
C204 C205 C206 C207   0.147309  3  74.04953  
C204 C205 C206 C207   0.095550  4  26.26424  
C205 C206 C207 C208   0.154396  1  256.59640 
C205 C206 C207 C208   0.367784  2  16.46385  
C205 C206 C207 C208   0.092438  3  219.40863 
C205 C206 C207 C208   0.108367  4  12.49566  
C206 C207 C208 C209   0.540134  1  315.80703 
C206 C207 C208 C209   0.853683  2  259.88127 
C206 C207 C208 C209   0.161270  3  195.64966 
C206 C207 C208 C209   0.189473  4  120.05310 
C207 C208 C209 C210   0.462579  1  321.33567 
C207 C208 C209 C210   0.938551  2  285.29247 
C207 C208 C209 C210   0.067180  3  188.02795 
C207 C208 C209 C210   0.194654  4  136.59602 
C208 C209 C210 C211   0.589384  1  302.49454 
C208 C209 C210 C211   1.333433  2  276.93448 
C208 C209 C210 C211   0.164967  3  273.68646 
C208 C209 C210 C211   0.080265  4  139.96053 
C209 C210 C211 C212   0.760476  1  305.57142 
C209 C210 C211 C212   1.287332  2  262.47478 
C209 C210 C211 C212   0.076505  3  153.52123 
C209 C210 C211 C212   0.166531  4  103.51246 
C210 C211 C212 C213   1.055799  1  329.59510 
C210 C211 C212 C213   1.604187  2  317.88407 
C210 C211 C212 C213   0.215612  3  12.00210  
C210 C211 C212 C213   0.069199  4  30.64131  
C211 C212 C213 C214   0.828062  1  332.54534 
C211 C212 C213 C214   1.500962  2  286.50992 
C211 C212 C213 C214   0.202404  3  252.17951 
C211 C212 C213 C214   0.093714  4  184.89091 
C212 C213 C214 C215   0.942868  1  304.94630 
C212 C213 C214 C215   1.447415  2  256.96861 
C212 C213 C214 C215   0.186898  3  236.54630 
C212 C213 C214 C215   0.157219  4  168.45066 
C213 C214 C215 C216   0.433252  1  323.65106 
C213 C214 C215 C216   1.055195  2  249.89260 
C213 C214 C215 C216   0.104268  3  94.75861  
C213 C214 C215 C216   0.200373  4  89.36916  
C214 C215 C216 C217   0.752696  1  311.69651 
C214 C215 C216 C217   0.758215  2  279.70069 
C214 C215 C216 C217   0.218140  3  322.10998 
C214 C215 C216 C217   0.056640  4  198.25474 
C215 C216 C217 C218   1.796248  1  338.81311 
C215 C216 C217 C218   2.262874  2  317.22515 
C215 C216 C217 C218   0.706914  3  319.60190 
C215 C216 C217 C218   0.474774  4  297.55492 
C216 C217 C218 C219   1.107873  1  327.58453 
C216 C217 C218 C219   1.763733  2  280.67016 
C216 C217 C218 C219   0.347065  3  245.62394 
C216 C217 C218 C219   0.188159  4  199.80980 
C217 C218 C219 C220   0.083619  1  189.77581 
C217 C218 C219 C220   0.746189  2  228.22098 
C217 C218 C219 C220   0.184920  3  106.55496 
C217 C218 C219 C220   0.071306  4  353.72341 
C218 C219 C220 C221   0.159558  1  252.93739 
C218 C219 C220 C221   0.462444  2  22.27955  
C218 C219 C220 C221   0.128721  3  221.38539 
C218 C219 C220 C221   0.189640  4  8.39293   
C219 C220 C221 C222   0.466153  1  299.89553 
C219 C220 C221 C222   1.126569  2  231.10442 
C219 C220 C221 C222   0.194067  3  104.28827 
C219 C220 C221 C222   0.237146  4  77.37106  
C220 C221 C222 C223   1.064743  1  317.60274 
C220 C221 C222 C223   0.757489  2  281.28519 
C220 C221 C222 C223   0.281406  3  274.11671 
C220 C221 C222 C223   0.056898  4  213.40374 
C221 C222 C223 C224   0.824282  1  308.86373 
C221 C222 C223 C224   1.398562  2  241.05641 
C221 C222 C223 C224   0.146294  3  222.28267 
C221 C222 C223 C224   0.239089  4  127.54188 
C222 C223 C224 C225   0.526044  1  325.35623 
C222 C223 C224 C225   1.072764  2  272.65299 
C222 C223 C224 C225   0.064472  3  137.61827 
C222 C223 C224 C225   0.141802  4  157.56666 
C223 C224 C225 C226   0.600199  1  288.41140 
C223 C224 C225 C226   1.002630  2  255.25770 
C223 C224 C225 C226   0.153647  3  209.17244 
C223 C224 C225 C226   0.170740  4  127.78482 
C224 C225 C226 C227   0.667746  1  318.32698 
C224 C225 C226 C227   1.049766  2  266.62564 
C224 C225 C226 C227   0.173820  3  202.82273 
C224 C225 C226 C227   0.151098  4  116.81694 
C225 C226 C227 C228   0.734219  1  295.65322 
C225 C226 C227 C228   1.133758  2  256.42520 
C225 C226 C227 C228   0.179248  3  234.60735 
C225 C226 C227 C228   0.136997  4  153.84118 
C226 C227 C228 C229   0.660721  1  331.64635 
C226 C227 C228 C229   1.269226  2  284.32162 
C226 C227 C228 C229   0.038869  3  297.42658 
C226 C227 C228 C229   0.181311  4  211.87848 
C227 C228 C229 C230   0.903322  1  309.46535 
C227 C228 C229 C230   1.440120  2  266.90502 
C227 C228 C229 C230   0.125394  3  231.76253 
C227 C228 C229 C230   0.142300  4  157.10966 
C228 C229 C230 C231   0.675037  1  302.40115 
C228 C229 C230 C231   1.102550  2  261.03535 
C228 C229 C230 C231   0.170818  3  151.53725 
C228 C229 C230 C231   0.266698  4  99.76521  
C229 C230 C231 C232   0.589384  1  302.49454 
C229 C230 C231 C232   1.333433  2  276.93448 
C229 C230 C231 C232   0.164967  3  273.68646 
C229 C230 C231 C232   0.080265  4  139.96053 
C230 C231 C232 C233   0.663066  1  295.96893 
C230 C231 C232 C233   1.125548  2  246.19817 
C230 C231 C232 C233   0.169298  3  177.14200 
C230 C231 C232 C233   0.262684  4  124.14872 
C231 C232 C233 C234   0.647694  1  311.88330 
C231 C232 C233 C234   0.778506  2  267.46780 
C231 C232 C233 C234   0.072967  3  232.15960 
C231 C232 C233 C234   0.120042  4  81.92965  
C232 C233 C234 C235   0.488209  1  285.76655 
C232 C233 C234 C235   0.848776  2  258.90297 
C232 C233 C234 C235   0.083199  3  188.50409 
C232 C233 C234 C235   0.182586  4  116.15458 
C233 C234 C235 C236   0.485552  1  314.53904 
C233 C234 C235 C236   0.961549  2  271.11077 
C233 C234 C235 C236   0.098571  3  222.64880 
C233 C234 C235 C236   0.175756  4  158.10114 
C234 C235 C236 C237   0.839765  1  325.91775 
C234 C235 C236 C237   1.250983  2  271.66163 
C234 C235 C236 C237   0.198115  3  221.80996 
C234 C235 C236 C237   0.106713  4  169.15198 
C235 C236 C237 C238   0.819663  1  300.01184 
C235 C236 C237 C238   1.283915  2  249.95035 
C235 C236 C237 C238   0.175797  3  216.06016 
C235 C236 C237 C238   0.199414  4  143.65163 
C236 C237 C238 C239   0.921057  1  355.03415 
C236 C237 C238 C239   1.591501  2  331.57014 
C236 C237 C238 C239   0.211307  3  13.63852  
C236 C237 C238 C239   0.289109  4  328.73369 
C237 C238 C239 C240   0.064066  1  204.35280 
C237 C238 C239 C240   0.734209  2  257.68975 
C237 C238 C239 C240   0.099011  3  161.14862 
C237 C238 C239 C240   0.129823  4  23.94942  
C238 C239 C240 C241   0.139335  1  263.20395 
C238 C239 C240 C241   0.371569  2  25.97753  
C238 C239 C240 C241   0.097410  3  237.97816 
C238 C239 C240 C241   0.128769  4  25.96171  
C239 C240 C241 C242   0.573985  1  298.15827 
C239 C240 C241 C242   0.551401  2  263.23214 
C239 C240 C241 C242   0.048730  3  313.88167 
C239 C240 C241 C242   0.088240  4  153.78068 
C240 C241 C242 C243   0.415420  1  315.84772 
C240 C241 C242 C243   0.861341  2  274.94798 
C240 C241 C242 C243   0.077157  3  201.15709 
C240 C241 C242 C243   0.192344  4  149.40315 
C241 C242 C243 C244   0.415420  1  315.84772 
C241 C242 C243 C244   0.861341  2  274.94798 
C241 C242 C243 C244   0.077157  3  201.15709 
C241 C242 C243 C244   0.192344  4  149.40315 
C242 C243 C244 C245   0.057808  1  162.92650 
C242 C243 C244 C245   0.647410  2  261.63824 
C242 C243 C244 C245   0.099231  3  124.38290 
C242 C243 C244 C245   0.074248  4  55.90514  
C243 C244 C245 C246   0.152481  1  261.71364 
C243 C244 C245 C246   0.376784  2  31.97657  
C243 C244 C245 C246   0.095788  3  241.65494 
C243 C244 C245 C246   0.150873  4  40.36515  
C244 C245 C246 C247   0.636518  1  310.99920 
C244 C245 C246 C247   1.183072  2  259.80231 
C244 C245 C246 C247   0.180427  3  239.77444 
C244 C245 C246 C247   0.196586  4  167.89648 
C245 C246 C247 C248   0.527518  1  329.79048 
C245 C246 C247 C248   0.960513  2  281.49021 
C245 C246 C247 C248   0.089708  3  158.82824 
C245 C246 C247 C248   0.135479  4  144.89728 
C246 C247 C248 C249   0.083196  1  125.51406 
C246 C247 C248 C249   0.730901  2  251.51515 
C246 C247 C248 C249   0.134842  3  58.35289  
C246 C247 C248 C249   0.117487  4  24.34203  
C247 C248 C249 C250   0.150581  1  260.49378 
C247 C248 C249 C250   0.393292  2  32.93344  
C247 C248 C249 C250   0.099609  3  237.76330 
C247 C248 C249 C250   0.168680  4  38.00152  
C248 C249 C250 C251   0.422066  1  287.35483 
C248 C249 C250 C251   1.040105  2  271.69119 
C248 C249 C250 C251   0.059376  3  180.48875 
C248 C249 C250 C251   0.276338  4  108.04126 
C249 C250 C251 C252   0.422066  1  287.35483 
C249 C250 C251 C252   1.040105  2  271.69119 
C249 C250 C251 C252   0.059376  3  180.48875 
C249 C250 C251 C252   0.276338  4  108.04126 
C250 C251 C252 C253   0.495549  1  284.43667 
C250 C251 C252 C253   1.116733  2  259.01665 
C250 C251 C252 C253   0.132530  3  212.15133 
C250 C251 C252 C253   0.222033  4  135.21859 
C251 C252 C253 C254   0.662983  1  319.87745 
C251 C252 C253 C254   1.008436  2  254.21604 
C251 C252 C253 C254   0.198219  3  198.11803 
C251 C252 C253 C254   0.186869  4  133.87095 
C252 C253 C254 C255   0.844316  1  321.02110 
C252 C253 C254 C255   1.236665  2  260.81178 
C252 C253 C254 C255   0.213322  3  218.18819 
C252 C253 C254 C255   0.137216  4  173.10116 
C253 C254 C255 C256   0.083515  1  198.94386 
C253 C254 C255 C256   0.740670  2  230.97595 
C253 C254 C255 C256   0.176562  3  118.65303 
C253 C254 C255 C256   0.068133  4  359.59960 
C254 C255 C256 C257   0.152643  1  258.20818 
C254 C255 C256 C257   0.355329  2  16.32634  
C254 C255 C256 C257   0.088292  3  221.63463 
C254 C255 C256 C257   0.099106  4  8.60837   
C255 C256 C257 C258   0.839765  1  325.91775 
C255 C256 C257 C258   1.250983  2  271.66163 
C255 C256 C257 C258   0.198115  3  221.80996 
C255 C256 C257 C258   0.106713  4  169.15198 
C256 C257 C258 C259   0.718517  1  302.35359 
C256 C257 C258 C259   1.245359  2  258.51094 
C256 C257 C258 C259   0.126222  3  156.23765 
C256 C257 C258 C259   0.208661  4  108.65778 
C257 C258 C259 C260   1.183896  1  339.30358 
C257 C258 C259 C260   1.610325  2  324.57183 
C257 C258 C259 C260   0.461267  3  356.09346 
C257 C258 C259 C260   0.177526  4  2.98222   
C258 C259 C260 C261   0.608562  1  326.93936 
C258 C259 C260 C261   1.267487  2  272.99081 
C258 C259 C260 C261   0.131297  3  198.29336 
C258 C259 C260 C261   0.197339  4  114.38523 
C259 C260 C261 C262   0.634602  1  290.75887 
C259 C260 C261 C262   1.039440  2  256.20667 
C259 C260 C261 C262   0.176748  3  228.83693 
C259 C260 C261 C262   0.111932  4  157.16352 
C260 C261 C262 C263   0.604923  1  322.26904 
C260 C261 C262 C263   1.051672  2  265.84880 
C260 C261 C262 C263   0.117625  3  215.35369 
C260 C261 C262 C263   0.225208  4  162.13350 
C261 C262 C263 C264   0.859262  1  321.95964 
C261 C262 C263 C264   1.228114  2  274.01575 
C261 C262 C263 C264   0.244252  3  236.81273 
C261 C262 C263 C264   0.105891  4  171.14090 
C262 C263 C264 C265   0.903322  1  309.46535 
C262 C263 C264 C265   1.440120  2  266.90502 
C262 C263 C264 C265   0.125394  3  231.76253 
C262 C263 C264 C265   0.142300  4  157.10966 
C263 C264 C265 C266   0.646334  1  301.72274 
C263 C264 C265 C266   1.162902  2  257.19012 
C263 C264 C265 C266   0.034475  3  168.83049 
C263 C264 C265 C266   0.124216  4  121.84078 
C264 C265 C266 C267   0.664667  1  298.08264 
C264 C265 C266 C267   1.026731  2  254.05698 
C264 C265 C266 C267   0.141954  3  180.29107 
C264 C265 C266 C267   0.192294  4  123.63304 
C265 C266 C267 C268   0.405682  1  318.85984 
C265 C266 C267 C268   0.885525  2  247.16444 
C265 C266 C267 C268   0.148912  3  157.00240 
C265 C266 C267 C268   0.126201  4  108.74716 
C266 C267 C268 C269   0.866852  1  319.69410 
C266 C267 C268 C269   0.599500  2  284.71055 
C266 C267 C268 C269   0.161009  3  293.28363 
C266 C267 C268 C269   0.045937  4  121.77890 
C267 C268 C269 C270   0.518985  1  278.73213 
C267 C268 C269 C270   1.028500  2  246.77504 
C267 C268 C269 C270   0.173915  3  90.82451  
C267 C268 C269 C270   0.149839  4  93.69855  
C268 C269 C270 C271   0.097055  1  119.93162 
C268 C269 C270 C271   0.261594  2  255.86517 
C268 C269 C270 C271   0.092478  3  73.75731  
C268 C269 C270 C271   0.057265  4  49.52220  
C269 C270 C271 C272   0.157754  1  254.72335 
C269 C270 C271 C272   0.380533  2  13.08216  
C269 C270 C271 C272   0.097324  3  212.57934 
C269 C270 C271 C272   0.110578  4  352.41427 
C270 C271 C272 C273   0.789105  1  328.71501 
C270 C271 C272 C273   1.416691  2  279.29067 
C270 C271 C272 C273   0.123863  3  289.16062 
C270 C271 C272 C273   0.249635  4  212.31761 
C271 C272 C273 C274   0.824282  1  308.86373 
C271 C272 C273 C274   1.398562  2  241.05641 
C271 C272 C273 C274   0.146294  3  222.28267 
C271 C272 C273 C274   0.239089  4  127.54188 
C272 C273 C274 C275   0.423721  1  326.90899 
C272 C273 C274 C275   0.922562  2  273.68194 
C272 C273 C274 C275   0.107597  3  130.63153 
C272 C273 C274 C275   0.142211  4  148.62390 
C273 C274 C275 C276   0.625106  1  305.61152 
C273 C274 C275 C276   0.610692  2  274.55297 
C273 C274 C275 C276   0.076565  3  348.05457 
C273 C274 C275 C276   0.110245  4  146.98016 
C274 C275 C276 C277   0.625493  1  297.37501 
C274 C275 C276 C277   1.341333  2  266.40115 
C274 C275 C276 C277   0.212444  3  257.33668 
C274 C275 C276 C277   0.101386  4  179.50380 
C275 C276 C277 C278   0.433252  1  323.65106 
C275 C276 C277 C278   1.055195  2  249.89260 
C275 C276 C277 C278   0.104268  3  94.75861  
C275 C276 C277 C278   0.200373  4  89.36916  
C276 C277 C278 C279   0.593022  1  300.72519 
C276 C277 C278 C279   0.566126  2  268.28543 
C276 C277 C278 C279   0.065367  3  333.11987 
C276 C277 C278 C279   0.077907  4  151.15508 
C277 C278 C279 C280   0.517277  1  331.34783 
C277 C278 C279 C280   0.882993  2  273.50592 
C277 C278 C279 C280   0.007157  3  32.93344  
C277 C278 C279 C280   0.157724  4  121.29989 
C278 C279 C280 C281   0.589384  1  302.49454 
C278 C279 C280 C281   1.333433  2  276.93448 
C278 C279 C280 C281   0.164967  3  273.68646 
C278 C279 C280 C281   0.080265  4  139.96053 
C279 C280 C281 C282   0.556394  1  298.29062 
C279 C280 C281 C282   1.040241  2  255.51394 
C279 C280 C281 C282   0.130359  3  116.47292 
C279 C280 C281 C282   0.196429  4  94.64969  
C280 C281 C282 C283   0.889442  1  337.89234 
C280 C281 C282 C283   0.880914  2  327.58453 
C280 C281 C282 C283   0.351421  3  22.92071  
C280 C281 C282 C283   0.067261  4  347.59074 
C281 C282 C283 C284   0.828062  1  332.54534 
C281 C282 C283 C284   1.500962  2  286.50992 
C281 C282 C283 C284   0.202404  3  252.17951 
C281 C282 C283 C284   0.093714  4  184.89091 
C282 C283 C284 C285   0.598556  1  296.69088 
C282 C283 C284 C285   1.010356  2  251.31621 
C282 C283 C284 C285   0.133152  3  155.27058 
C282 C283 C284 C285   0.241188  4  106.40942 
C283 C284 C285 C286   0.526733  1  323.50094 
C283 C284 C285 C286   1.095489  2  285.37669 
C283 C284 C285 C286   0.025782  3  249.29384 
C283 C284 C285 C286   0.128963  4  139.19045 
C284 C285 C286 C287   0.760846  1  287.09184 
C284 C285 C286 C287   1.213010  2  252.66488 
C284 C285 C286 C287   0.097257  3  209.48012 
C284 C285 C286 C287   0.150914  4  142.11950 
C285 C286 C287 C288   0.503600  1  327.74439 
C285 C286 C287 C288   1.041133  2  274.17767 
C285 C286 C287 C288   0.021656  3  136.99980 
C285 C286 C287 C288   0.145680  4  177.97923 
C286 C287 C288 C289   0.576558  1  300.23014 
C286 C287 C288 C289   0.912341  2  262.49976 
C286 C287 C288 C289   0.116886  3  152.16157 
C286 C287 C288 C289   0.177150  4  112.54254 
C287 C288 C289 C290   0.613956  1  323.77310 
C287 C288 C289 C290   0.989733  2  259.42082 
C287 C288 C289 C290   0.161104  3  271.88852 
C287 C288 C289 C290   0.121408  4  166.89240 
C288 C289 C290 C291   0.660721  1  331.64635 
C288 C289 C290 C291   1.269226  2  284.32162 
C288 C289 C290 C291   0.038869  3  297.42658 
C288 C289 C290 C291   0.181311  4  211.87848 
C289 C290 C291 C292   0.646334  1  301.72274 
C289 C290 C291 C292   1.162902  2  257.19012 
C289 C290 C291 C292   0.034475  3  168.83049 
C289 C290 C291 C292   0.124216  4  121.84078 

IMPHI
! sidechain improper dihedrals to maintain chirality

NONBONDED NBXMOD 3 ATOM CDIEL SWITCH VATOM VDISTANCE VSWITCH -
CUTNB 37 CTOFNB 20 CTONNB 18 EPS 78.5 WMIN 1.5 E14FAC 1.0
!atom           e_min   r_min/2
A1       0.0  -0.000132    3.250299  
A2       0.0  -0.000132    2.588723  
A3       0.0  -0.000132    3.247172  
A4       0.0  -0.000132    3.604648  
A5       0.0  -0.000132    3.077521  
A6       0.0  -0.000132    2.897984  
A7       0.0  -0.000132    3.717450  
A8       0.0  -0.000132    3.048594  
A9       0.0  -0.000132    3.081893  
A10      0.0  -0.000132    2.625508  
A11      0.0  -0.000132    3.156587  
A12      0.0  -0.000132    2.736411  
A13      0.0  -0.000132    2.986760  
A14      0.0  -0.000132    3.241245  
A15      0.0  -0.000132    2.476059  
A16      0.0  -0.000132    3.552693  
A17      0.0  -0.000132    3.651012  
A18      0.0  -0.000132    3.158825  
A19      0.0  -0.000132    3.663583  
A20      0.0  -0.000132    3.136712  
A21      0.0  -0.000132    3.517831  
A22      0.0  -0.000132    2.897984  
A23      0.0  -0.000132    3.100863  
A24      0.0  -0.000132    2.621362  
A25      0.0  -0.000132    3.246614  
A26      0.0  -0.000132    2.588723  
A27      0.0  -0.000132    3.367800  
A28      0.0  -0.000132    3.818690  
A29      0.0  -0.000132    3.125925  
A30      0.0  -0.000132    3.029404  
A31      0.0  -0.000132    2.988135  
A32      0.0  -0.000132    2.988038  
A33      0.0  -0.000132    3.217542  
A34      0.0  -0.000132    3.145346  
A35      0.0  -0.000132    3.290157  
A36      0.0  -0.000132    3.257794  
A37      0.0  -0.000132    3.300989  
A38      0.0  -0.000132    3.381664  
A39      0.0  -0.000132    2.917908  
A40      0.0  -0.000132    2.500419  
A41      0.0  -0.000132    3.309785  
A42      0.0  -0.000132    3.795893  
A43      0.0  -0.000132    3.837729  
A44      0.0  -0.000132    3.577650  
A45      0.0  -0.000132    2.923600  
A46      0.0  -0.000132    3.154723  
A47      0.0  -0.000132    2.688324  
A48      0.0  -0.000132    3.371897  
A49      0.0  -0.000132    2.550624  
A50      0.0  -0.000132    2.056397  
A51      0.0  -0.000132    3.310280  
A52      0.0  -0.000132    3.105451  
A53      0.0  -0.000132    3.001551  
A54      0.0  -0.000132    4.121138  
A55      0.0  -0.000132    3.609330  
A56      0.0  -0.000132    3.001551  
A57      0.0  -0.000132    3.607308  
A58      0.0  -0.000132    2.469188  
A59      0.0  -0.000132    3.310280  
A60      0.0  -0.000132    3.379167  
A61      0.0  -0.000132    3.291742  
A62      0.0  -0.000132    4.543357  
A63      0.0  -0.000132    4.392767  
A64      0.0  -0.000132    3.790021  
A65      0.0  -0.000132    3.554320  
A66      0.0  -0.000132    3.795893  
A67      0.0  -0.000132    4.742648  
A68      0.0  -0.000132    3.477831  
A69      0.0  -0.000132    3.282031  
A70      0.0  -0.000132    3.476877  
A71      0.0  -0.000132    3.462433  
A72      0.0  -0.000132    3.378427  
A73      0.0  -0.000132    3.341396  
A74      0.0  -0.000132    2.761380  
A75      0.0  -0.000132    4.365237  
A76      0.0  -0.000132    4.509625  
A77      0.0  -0.000132    3.194090  
A78      0.0  -0.000132    3.517831  
A79      0.0  -0.000132    2.517535  
A80      0.0  -0.000132    3.207764  
A81      0.0  -0.000132    2.459988  
A82      0.0  -0.000132    3.083769  
A83      0.0  -0.000132    3.202143  
A84      0.0  -0.000132    2.402333  
A85      0.0  -0.000132    2.476059  
A86      0.0  -0.000132    2.995499  
A87      0.0  -0.000132    3.241245  
A88      0.0  -0.000132    3.408447  
A89      0.0  -0.000132    4.371647  
A90      0.0  -0.000132    3.742691  
A91      0.0  -0.000132    3.673822  
A92      0.0  -0.000132    3.309785  
A93      0.0  -0.000132    3.264217  
A94      0.0  -0.000132    2.578780  
A95      0.0  -0.000132    3.205856  
A96      0.0  -0.000132    2.823601  
A97      0.0  -0.000132    3.330688  
A98      0.0  -0.000132    2.657170  
A99      0.0  -0.000132    3.214394  
A100     0.0  -0.000132    2.610506  
A101     0.0  -0.000132    2.988038  
A102     0.0  -0.000132    2.903061  
A103     0.0  -0.000132    3.072904  
A104     0.0  -0.000132    2.853740  
A105     0.0  -0.000132    3.429754  
A106     0.0  -0.000132    3.919274  
A107     0.0  -0.000132    4.208494  
A108     0.0  -0.000132    3.126932  
A109     0.0  -0.000132    3.390647  
A110     0.0  -0.000132    3.022177  
A111     0.0  -0.000132    2.596981  
A112     0.0  -0.000132    3.464064  
A113     0.0  -0.000132    3.416124  
A114     0.0  -0.000132    3.128464  
A115     0.0  -0.000132    2.834149  
A116     0.0  -0.000132    3.534507  
A117     0.0  -0.000132    3.236382  
A118     0.0  -0.000132    2.523432  
A119     0.0  -0.000132    2.673519  
A120     0.0  -0.000132    3.063492  
A121     0.0  -0.000132    2.629149  
A122     0.0  -0.000132    3.081893  
A123     0.0  -0.000132    2.592791  
A124     0.0  -0.000132    3.156587  
A125     0.0  -0.000132    2.534574  
A126     0.0  -0.000132    2.736411  
A127     0.0  -0.000132    3.016335  
A128     0.0  -0.000132    3.090400  
A129     0.0  -0.000132    4.051992  
A130     0.0  -0.000132    4.166021  
A131     0.0  -0.000132    3.185370  
A132     0.0  -0.000132    3.213341  
A133     0.0  -0.000132    3.041629  
A134     0.0  -0.000132    3.586147  
A135     0.0  -0.000132    4.030044  
A136     0.0  -0.000132    3.274161  
A137     0.0  -0.000132    3.170741  
A138     0.0  -0.000132    3.273062  
A139     0.0  -0.000132    3.179970  
A140     0.0  -0.000132    3.154353  
A141     0.0  -0.000132    3.348904  
A142     0.0  -0.000132    2.988503  
A143     0.0  -0.000132    3.415130  
A144     0.0  -0.000132    3.443587  
A145     0.0  -0.000132    3.184079  
A146     0.0  -0.000132    3.415130  
A147     0.0  -0.000132    2.918752  
A148     0.0  -0.000132    3.377990  
A149     0.0  -0.000132    3.742410  
A150     0.0  -0.000132    2.825881  
A151     0.0  -0.000132    2.973051  
A152     0.0  -0.000132    2.935120  
A153     0.0  -0.000132    2.937718  
A154     0.0  -0.000132    2.051656  
A155     0.0  -0.000132    2.586259  
A156     0.0  -0.000132    2.826744  
A157     0.0  -0.000132    3.383973  
A158     0.0  -0.000132    3.232758  
A159     0.0  -0.000132    3.190999  
A160     0.0  -0.000132    3.002555  
A161     0.0  -0.000132    3.185370  
A162     0.0  -0.000132    3.352207  
A163     0.0  -0.000132    4.382485  
A164     0.0  -0.000132    3.782846  
A165     0.0  -0.000132    3.882681  
A166     0.0  -0.000132    3.699402  
A167     0.0  -0.000132    3.217473  
A168     0.0  -0.000132    3.648941  
A169     0.0  -0.000132    3.894902  
A170     0.0  -0.000132    3.261777  
A171     0.0  -0.000132    3.941219  
A172     0.0  -0.000132    3.795893  
A173     0.0  -0.000132    3.350368  
A174     0.0  -0.000132    3.385397  
A175     0.0  -0.000132    3.782241  
A176     0.0  -0.000132    4.258834  
A177     0.0  -0.000132    2.582906  
A178     0.0  -0.000132    2.987122  
A179     0.0  -0.000132    3.269326  
A180     0.0  -0.000132    2.976654  
A181     0.0  -0.000132    2.764492  
A182     0.0  -0.000132    3.605484  
A183     0.0  -0.000132    3.236664  
A184     0.0  -0.000132    2.808533  
A185     0.0  -0.000132    3.065494  
A186     0.0  -0.000132    4.862084  
A187     0.0  -0.000132    4.102864  
A188     0.0  -0.000132    4.342248  
A189     0.0  -0.000132    3.065494  
A190     0.0  -0.000132    2.899620  
A191     0.0  -0.000132    3.245940  
A192     0.0  -0.000132    3.190999  
A193     0.0  -0.000132    2.734107  
A194     0.0  -0.000132    2.826744  
A195     0.0  -0.000132    2.976654  
A196     0.0  -0.000132    3.505779  
A197     0.0  -0.000132    3.109619  
A198     0.0  -0.000132    3.300484  
A199     0.0  -0.000132    3.297190  
A200     0.0  -0.000132    2.478797  
A201     0.0  -0.000132    3.386046  
A202     0.0  -0.000132    4.030848  
A203     0.0  -0.000132    3.527166  
A204     0.0  -0.000132    4.362708  
A205     0.0  -0.000132    3.730366  
A206     0.0  -0.000132    4.732179  
A207     0.0  -0.000132    3.069527  
A208     0.0  -0.000132    3.173888  
A209     0.0  -0.000132    3.547078  
A210     0.0  -0.000132    3.105217  
A211     0.0  -0.000132    2.198815  
A212     0.0  -0.000132    3.581221  
A213     0.0  -0.000132    3.130582  
A214     0.0  -0.000132    3.036384  
A215     0.0  -0.000132    2.877916  
A216     0.0  -0.000132    2.548592  
A217     0.0  -0.000132    4.197103  
A218     0.0  -0.000132    4.365237  
A219     0.0  -0.000132    4.008655  
A220     0.0  -0.000132    3.301886  
A221     0.0  -0.000132    2.224197  
A222     0.0  -0.000132    3.313236  
A223     0.0  -0.000132    3.130582  
A224     0.0  -0.000132    3.180824  
A225     0.0  -0.000132    3.738776  
A226     0.0  -0.000132    3.776186  
A227     0.0  -0.000132    3.320356  
A228     0.0  -0.000132    2.598707  
A229     0.0  -0.000132    2.873400  
B1       0.0  -0.000132    3.803547  
B2       0.0  -0.000132    3.257117  
B3       0.0  -0.000132    3.513759  
B4       0.0  -0.000132    3.075483  
B5       0.0  -0.000132    2.845522  
B6       0.0  -0.000132    3.451103  
B7       0.0  -0.000132    3.674114  
B8       0.0  -0.000132    4.680738  
B9       0.0  -0.000132    3.383569  
B10      0.0  -0.000132    2.810746  
B11      0.0  -0.000132    3.078078  
B12      0.0  -0.000132    2.990175  
B13      0.0  -0.000132    2.653019  
B14      0.0  -0.000132    3.237122  
B15      0.0  -0.000132    4.005733  
B16      0.0  -0.000132    2.336410  
B17      0.0  -0.000132    2.291936  
B18      0.0  -0.000132    3.389074  
B19      0.0  -0.000132    3.141390  
B20      0.0  -0.000132    3.727010  
B21      0.0  -0.000132    3.219461  
B22      0.0  -0.000132    3.692354  
B23      0.0  -0.000132    2.648032  
B24      0.0  -0.000132    2.886287  
B25      0.0  -0.000132    2.094811  
B26      0.0  -0.000132    3.075483  
B27      0.0  -0.000132    3.305786  
B28      0.0  -0.000132    3.249147  
B29      0.0  -0.000132    3.578538  
B30      0.0  -0.000132    3.123901  
B31      0.0  -0.000132    3.017830  
B32      0.0  -0.000132    3.990468  
B33      0.0  -0.000132    4.589257  
B34      0.0  -0.000132    3.123901  
B35      0.0  -0.000132    3.262241  
B36      0.0  -0.000132    3.017830  
B37      0.0  -0.000132    3.305864  
B38      0.0  -0.000132    2.813493  
B39      0.0  -0.000132    3.141615  
B40      0.0  -0.000132    3.436894  
B41      0.0  -0.000132    3.088056  
B42      0.0  -0.000132    2.882102  
B43      0.0  -0.000132    3.057761  
B44      0.0  -0.000132    2.551628  
B45      0.0  -0.000132    3.491234  
B46      0.0  -0.000132    3.795893  
B47      0.0  -0.000132    3.623561  
B48      0.0  -0.000132    3.063492  
B49      0.0  -0.000132    3.243050  
B50      0.0  -0.000132    3.376763  
B51      0.0  -0.000132    2.550263  
B52      0.0  -0.000132    3.158825  
B53      0.0  -0.000132    2.579068  
B54      0.0  -0.000132    2.175312  
B55      0.0  -0.000132    2.737336  
B56      0.0  -0.000132    2.795135  
B57      0.0  -0.000132    3.513243  
B58      0.0  -0.000132    2.957256  
B59      0.0  -0.000132    2.579068  
B60      0.0  -0.000132    3.391494  
B61      0.0  -0.000132    3.966673  
B62      0.0  -0.000132    3.795893  
B63      0.0  -0.000132    3.701444  
B64      0.0  -0.000132    4.680738  
B65      0.0  -0.000132    4.317063  
B66      0.0  -0.000132    4.556523  
B67      0.0  -0.000132    3.286695  
B68      0.0  -0.000132    3.195522  
B69      0.0  -0.000132    2.629112  
B70      0.0  -0.000132    3.294881  
B71      0.0  -0.000132    2.306006  
B72      0.0  -0.000132    3.312957  
B73      0.0  -0.000132    3.322079  
B74      0.0  -0.000132    3.381014  
B75      0.0  -0.000132    2.771097  
B76      0.0  -0.000132    2.306006  
B77      0.0  -0.000132    3.221139  
B78      0.0  -0.000132    2.629112  
B79      0.0  -0.000132    3.286695  
B80      0.0  -0.000132    2.550243  
B81      0.0  -0.000132    2.163069  
B82      0.0  -0.000132    2.291936  
B83      0.0  -0.000132    3.319386  
B84      0.0  -0.000132    3.080315  
B85      0.0  -0.000132    3.919913  
B86      0.0  -0.000132    4.944449  
B87      0.0  -0.000132    3.979274  
B88      0.0  -0.000132    3.765840  
B89      0.0  -0.000132    2.551628  
B90      0.0  -0.000132    3.223725  
B91      0.0  -0.000132    3.519422  
B92      0.0  -0.000132    3.241627  
B93      0.0  -0.000132    2.644849  
B94      0.0  -0.000132    3.228090  
B95      0.0  -0.000132    2.813493  
B96      0.0  -0.000132    3.128464  
B97      0.0  -0.000132    3.609599  
B98      0.0  -0.000132    3.675798  
B99      0.0  -0.000132    4.037758  
B100     0.0  -0.000132    3.626864  
B101     0.0  -0.000132    3.648216  
B102     0.0  -0.000132    3.445451  
B103     0.0  -0.000132    2.424092  
B104     0.0  -0.000132    2.730193  
B105     0.0  -0.000132    4.005946  
B106     0.0  -0.000132    2.906238  
B107     0.0  -0.000132    2.984606  
B108     0.0  -0.000132    2.348548  
B109     0.0  -0.000132    2.990175  
B110     0.0  -0.000132    2.846531  
B111     0.0  -0.000132    2.907369  
B112     0.0  -0.000132    4.138286  
B113     0.0  -0.000132    4.308268  
B114     0.0  -0.000132    4.732179  
B115     0.0  -0.000132    4.422120  
B116     0.0  -0.000132    3.066403  
B117     0.0  -0.000132    4.049996  
B118     0.0  -0.000132    3.652297  
B119     0.0  -0.000132    3.149991  
B120     0.0  -0.000132    3.317447  
B121     0.0  -0.000132    3.500666  
B122     0.0  -0.000132    2.963542  
B123     0.0  -0.000132    3.450175  
B124     0.0  -0.000132    2.972366  
B125     0.0  -0.000132    3.466824  
B126     0.0  -0.000132    3.179970  
B127     0.0  -0.000132    4.547020  
B128     0.0  -0.000132    3.485118  
B129     0.0  -0.000132    3.170741  
B130     0.0  -0.000132    3.577075  
B131     0.0  -0.000132    4.368870  
B132     0.0  -0.000132    4.365237  
B133     0.0  -0.000132    3.075131  
B134     0.0  -0.000132    2.799428  
B135     0.0  -0.000132    3.357418  
B136     0.0  -0.000132    3.320396  
B137     0.0  -0.000132    2.972366  
B138     0.0  -0.000132    3.243938  
B139     0.0  -0.000132    2.963542  
B140     0.0  -0.000132    3.050229  
B141     0.0  -0.000132    3.487270  
B142     0.0  -0.000132    3.066312  
B143     0.0  -0.000132    2.591850  
B144     0.0  -0.000132    3.491728  
B145     0.0  -0.000132    3.176637  
B146     0.0  -0.000132    3.360911  
B147     0.0  -0.000132    4.567833  
B148     0.0  -0.000132    3.582555  
B149     0.0  -0.000132    3.360911  
B150     0.0  -0.000132    2.821541  
B151     0.0  -0.000132    3.526861  
B152     0.0  -0.000132    2.972446  
B153     0.0  -0.000132    3.432890  
B154     0.0  -0.000132    2.855586  
B155     0.0  -0.000132    3.380994  
B156     0.0  -0.000132    3.165162  
B157     0.0  -0.000132    4.231586  
B158     0.0  -0.000132    3.107023  
B159     0.0  -0.000132    2.685692  
B160     0.0  -0.000132    3.485997  
B161     0.0  -0.000132    3.759717  
B162     0.0  -0.000132    3.795893  
B163     0.0  -0.000132    4.530265  
B164     0.0  -0.000132    3.470112  
B165     0.0  -0.000132    3.178182  
B166     0.0  -0.000132    4.273502  
B167     0.0  -0.000132    2.920734  
B168     0.0  -0.000132    3.089333  
B169     0.0  -0.000132    2.764492  
B170     0.0  -0.000132    3.076457  
B171     0.0  -0.000132    4.230587  
B172     0.0  -0.000132    3.924762  
B173     0.0  -0.000132    2.832961  
B174     0.0  -0.000132    4.847051  
B175     0.0  -0.000132    2.889079  
B176     0.0  -0.000132    2.480307  
B177     0.0  -0.000132    2.559415  
B178     0.0  -0.000132    2.591850  
B179     0.0  -0.000132    2.608802  
B180     0.0  -0.000132    2.406144  
B181     0.0  -0.000132    3.050229  
B182     0.0  -0.000132    2.486521  
B183     0.0  -0.000132    3.243938  
B184     0.0  -0.000132    2.666021  
B185     0.0  -0.000132    3.409293  
B186     0.0  -0.000132    4.139606  
B187     0.0  -0.000132    3.370210  
B188     0.0  -0.000132    3.036291  
B189     0.0  -0.000132    3.549254  
B190     0.0  -0.000132    3.692646  
B191     0.0  -0.000132    3.845390  
B192     0.0  -0.000132    3.549254  
B193     0.0  -0.000132    5.273160  
B194     0.0  -0.000132    3.845390  
B195     0.0  -0.000132    3.999041  
B196     0.0  -0.000132    3.161772  
B197     0.0  -0.000132    2.549585  
B198     0.0  -0.000132    3.165162  
B199     0.0  -0.000132    2.855586  
B200     0.0  -0.000132    3.359906  
B201     0.0  -0.000132    2.970384  
B202     0.0  -0.000132    3.136958  
B203     0.0  -0.000132    3.920864  
B204     0.0  -0.000132    3.388181  
B205     0.0  -0.000132    2.799284  
B206     0.0  -0.000132    3.475363  
B207     0.0  -0.000132    4.270864  
B208     0.0  -0.000132    4.058141  
B209     0.0  -0.000132    3.475363  
B210     0.0  -0.000132    3.138076  
B211     0.0  -0.000132    3.299035  
B212     0.0  -0.000132    3.367491  
B213     0.0  -0.000132    2.715698  
B214     0.0  -0.000132    3.371917  
B215     0.0  -0.000132    2.802166  
B216     0.0  -0.000132    3.719795  
B217     0.0  -0.000132    3.345142  
B218     0.0  -0.000132    3.573269  
B219     0.0  -0.000132    2.873400  
C1       0.0  -0.000132    4.480233  
C2       0.0  -0.000132    3.257731  
C3       0.0  -0.000132    4.258416  
C4       0.0  -0.000132    3.293018  
C5       0.0  -0.000132    4.853912  
C6       0.0  -0.000132    3.519608  
C7       0.0  -0.000132    4.732179  
C8       0.0  -0.000132    4.623006  
C9       0.0  -0.000132    4.412365  
C10      0.0  -0.000132    3.936870  
C11      0.0  -0.000132    4.742470  
C12      0.0  -0.000132    4.680738  
C13      0.0  -0.000132    3.398850  
C14      0.0  -0.000132    3.578554  
C15      0.0  -0.000132    2.631271  
C16      0.0  -0.000132    3.157688  
C17      0.0  -0.000132    2.803537  
C18      0.0  -0.000132    3.966449  
C19      0.0  -0.000132    3.207489  
C20      0.0  -0.000132    3.736102  
C21      0.0  -0.000132    3.542804  
C22      0.0  -0.000132    3.500995  
C23      0.0  -0.000132    3.319860  
C24      0.0  -0.000132    3.146328  
C25      0.0  -0.000132    4.122904  
C26      0.0  -0.000132    4.319262  
C27      0.0  -0.000132    4.698010  
C28      0.0  -0.000132    4.122904  
C29      0.0  -0.000132    4.871193  
C30      0.0  -0.000132    4.787414  
C31      0.0  -0.000132    2.930004  
C32      0.0  -0.000132    2.730088  
C33      0.0  -0.000132    3.933650  
C34      0.0  -0.000132    3.401968  
C35      0.0  -0.000132    2.496609  
C36      0.0  -0.000132    2.943085  
C37      0.0  -0.000132    3.203493  
C38      0.0  -0.000132    3.063841  
C39      0.0  -0.000132    3.622184  
C40      0.0  -0.000132    3.046107  
C41      0.0  -0.000132    3.216400  
C42      0.0  -0.000132    2.854489  
C43      0.0  -0.000132    3.500995  
C44      0.0  -0.000132    4.149420  
C45      0.0  -0.000132    3.969619  
C46      0.0  -0.000132    3.185912  
C47      0.0  -0.000132    3.152761  
C48      0.0  -0.000132    2.803537  
C49      0.0  -0.000132    3.278466  
C50      0.0  -0.000132    2.631271  
C51      0.0  -0.000132    3.073348  
C52      0.0  -0.000132    3.257462  
C53      0.0  -0.000132    3.682461  
C54      0.0  -0.000132    3.051410  
C55      0.0  -0.000132    3.949583  
C56      0.0  -0.000132    2.852654  
C57      0.0  -0.000132    2.783690  
C58      0.0  -0.000132    3.911413  
C59      0.0  -0.000132    3.795893  
C60      0.0  -0.000132    4.732179  
C61      0.0  -0.000132    3.911413  
C62      0.0  -0.000132    3.751727  
C63      0.0  -0.000132    3.235202  
C64      0.0  -0.000132    2.783690  
C65      0.0  -0.000132    2.905827  
C66      0.0  -0.000132    2.731601  
C67      0.0  -0.000132    3.051410  
C68      0.0  -0.000132    3.185227  
C69      0.0  -0.000132    3.800307  
C70      0.0  -0.000132    4.471246  
C71      0.0  -0.000132    3.269560  
C72      0.0  -0.000132    2.637419  
C73      0.0  -0.000132    4.302804  
C74      0.0  -0.000132    3.618702  
C75      0.0  -0.000132    3.699805  
C76      0.0  -0.000132    2.569225  
C77      0.0  -0.000132    3.181323  
C78      0.0  -0.000132    3.143060  
C79      0.0  -0.000132    3.222650  
C80      0.0  -0.000132    3.150898  
C81      0.0  -0.000132    3.295094  
C82      0.0  -0.000132    3.313189  
C83      0.0  -0.000132    3.577136  
C84      0.0  -0.000132    3.882406  
C85      0.0  -0.000132    4.365237  
C86      0.0  -0.000132    3.577136  
C87      0.0  -0.000132    3.147588  
C88      0.0  -0.000132    2.801837  
C89      0.0  -0.000132    3.182738  
C90      0.0  -0.000132    2.746596  
C91      0.0  -0.000132    3.098563  
C92      0.0  -0.000132    3.206700  
C93      0.0  -0.000132    3.414224  
C94      0.0  -0.000132    2.516712  
C95      0.0  -0.000132    3.182693  
C96      0.0  -0.000132    4.226637  
C97      0.0  -0.000132    3.615842  
C98      0.0  -0.000132    3.406690  
C99      0.0  -0.000132    2.875656  
C100     0.0  -0.000132    3.923135  
C101     0.0  -0.000132    3.520708  
C102     0.0  -0.000132    3.815791  
C103     0.0  -0.000132    2.516712  
C104     0.0  -0.000132    3.166760  
C105     0.0  -0.000132    2.535173  
C106     0.0  -0.000132    2.904900  
C107     0.0  -0.000132    2.746596  
C108     0.0  -0.000132    3.480262  
C109     0.0  -0.000132    3.433885  
C110     0.0  -0.000132    3.473789  
C111     0.0  -0.000132    3.659331  
C112     0.0  -0.000132    2.824556  
C113     0.0  -0.000132    3.069181  
C114     0.0  -0.000132    3.603375  
C115     0.0  -0.000132    2.715818  
C116     0.0  -0.000132    2.582706  
C117     0.0  -0.000132    2.721920  
C118     0.0  -0.000132    3.204873  
C119     0.0  -0.000132    2.633630  
C120     0.0  -0.000132    3.285550  
C121     0.0  -0.000132    2.853337  
C122     0.0  -0.000132    3.505316  
C123     0.0  -0.000132    3.031205  
C124     0.0  -0.000132    4.131072  
C125     0.0  -0.000132    3.293018  
C126     0.0  -0.000132    3.656872  
C127     0.0  -0.000132    2.900100  
C128     0.0  -0.000132    3.366171  
C129     0.0  -0.000132    3.159274  
C130     0.0  -0.000132    3.694423  
C131     0.0  -0.000132    3.109555  
C132     0.0  -0.000132    3.274463  
C133     0.0  -0.000132    2.988135  
C134     0.0  -0.000132    3.035540  
C135     0.0  -0.000132    3.717063  
C136     0.0  -0.000132    3.767498  
C137     0.0  -0.000132    3.498533  
C138     0.0  -0.000132    3.442092  
C139     0.0  -0.000132    3.521687  
C140     0.0  -0.000132    3.374657  
C141     0.0  -0.000132    2.538385  
C142     0.0  -0.000132    3.326010  
C143     0.0  -0.000132    2.897865  
C144     0.0  -0.000132    4.026095  
C145     0.0  -0.000132    3.257731  
C146     0.0  -0.000132    2.447953  
C147     0.0  -0.000132    3.139321  
C148     0.0  -0.000132    3.505316  
C149     0.0  -0.000132    3.319290  
C150     0.0  -0.000132    2.769048  
C151     0.0  -0.000132    3.366047  
C152     0.0  -0.000132    3.204873  
C153     0.0  -0.000132    3.531967  
C154     0.0  -0.000132    3.472843  
C155     0.0  -0.000132    3.121763  
C156     0.0  -0.000132    2.582706  
C157     0.0  -0.000132    3.150757  
C158     0.0  -0.000132    2.389097  
C159     0.0  -0.000132    3.166776  
C160     0.0  -0.000132    2.788053  
C161     0.0  -0.000132    3.473789  
C162     0.0  -0.000132    3.899886  
C163     0.0  -0.000132    4.023761  
C164     0.0  -0.000132    4.473033  
C165     0.0  -0.000132    4.228463  
C166     0.0  -0.000132    4.689692  
C167     0.0  -0.000132    4.241054  
C168     0.0  -0.000132    3.795893  
C169     0.0  -0.000132    3.977679  
C170     0.0  -0.000132    3.912110  
C171     0.0  -0.000132    3.747672  
C172     0.0  -0.000132    3.977679  
C173     0.0  -0.000132    2.888900  
C174     0.0  -0.000132    3.252577  
C175     0.0  -0.000132    3.313189  
C176     0.0  -0.000132    2.449019  
C177     0.0  -0.000132    3.167199  
C178     0.0  -0.000132    2.354808  
C179     0.0  -0.000132    3.367527  
C180     0.0  -0.000132    3.273419  
C181     0.0  -0.000132    3.146284  
C182     0.0  -0.000132    2.569225  
C183     0.0  -0.000132    3.665731  
C184     0.0  -0.000132    3.868603  
C185     0.0  -0.000132    4.053808  
C186     0.0  -0.000132    2.086357  
C187     0.0  -0.000132    3.191400  
C188     0.0  -0.000132    2.704420  
C189     0.0  -0.000132    3.316697  
C190     0.0  -0.000132    2.758865  
C191     0.0  -0.000132    3.050535  
C192     0.0  -0.000132    2.664781  
C193     0.0  -0.000132    3.364987  
C194     0.0  -0.000132    2.746377  
C195     0.0  -0.000132    2.996417  
C196     0.0  -0.000132    2.641560  
C197     0.0  -0.000132    3.436778  
C198     0.0  -0.000132    3.415890  
C199     0.0  -0.000132    4.977736  
C200     0.0  -0.000132    4.927538  
C201     0.0  -0.000132    4.951696  
C202     0.0  -0.000132    3.850444  
C203     0.0  -0.000132    4.159062  
C204     0.0  -0.000132    3.767761  
C205     0.0  -0.000132    3.577887  
C206     0.0  -0.000132    3.795893  
C207     0.0  -0.000132    3.775983  
C208     0.0  -0.000132    3.593486  
C209     0.0  -0.000132    3.146328  
C210     0.0  -0.000132    2.977082  
C211     0.0  -0.000132    3.051112  
C212     0.0  -0.000132    3.462071  
C213     0.0  -0.000132    3.050535  
C214     0.0  -0.000132    3.255283  
C215     0.0  -0.000132    2.520042  
C216     0.0  -0.000132    3.215997  
C217     0.0  -0.000132    2.884044  
C218     0.0  -0.000132    3.191400  
C219     0.0  -0.000132    2.086357  
C220     0.0  -0.000132    3.730874  
C221     0.0  -0.000132    3.648815  
C222     0.0  -0.000132    2.809363  
C223     0.0  -0.000132    3.538583  
C224     0.0  -0.000132    2.637419  
C225     0.0  -0.000132    3.106500  
C226     0.0  -0.000132    3.165996  
C227     0.0  -0.000132    2.353306  
C228     0.0  -0.000132    3.098563  
C229     0.0  -0.000132    2.801837  
C230     0.0  -0.000132    2.682732  
C231     0.0  -0.000132    3.159274  
C232     0.0  -0.000132    3.018072  
C233     0.0  -0.000132    3.960481  
C234     0.0  -0.000132    2.842621  
C235     0.0  -0.000132    2.853740  
C236     0.0  -0.000132    3.095446  
C237     0.0  -0.000132    3.813482  
C238     0.0  -0.000132    3.966673  
C239     0.0  -0.000132    3.795893  
C240     0.0  -0.000132    3.251726  
C241     0.0  -0.000132    4.365237  
C242     0.0  -0.000132    3.453665  
C243     0.0  -0.000132    2.981367  
C244     0.0  -0.000132    2.842621  
C245     0.0  -0.000132    3.209119  
C246     0.0  -0.000132    2.793138  
C247     0.0  -0.000132    4.242206  
C248     0.0  -0.000132    3.795893  
C249     0.0  -0.000132    3.310592  
C250     0.0  -0.000132    3.605760  
C251     0.0  -0.000132    2.862374  
C252     0.0  -0.000132    2.482071  
C253     0.0  -0.000132    3.218534  
C254     0.0  -0.000132    2.796083  
C255     0.0  -0.000132    2.624475  
C256     0.0  -0.000132    2.641362  
C257     0.0  -0.000132    3.224102  
C258     0.0  -0.000132    2.863979  
C259     0.0  -0.000132    3.509729  
C260     0.0  -0.000132    3.212673  
C261     0.0  -0.000132    3.373134  
C262     0.0  -0.000132    2.958974  
C263     0.0  -0.000132    3.146305  
C264     0.0  -0.000132    3.203493  
C265     0.0  -0.000132    2.496609  
C266     0.0  -0.000132    2.391674  
C267     0.0  -0.000132    2.439263  
C268     0.0  -0.000132    2.420319  
C269     0.0  -0.000132    3.673868  
C270     0.0  -0.000132    2.917728  
C271     0.0  -0.000132    3.136888  
C272     0.0  -0.000132    2.391674  
C273     0.0  -0.000132    3.394939  
C274     0.0  -0.000132    3.560119  
C275     0.0  -0.000132    2.446849  
C276     0.0  -0.000132    3.022680  
C277     0.0  -0.000132    2.482132  
C278     0.0  -0.000132    2.644994  
C279     0.0  -0.000132    3.493188  
C280     0.0  -0.000132    4.001294  
C281     0.0  -0.000132    4.176981  
C282     0.0  -0.000132    4.151687  
C283     0.0  -0.000132    4.581399  
C284     0.0  -0.000132    2.894060  
C285     0.0  -0.000132    2.644994  
C286     0.0  -0.000132    2.775243  
C287     0.0  -0.000132    4.377603  
C288     0.0  -0.000132    3.665919  
C289     0.0  -0.000132    4.493699  
C290     0.0  -0.000132    4.918233  
C291     0.0  -0.000132    4.215186  
C292     0.0  -0.000132    3.818557  

NBFIX
! b-b due to Hbonding plus native side-chain interactions plus backbone-sidechain interactions, from PDB complex_heavy_atoms.pdb
A1      A27        -2.254800  7.616245   
A2      A25        -0.370000  5.784808   
A2      A27        -2.157600  6.000737   
A2      A32        -3.472000  10.122647  
A2      A117       -3.643600  7.325459   
A3      A24        -0.370000  5.785802   
A3      A25        -3.108000  5.128409   
A3      A26        -0.370000  6.259758   
A4      A22        -2.728000  6.456420   
A4      A23        -0.370000  5.525109   
A4      A24        -3.842000  4.670736   
A4      A96        -0.370000  7.617928   
A4      A98        -1.488000  8.914576   
A4      A117       -3.842000  7.659111   
A4      A118       -0.370000  7.178643   
A4      A119       -0.370000  4.763669   
A5      A22        -0.370000  5.483519   
A5      A23        -3.331200  4.869423   
A6      A23        -0.370000  6.834304   
A6      A119       -0.370000  6.381866   
A6      A120       -1.240000  6.220313   
A6      A121       -0.370000  5.883138   
A6      A122       -1.858000  6.131884   
A7      A10        -0.370000  8.815970   
A7      A21        -1.905600  5.748462   
A7      A22        -0.370000  6.619572   
A7      A122       -1.858000  6.031085   
A8      A122       -0.370000  5.431977   
A9      A123       -0.370000  4.900580   
A10     A18        -0.471200  8.130068   
A10     A122       -1.488000  7.752573   
A10     A123       -0.750000  6.360153   
A10     A124       -0.370000  4.678123   
A10     A125       -0.750000  6.498741   
A11     A125       -1.858000  4.816142   
A11     A127       -0.868000  7.626833   
A11     A161       -3.149600  10.025512  
A11     A163       -0.471200  8.560498   
A12     A16        -0.992000  7.313159   
A12     A17        -0.370000  8.290513   
A12     A18        -1.461200  7.816460   
A12     A86        -1.091200  8.758468   
A12     A125       -1.120000  5.886386   
A12     A127       -1.120000  6.412794   
A13     A16        -1.120000  6.128475   
A13     A127       -0.370000  5.374497   
A13     A129       -0.370000  7.687071   
A13     A130       -1.610000  8.508864   
A14     A86        -0.370000  5.337372   
A14     A127       -0.370000  6.375266   
A14     A128       -1.436400  5.916271   
A15     A86        -0.750000  5.145093   
A16     A85        -0.750000  5.439898   
A16     A86        -1.120000  6.075493   
A17     A82        -1.610000  6.857443   
A17     A83        -0.370000  5.705570   
A17     A84        -1.535600  4.280471   
A17     A85        -0.370000  5.945773   
A17     A86        -0.370000  6.505364   
A18     A82        -0.370000  5.628387   
A18     A83        -5.712000  5.499589   
A18     A86        -3.842000  8.199181   
A18     A124       -3.273600  8.387440   
A19     A80        -2.480000  6.355162   
A19     A81        -0.370000  5.345569   
A19     A82        -4.385600  4.376102   
A20     A36        -0.370000  10.056234  
A20     A80        -0.370000  5.588985   
A20     A81        -4.893600  5.443523   
A20     A122       -1.488000  7.778079   
A21     A36        -0.370000  10.579881  
A21     A79        -0.370000  5.581374   
A21     A80        -1.684400  4.698367   
A22     A34        -2.703200  9.482907   
A22     A36        -3.323200  10.027599  
A22     A78        -0.370000  5.207997   
A22     A79        -1.870000  5.402269   
A22     A96        -5.551200  6.549385   
A23     A77        -0.370000  5.691221   
A23     A78        -1.858000  4.387381   
A24     A27        -0.370000  6.940917   
A24     A29        -3.842000  6.680422   
A24     A32        -3.472000  9.242045   
A24     A34        -2.653600  10.087755  
A24     A77        -1.638800  5.889190   
A27     A31        -2.254800  7.508909   
A27     A32        -2.579200  7.867552   
A27     A77        -0.370000  9.396268   
A28     A31        -2.978000  6.043493   
A28     A32        -0.370000  7.152441   
A28     A77        -1.858000  6.819764   
A29     A34        -3.174400  8.700985   
A29     A73        -0.370000  8.535535   
A29     A74        -0.370000  6.005775   
A29     A77        -0.789600  5.641966   
A29     A78        -0.370000  7.414090   
A29     A79        -0.370000  8.165200   
A31     A100       -0.370000  6.316085   
A31     A101       -1.120000  5.980358   
A32     A98        -1.858000  6.461076   
A32     A99        -0.370000  5.727399   
A32     A100       -1.858000  4.651393   
A33     A51        -1.610000  5.764475   
A33     A98        -0.370000  5.733008   
A33     A99        -1.535600  6.023835   
A34     A51        -0.370000  6.207447   
A34     A72        -0.892800  9.536968   
A34     A79        -2.058400  7.885960   
A34     A96        -2.703200  6.939402   
A34     A97        -0.370000  6.006980   
A34     A98        -1.488000  4.734539   
A35     A47        -2.628800  7.886848   
A35     A50        -0.370000  3.664083   
A35     A51        -0.370000  6.370385   
A35     A97        -2.240000  5.191150   
A35     A114       -0.370000  8.881490   
A35     A115       -1.909600  7.580739   
A36     A47        -0.370000  6.622711   
A36     A48        -5.309200  5.816638   
A36     A70        -3.819200  9.578166   
A36     A79        -0.370000  10.153398  
A36     A81        -3.819200  8.310250   
A36     A94        -0.370000  6.830474   
A36     A95        -0.370000  5.712185   
A36     A96        -3.693200  5.031085   
A37     A45        -3.472000  6.631922   
A37     A46        -0.370000  5.621078   
A37     A47        -3.395600  4.790049   
A37     A95        -1.870000  5.089866   
A37     A118       -3.025600  9.545626   
A38     A45        -0.370000  6.025440   
A38     A46        -5.588000  5.247251   
A38     A48        -1.066400  7.538235   
A38     A63        -0.248000  12.047937  
A38     A64        -1.289600  11.393669  
A38     A89        -0.370000  11.872468  
A38     A90        -3.618800  9.058692   
A38     A92        -0.818400  6.152204   
A38     A93        -0.370000  5.816174   
A38     A94        -2.405600  4.594864   
A39     A43        -0.370000  6.838055   
A39     A44        -0.370000  6.374647   
A39     A45        -1.659600  5.209263   
A39     A92        -0.370000  5.199121   
A39     A93        -3.306400  4.968231   
A39     A95        -1.934400  7.518423   
A40     A43        -2.112000  5.599720   
A40     A92        -0.370000  4.455240   
A41     A91        -0.370000  7.597739   
A45     A118       -3.224000  12.636457  
A46     A63        -3.645600  9.941246   
A46     A64        -0.644800  10.906636  
A47     A50        -0.370000  7.874522   
A47     A59        -3.819200  10.767204  
A47     A61        -0.370000  6.801870   
A47     A64        -0.370000  9.582146   
A47     A115       -3.819200  11.311487  
A48     A61        -2.428400  4.499985   
A48     A64        -3.695200  6.915723   
A48     A81        -2.876800  10.286690  
A48     A94        -2.752800  10.165636  
A49     A59        -0.370000  5.727430   
A49     A60        -0.370000  4.544695   
A49     A61        -0.370000  5.731240   
A49     A70        -0.370000  7.356040   
A50     A58        -0.370000  6.113157   
A50     A70        -0.370000  8.946509   
A51     A56        -0.370000  6.994079   
A51     A57        -0.370000  6.427493   
A51     A58        -1.488000  4.399592   
A52     A55        -0.370000  6.431096   
A52     A57        -1.616000  5.924251   
A52     A113       -1.661600  8.377743   
A53     A101       -0.370000  5.904153   
A53     A111       -2.850000  6.492404   
A53     A112       -0.370000  7.759120   
A53     A113       -2.850000  7.784727   
A54     A57        -0.370000  7.343032   
A54     A111       -1.884800  7.710593   
A54     A113       -1.884800  10.155027  
A55     A57        -0.750000  5.198999   
A60     A65        -2.304400  5.702997   
A60     A68        -2.527600  7.741148   
A60     A69        -1.858000  8.038960   
A60     A70        -3.122800  9.016942   
A61     A64        -3.796400  5.213772   
A61     A65        -0.370000  5.865218   
A62     A65        -2.260800  4.879037   
A64     A67        -1.659600  5.287950   
A64     A68        -3.519600  6.045674   
A67     A83        -1.634800  6.173599   
A67     A84        -1.490000  5.698862   
A67     A85        -1.560400  7.363366   
A67     A86        -0.370000  8.911009   
A67     A87        -1.535600  10.833061  
A67     A90        -3.248800  12.116145  
A68     A81        -2.653600  7.086522   
A68     A82        -0.370000  5.494652   
A68     A83        -4.212000  4.469410   
A69     A81        -0.370000  5.847915   
A69     A82        -3.728000  5.255170   
A70     A80        -0.370000  5.715586   
A70     A81        -3.246800  4.383201   
A71     A79        -0.370000  6.169354   
A71     A80        -3.728000  5.313973   
A72     A79        -0.421600  4.485738   
A73     A76        -2.228000  6.156287   
A73     A77        -1.870000  6.072227   
A73     A78        -2.978000  5.487842   
A73     A80        -2.031600  7.687758   
A74     A77        -0.370000  4.920220   
A81     A94        -2.752800  10.026163  
A83     A86        -3.866800  6.990480   
A83     A90        -0.049600  9.654309   
A83     A94        -2.579200  11.198899  
A86     A90        -0.419600  6.693005   
A86     A126       -3.472000  7.123827   
A87     A90        -0.370000  6.274338   
A87     A126       -0.370000  7.485885   
A88     A91        -0.370000  7.399044   
A88     A126       -0.370000  6.073162   
A90     A94        -2.031600  10.147417  
A90     A124       -0.370000  8.125821   
A90     A126       -0.370000  6.668718   
A91     A124       -0.370000  5.841904   
A91     A125       -1.858000  4.516098   
A91     A126       -0.740000  5.771017   
A92     A124       -1.120000  6.091229   
A93     A121       -0.370000  5.789229   
A93     A122       -0.370000  5.530002   
A93     A123       -1.488000  4.619828   
A94     A122       -2.978000  5.608825   
A94     A124       -2.157600  7.722830   
A95     A118       -2.852000  6.610622   
A95     A120       -0.370000  6.647515   
A95     A121       -0.370000  4.684611   
A96     A119       -0.750000  5.239263   
A97     A115       -2.058400  5.762973   
A97     A117       -0.370000  5.766577   
A97     A118       -2.480000  4.496244   
A98     A115       -0.370000  5.012872   
A98     A116       -1.870000  5.626428   
A98     A117       -2.608000  5.572411   
A99     A112       -1.314400  8.087577   
A99     A114       -0.370000  6.367027   
A99     A115       -0.370000  5.049879   
A99     A116       -2.203200  4.822420   
A100    A112       -1.858000  7.037640   
A100    A116       -0.370000  8.014784   
A101    A111       -0.370000  6.195645   
A101    A112       -1.120000  5.836002   
A102    A110       -0.370000  5.384908   
A102    A111       -2.157600  4.627294   
A102    A112       -0.370000  5.172667   
A103    A110       -2.234000  5.085684   
A103    A112       -1.860000  6.172261   
A105    A108       -1.858000  5.571560   
A105    A109       -0.370000  7.440003   
A106    A109       -0.370000  7.591222   
A112    A116       -1.661600  10.699227  
A115    A118       -4.189200  7.527093   
A119    A121       -0.750000  5.851310   
A125    A161       -1.488000  10.448913  
A125    A163       -1.488000  9.132480   
A127    A161       -1.240000  9.149778   
A130    A161       -0.370000  7.509816   
A131    A218       -2.228000  6.773132   
A132    A135       -1.610000  9.175427   
A132    A158       -0.370000  10.831488  
A132    A159       -3.569200  8.461253   
A132    A160       -2.850000  5.625527   
A132    A162       -0.370000  5.896770   
A132    A218       -0.370000  6.402671   
A133    A160       -0.370000  6.506334   
A133    A162       -0.370000  6.251187   
A133    A215       -0.370000  7.005992   
A133    A218       -0.370000  5.419566   
A133    A220       -0.370000  6.121180   
A134    A215       -1.982000  7.324823   
A134    A220       -1.858000  6.872832   
A134    A222       -1.686400  7.914137   
A135    A157       -1.608000  5.282883   
A135    A158       -1.610000  5.760120   
A135    A159       -1.833200  7.014881   
A136    A155       -2.752800  6.799724   
A136    A157       -3.643600  4.784189   
A136    A211       -2.752800  9.057465   
A136    A213       -3.273600  7.502327   
A136    A222       -3.273600  8.369333   
A136    A224       -1.461200  7.648316   
A137    A155       -0.370000  5.669317   
A137    A156       -5.662400  4.757919   
A137    A158       -1.585200  8.433740   
A138    A155       -2.304400  4.112200   
A138    A225       -0.370000  7.235299   
A138    A226       -2.426400  5.326211   
A139    A153       -0.370000  6.635111   
A139    A154       -1.120000  5.048223   
A139    A155       -0.370000  4.608190   
A139    A156       -3.866800  6.123913   
A139    A196       -3.472000  7.782887   
A139    A226       -0.370000  6.800813   
A140    A226       -0.370000  5.620417   
A140    A227       -0.370000  6.068052   
A140    A228       -0.370000  4.952777   
A140    A229       -1.732000  5.100176   
A141    A145       -0.370000  5.967069   
A141    A146       -1.488000  6.632456   
A141    A152       -0.370000  6.631629   
A141    A153       -2.056400  5.440620   
A141    A204       -1.686400  9.239353   
A141    A226       -0.370000  7.974359   
A141    A227       -0.370000  7.573828   
A141    A228       -2.031600  4.630370   
A141    A229       -0.370000  5.405621   
A142    A145       -1.905600  4.878898   
A142    A146       -0.370000  6.182000   
A143    A147       -0.370000  7.620025   
A145    A151       -0.370000  5.673383   
A145    A152       -1.486000  5.861234   
A146    A151       -1.858000  4.356719   
A146    A201       -2.228000  5.292137   
A146    A204       -1.488000  7.905806   
A147    A201       -0.370000  5.200625   
A148    A201       -0.370000  6.018894   
A149    A201       -0.370000  6.668217   
A150    A198       -1.858000  6.388131   
A150    A199       -0.370000  6.061547   
A150    A200       -0.370000  4.416714   
A150    A201       -0.370000  5.035147   
A151    A198       -0.370000  5.297375   
A151    A199       -3.920400  5.033585   
A151    A200       -0.370000  5.021324   
A151    A201       -1.856000  4.525878   
A152    A196       -2.430400  6.547609   
A152    A197       -0.370000  5.630885   
A152    A198       -2.228000  3.759554   
A152    A199       -0.370000  5.229789   
A153    A169       -0.370000  9.064876   
A153    A196       -0.370000  5.234418   
A153    A197       -2.240000  5.180970   
A153    A199       -3.842000  6.255209   
A153    A209       -2.579200  8.131215   
A153    A226       -3.842000  8.139536   
A154    A169       -0.370000  7.647157   
A154    A196       -0.370000  3.655635   
A154    A226       -0.370000  7.728815   
A155    A169       -3.693200  8.390294   
A155    A195       -1.870000  5.952223   
A155    A211       -5.551200  6.443622   
A155    A226       -2.752800  7.597595   
A156    A193       -0.370000  6.493129   
A157    A160       -2.157600  7.805571   
A157    A193       -2.240000  5.407348   
A157    A213       -3.273600  8.704397   
A158    A186       -1.984000  9.533534   
A158    A192       -1.980000  4.128068   
A159    A186       -0.370000  7.918308   
A159    A190       -0.419600  4.928796   
A159    A191       -0.750000  5.103129   
A160    A165       -2.157600  10.717425  
A160    A190       -0.370000  5.349945   
A160    A191       -3.647600  5.170022   
A160    A192       -0.370000  7.019503   
A160    A193       -2.579200  9.258981   
A160    A215       -2.008800  9.865375   
A161    A190       -3.792400  5.870535   
A161    A191       -3.073200  6.067052   
A162    A215       -1.612000  5.766937   
A162    A217       -0.370000  5.972954   
A162    A218       -1.436400  5.767361   
A163    A191       -1.884800  8.499770   
A163    A217       -0.843200  7.478388   
A164    A217       -1.661600  8.070403   
A165    A213       -3.643600  6.547819   
A165    A214       -0.370000  5.410222   
A165    A215       -1.041600  5.127864   
A166    A214       -1.488000  6.429372   
A166    A216       -1.488000  9.516285   
A167    A169       -0.750000  5.170827   
A167    A195       -0.868000  7.237161   
A167    A212       -1.120000  5.519715   
A168    A174       -0.370000  7.063647   
A169    A174       -3.594000  6.565723   
A169    A178       -3.025600  8.928795   
A169    A195       -1.684400  8.641826   
A169    A196       -0.370000  8.977619   
A169    A197       -3.395600  7.794222   
A169    A209       -0.370000  6.939927   
A169    A210       -0.740000  5.418383   
A169    A211       -3.693200  3.917843   
A169    A212       -0.740000  5.661580   
A170    A173       -1.262800  5.969678   
A170    A174       -0.965200  6.032092   
A170    A207       -1.612000  11.820296  
A170    A209       -1.463200  6.801502   
A170    A210       -0.864000  5.482285   
A170    A212       -0.370000  6.034988   
A171    A212       -0.370000  7.860778   
A174    A199       -3.472000  7.776601   
A174    A209       -2.579200  8.646593   
A176    A197       -0.370000  7.588379   
A176    A198       -0.370000  7.111196   
A176    A199       -0.370000  6.153231   
A176    A200       -1.436400  7.654762   
A177    A197       -0.370000  5.585825   
A177    A198       -0.370000  4.602216   
A178    A197       -4.013600  3.534318   
A178    A198       -0.370000  5.322446   
A179    A196       -0.370000  6.359559   
A179    A198       -1.858000  7.530460   
A181    A194       -1.610000  7.279748   
A183    A191       -2.230000  6.256883   
A183    A193       -2.405600  4.871624   
A184    A191       -0.370000  5.004238   
A184    A192       -1.238000  5.841093   
A185    A190       -0.370000  5.166535   
A185    A191       -2.949200  4.786331   
A186    A189       -0.750000  5.235018   
A186    A190       -2.409600  5.080241   
A186    A191       -0.370000  5.783608   
A186    A192       -1.238000  7.179224   
A199    A209       -2.157600  9.213616   
A200    A203       -0.370000  6.280668   
A201    A204       -0.370000  6.033247   
A203    A206       -0.370000  6.284696   
A203    A207       -1.490000  6.287587   
A203    A209       -1.314400  9.389763   
A204    A207       -0.370000  5.469275   
A204    A208       -0.370000  5.655225   
A204    A228       -1.686400  7.740816   
A208    A225       -1.858000  7.526674   
A208    A226       -0.370000  6.728399   
A208    A227       -0.370000  5.916202   
A208    A228       -1.858000  7.075676   
A209    A225       -0.370000  6.320175   
A209    A226       -1.120000  5.851867   
A210    A223       -0.518800  6.601441   
A210    A224       -0.370000  5.667583   
A210    A225       -1.707200  4.411264   
A210    A226       -0.370000  5.532869   
A211    A223       -0.370000  5.782632   
A211    A224       -2.490000  5.675074   
A211    A226       -3.122800  7.336663   
A212    A223       -2.155600  4.312815   
A213    A222       -5.513600  5.296804   
A214    A221       -2.205200  3.963069   
A214    A222       -0.370000  5.903515   
A214    A223       -1.785600  7.406299   
A215    A218       -1.486000  5.237139   
A215    A219       -1.870000  5.231721   
A215    A220       -2.978000  5.093319   
A216    A219       -0.370000  4.541074   
B1      B100       -1.213200  6.978610   
B1      B102       -1.488000  8.325996   
B2      B25        -0.620000  6.974164   
B2      B26        -0.370000  5.803523   
B2      B27        -1.140800  5.890242   
B2      B29        -3.447200  8.308406   
B2      B95        -1.140800  8.179395   
B2      B97        -0.370000  8.246714   
B2      B98        -1.140800  7.636254   
B2      B102       -0.370000  7.018529   
B3      B26        -1.238000  5.816362   
B4      B24        -0.370000  5.142780   
B4      B25        -1.064400  3.732529   
B4      B93        -0.370000  8.937980   
B4      B95        -1.882800  8.622314   
B5      B23        -0.370000  6.169195   
B5      B24        -1.488000  5.437284   
B5      B93        -0.370000  8.705338   
B5      B105       -0.370000  5.070143   
B6      B9         -1.289600  6.704511   
B6      B22        -0.740000  5.870907   
B6      B23        -1.758800  4.718257   
B6      B91        -0.370000  9.748974   
B6      B92        -0.370000  8.755092   
B6      B93        -1.758800  8.324703   
B6      B104       -0.370000  6.492666   
B6      B105       -1.880800  5.922642   
B6      B106       -0.370000  6.917047   
B6      B107       -1.858000  6.908290   
B7      B22        -1.905600  5.306700   
B8      B11        -1.436400  5.484512   
B8      B21        -1.364000  6.907007   
B8      B22        -0.370000  7.592234   
B8      B107       -1.488000  6.841856   
B9      B105       -1.659600  8.087338   
B9      B106       -0.370000  6.706715   
B9      B107       -1.858000  4.416190   
B9      B108       -0.370000  6.028834   
B9      B147       -0.370000  11.455807  
B10     B107       -0.370000  5.665803   
B10     B108       -1.980000  4.730653   
B10     B109       -0.370000  5.008179   
B10     B145       -1.314400  11.584878  
B10     B147       -1.190400  10.659678  
B11     B21        -0.620000  8.501368   
B11     B108       -0.370000  7.509877   
B11     B109       -0.868000  5.659695   
B12     B110       -1.608000  4.781898   
B12     B111       -0.370000  5.180343   
B12     B112       -0.740000  4.686518   
B13     B19        -2.430400  6.737879   
B13     B83        -3.273600  8.327681   
B13     B110       -1.120000  6.285608   
B13     B111       -0.370000  5.359818   
B13     B112       -0.370000  4.727142   
B14     B17        -1.858000  6.159508   
B14     B83        -0.370000  7.715868   
B14     B112       -1.858000  4.594148   
B15     B83        -0.370000  5.914474   
B15     B84        -0.370000  5.488498   
B15     B85        -0.370000  8.003758   
B15     B111       -3.447200  7.052699   
B16     B82        -0.370000  4.163010   
B16     B83        -1.120000  4.977690   
B17     B83        -1.120000  5.726673   
B18     B80        -0.370000  5.350288   
B18     B81        -1.436400  3.854150   
B18     B82        -0.370000  4.661652   
B19     B79        -0.370000  5.597321   
B19     B80        -1.500000  5.272143   
B20     B78        -0.370000  6.040539   
B20     B79        -1.610000  4.593534   
B21     B40        -3.470000  10.089872  
B21     B77        -0.370000  5.736427   
B21     B78        -5.687200  5.291962   
B21     B107       -1.488000  8.129848   
B21     B109       -3.174400  9.361616   
B22     B76        -0.370000  6.158641   
B22     B77        -1.858000  4.582793   
B23     B40        -3.693200  9.820948   
B23     B75        -0.370000  6.170850   
B23     B76        -3.922400  5.109483   
B23     B93        -5.181200  6.972472   
B24     B74        -1.858000  6.024283   
B24     B75        -3.618800  4.937534   
B25     B29        -0.843200  7.814297   
B25     B74        -2.228000  5.402250   
B27     B74        -0.370000  6.980375   
B28     B73        -0.370000  5.919272   
B28     B74        -0.370000  5.789321   
B29     B36        -1.858000  5.595768   
B29     B38        -3.496800  8.337173   
B29     B76        -3.422400  10.482256  
B29     B95        -1.289600  7.576008   
B29     B97        -0.370000  6.640947   
B30     B36        -1.858000  4.201327   
B31     B34        -0.750000  5.543835   
B31     B35        -0.740000  5.880275   
B31     B37        -2.008800  7.157035   
B31     B97        -1.858000  6.199020   
B32     B35        -0.370000  7.110205   
B33     B35        -0.750000  5.955360   
B36     B55        -0.370000  6.703911   
B36     B56        -1.488000  6.776698   
B36     B76        -1.488000  10.744680  
B37     B55        -2.480000  4.877379   
B37     B95        -0.370000  5.890381   
B37     B96        -2.600000  5.445019   
B37     B97        -1.488000  6.787360   
B38     B54        -0.370000  5.819337   
B38     B55        -0.750000  4.910083   
B38     B56        -0.370000  4.980364   
B38     B76        -3.422400  8.526689   
B38     B93        -3.098000  6.677689   
B38     B94        -0.370000  5.992467   
B39     B51        -0.843200  7.478617   
B39     B53        -0.370000  5.707319   
B39     B54        -1.684400  3.875965   
B39     B55        -0.370000  5.721098   
B39     B93        -0.370000  5.597721   
B39     B94        -2.978000  5.569763   
B40     B52        -3.594000  5.344529   
B40     B53        -1.120000  5.528050   
B40     B76        -3.422400  10.478236  
B40     B77        -0.370000  9.585160   
B40     B78        -3.594000  7.659308   
B40     B92        -0.370000  5.775922   
B40     B93        -3.693200  4.712585   
B41     B49        -1.686400  5.778459   
B41     B50        -0.370000  6.016707   
B41     B51        -3.866800  4.544052   
B41     B91        -0.370000  5.502291   
B41     B92        -4.449200  5.190086   
B41     B94        -1.488000  7.484619   
B41     B103       -3.422400  9.671720   
B42     B49        -0.370000  5.135322   
B42     B50        -2.905600  5.609522   
B42     B52        -1.289600  6.722401   
B42     B87        -1.560400  8.557277   
B42     B90        -0.370000  5.744025   
B42     B91        -2.304400  4.781322   
B43     B47        -0.370000  6.456453   
B43     B48        -0.370000  5.871235   
B43     B49        -2.352000  3.781058   
B43     B90        -3.306400  5.225734   
B43     B92        -1.934400  8.031342   
B44     B47        -2.905600  5.347169   
B44     B86        -3.718000  9.035109   
B44     B88        -0.370000  6.709963   
B45     B88        -0.370000  8.547721   
B45     B170       -0.843200  8.512295   
B51     B54        -2.579200  7.274733   
B51     B60        -3.422400  6.966482   
B51     B63        -0.370000  8.389547   
B52     B60        -0.370000  5.628386   
B52     B63        -3.842000  6.501206   
B52     B67        -3.422400  7.884631   
B52     B91        -2.579200  9.345726   
B53     B56        -0.370000  6.736454   
B53     B57        -0.370000  6.259887   
B53     B58        -0.370000  5.269232   
B53     B67        -3.470000  7.362763   
B53     B68        -0.370000  7.359220   
B53     B69        -0.370000  6.678022   
B54     B58        -1.833200  6.009499   
B54     B59        -0.370000  6.516290   
B54     B60        -3.073200  6.906945   
B55     B58        -2.205200  6.322833   
B56     B70        -0.370000  7.072511   
B56     B71        -0.370000  7.910252   
B56     B76        -3.100000  7.900606   
B57     B69        -0.370000  4.757222   
B59     B63        -1.436400  6.595224   
B59     B65        -3.618800  7.692132   
B59     B67        -0.370000  7.914868   
B60     B63        -4.269600  5.599698   
B63     B67        -3.149600  8.127810   
B64     B67        -1.959200  7.922938   
B66     B80        -1.411600  5.622812   
B66     B81        -1.490000  5.513031   
B66     B82        -1.535600  7.456121   
B66     B83        -0.370000  7.808623   
B66     B84        -3.718000  10.273715  
B66     B86        -3.348000  12.198150  
B66     B87        -3.248800  10.499757  
B67     B80        -3.100000  4.544016   
B67     B87        -0.297600  10.729398  
B68     B78        -0.370000  5.693773   
B68     B79        -3.480000  5.047287   
B68     B80        -0.370000  6.142561   
B70     B76        -0.370000  5.870810   
B70     B77        -2.608000  5.205971   
B72     B74        -1.500000  5.913324   
B72     B75        -0.750000  5.841798   
B72     B76        -0.370000  5.903019   
B73     B76        -0.370000  7.783332   
B80     B83        -3.174400  6.475031   
B80     B91        -2.306400  11.605593  
B84     B87        -0.866000  6.513287   
B87     B91        -2.031600  10.030154  
B87     B109       -0.370000  8.206581   
B88     B91        -0.370000  9.045969   
B88     B109       -0.740000  5.739531   
B88     B110       -0.518800  5.071942   
B89     B108       -0.370000  5.673036   
B89     B109       -1.120000  5.955092   
B90     B107       -0.370000  5.317963   
B90     B108       -1.461200  4.184637   
B91     B107       -1.490000  5.337776   
B91     B109       -2.157600  7.917792   
B92     B104       -0.370000  5.079379   
B92     B106       -0.370000  5.178328   
B93     B104       -0.370000  4.864650   
B94     B102       -0.370000  6.139097   
B94     B103       -1.488000  4.319240   
B95     B100       -0.370000  9.765255   
B95     B101       -2.674400  6.312182   
B95     B102       -2.608000  6.190368   
B96     B101       -2.230000  5.591875   
B97     B101       -0.370000  6.431575   
B99     B101       -0.750000  5.432617   
B108    B178       -2.480000  14.193348  
B110    B171       -1.560400  8.200104   
B111    B171       -1.510800  8.793043   
B111    B176       -0.620000  6.995453   
B113    B175       -3.618800  8.838613   
B113    B176       -0.370000  7.294558   
B114    B116       -0.750000  5.641151   
B115    B204       -0.370000  7.642271   
B115    B205       -0.370000  4.987757   
B117    B143       -0.370000  7.216272   
B117    B205       -0.370000  5.088320   
B117    B206       -2.775600  4.951737   
B118    B142       -0.370000  5.463547   
B118    B143       -0.740000  4.991577   
B118    B144       -2.329200  6.022884   
B118    B203       -1.612000  8.067727   
B118    B205       -0.370000  7.009294   
B118    B206       -2.426400  6.689460   
B118    B210       -0.370000  7.868284   
B119    B141       -0.370000  5.612646   
B119    B142       -3.380800  4.994853   
B120    B141       -3.842000  4.694022   
B120    B199       -0.370000  7.586159   
B120    B201       -3.273600  7.431420   
B120    B210       -4.013600  6.405008   
B120    B211       -0.370000  6.596510   
B120    B212       -1.831200  5.377173   
B121    B140       -5.662400  4.817956   
B121    B212       -1.585200  5.431368   
B122    B137       -3.174400  7.622644   
B122    B138       -0.370000  6.130372   
B122    B153       -3.100000  9.999435   
B122    B197       -0.370000  7.844155   
B122    B198       -0.370000  6.456341   
B122    B199       -3.048400  6.084080   
B122    B212       -0.370000  6.000187   
B122    B213       -0.990000  4.838824   
B122    B214       -3.840000  6.349427   
B123    B137       -0.370000  6.147514   
B123    B138       -3.519600  5.868139   
B124    B129       -0.370000  9.212208   
B124    B197       -2.480000  7.041256   
B124    B214       -1.959200  6.865837   
B125    B129       -1.982000  5.399576   
B125    B130       -2.056400  6.357339   
B125    B135       -1.314400  5.982238   
B125    B136       -0.370000  5.916272   
B126    B129       -2.358000  4.868571   
B126    B130       -1.120000  6.404435   
B127    B130       -1.120000  5.115416   
B127    B131       -3.569200  7.289548   
B128    B131       -4.015600  5.524167   
B128    B132       -0.370000  6.209774   
B129    B132       -1.988000  4.778877   
B129    B134       -0.370000  7.204459   
B129    B135       -1.707200  5.424782   
B129    B136       -1.238000  7.977983   
B129    B188       -0.370000  9.492775   
B130    B188       -0.370000  7.814405   
B130    B192       -0.940400  7.136455   
B131    B188       -0.370000  8.156409   
B132    B135       -0.370000  6.595022   
B132    B188       -1.610000  8.071338   
B133    B188       -0.370000  5.479261   
B134    B186       -0.370000  7.451043   
B134    B188       -0.370000  4.988014   
B135    B188       -1.362000  6.361713   
B135    B191       -2.230000  6.797593   
B136    B184       -0.370000  6.022432   
B136    B191       -0.370000  7.857351   
B137    B153       -3.395600  9.125485   
B137    B184       -3.842000  5.921163   
B138    B153       -3.395600  8.792874   
B139    B141       -0.750000  5.836009   
B139    B151       -2.752800  8.043715   
B139    B153       -3.693200  7.187568   
B139    B181       -0.370000  5.327106   
B139    B182       -1.264800  5.596602   
B139    B199       -5.181200  5.914256   
B139    B201       -2.752800  8.705339   
B141    B151       -3.842000  7.777167   
B141    B179       -0.370000  6.213609   
B141    B180       -5.736800  5.067970   
B141    B199       -2.728000  8.899731   
B141    B201       -3.472000  7.604812   
B141    B203       -1.240000  10.517081  
B142    B179       -1.510800  4.648357   
B143    B177       -1.858000  4.689871   
B144    B149       -2.306400  6.704482   
B144    B178       -1.490000  4.860927   
B144    B203       -2.329200  8.150394   
B144    B205       -0.370000  7.537193   
B144    B206       -3.422400  9.719664   
B145    B148       -2.254800  6.383387   
B145    B149       -0.370000  5.660124   
B145    B178       -2.527600  5.902819   
B146    B168       -1.686400  7.371422   
B146    B178       -2.850000  7.601725   
B148    B204       -0.370000  6.983615   
B149    B203       -1.337200  4.737786   
B150    B201       -0.370000  6.727515   
B150    B202       -1.858000  5.589423   
B150    B203       -0.370000  5.027415   
B151    B180       -3.472000  7.822895   
B151    B182       -0.868000  7.670486   
B151    B201       -3.643600  5.087385   
B151    B203       -1.411600  7.314321   
B152    B159       -1.289600  7.369369   
B152    B161       -0.868000  7.516226   
B152    B199       -0.370000  6.835567   
B152    B200       -1.120000  5.794149   
B152    B201       -0.370000  5.296297   
B152    B202       -1.488000  6.956279   
B153    B159       -0.370000  6.184032   
B153    B160       -0.370000  6.319329   
B153    B164       -1.314400  8.775183   
B153    B166       -1.860000  11.296025  
B153    B181       -0.370000  10.301980  
B153    B182       -1.684400  7.991172   
B153    B183       -0.370000  9.065543   
B153    B184       -3.594000  7.519555   
B153    B199       -3.323200  5.119516   
B154    B157       -3.325200  4.530205   
B154    B158       -0.370000  5.536086   
B154    B159       -0.370000  4.785360   
B154    B198       -1.120000  5.694973   
B154    B200       -4.015600  5.986671   
B155    B158       -0.370000  6.180602   
B155    B160       -1.436400  6.436831   
B155    B184       -3.472000  8.445463   
B155    B194       -0.370000  8.695882   
B156    B194       -2.773600  6.822655   
B156    B195       -0.370000  7.125481   
B156    B196       -0.370000  5.633638   
B156    B197       -2.031600  4.542844   
B157    B196       -0.370000  8.378942   
B157    B198       -0.892800  6.713761   
B160    B163       -0.370000  7.950830   
B160    B184       -0.370000  8.736196   
B160    B186       -1.289600  10.196930  
B163    B184       -0.965200  6.034498   
B163    B185       -2.978000  5.748081   
B163    B186       -0.965200  7.375940   
B164    B183       -0.740000  5.089209   
B164    B184       -1.213200  4.750309   
B165    B182       -0.370000  5.662876   
B165    B183       -3.358000  5.177568   
B166    B181       -0.370000  5.784635   
B166    B182       -1.610000  4.430477   
B166    B183       -0.370000  6.322432   
B167    B181       -3.035600  5.169542   
B168    B179       -0.370000  5.409718   
B168    B180       -3.842000  4.287261   
B168    B181       -0.370000  5.699378   
B169    B178       -0.740000  5.824831   
B169    B179       -2.978000  4.773223   
B170    B178       -0.370000  5.481624   
B171    B176       -1.238000  4.419404   
B171    B177       -0.370000  4.560358   
B171    B178       -2.304400  4.786604   
B172    B175       -1.188400  5.147753   
B172    B176       -1.490000  3.891966   
B172    B177       -2.228000  5.193798   
B184    B191       -2.949200  10.243860  
B185    B191       -0.370000  9.372900   
B186    B190       -0.049600  6.579548   
B186    B191       -2.949200  7.021045   
B187    B190       -2.953200  5.428070   
B187    B191       -1.120000  6.605653   
B188    B191       -0.370000  5.410056   
B188    B192       -4.015600  6.916289   
B189    B193       -0.370000  7.378495   
B190    B193       -3.569200  5.866053   
B190    B194       -0.370000  8.216772   
B191    B197       -0.370000  10.110753  
B192    B194       -0.750000  5.698192   
B192    B197       -0.370000  10.923830  
B192    B216       -0.370000  9.453661   
B194    B197       -2.378800  7.369708   
B194    B216       -0.370000  8.017791   
B195    B197       -0.750000  5.603836   
B195    B215       -0.370000  5.717803   
B195    B216       -1.738000  4.919694   
B195    B218       -3.645600  10.331975  
B196    B215       -0.520800  4.992893   
B197    B213       -0.370000  5.576378   
B197    B214       -1.870000  5.690987   
B197    B216       -2.775600  7.232946   
B198    B212       -0.370000  6.052081   
B198    B213       -1.856000  4.050991   
B199    B212       -1.120000  6.072567   
B200    B209       -0.843200  6.547224   
B200    B210       -0.370000  5.591416   
B200    B211       -1.858000  4.523597   
B201    B206       -3.842000  8.826103   
B201    B209       -0.370000  5.292622   
B201    B210       -4.763600  5.269222   
B202    B209       -2.228000  4.483703   
B203    B206       -2.360000  5.606896   
B206    B210       -3.472000  7.698871   
B214    B217       -0.370000  8.255018   
B215    B218       -1.882800  6.547247  
C1      C144       -0.370000  7.173685
C1      C145       -1.778240  5.436381
C2      C123       -3.537480  5.234536
C3      C127       -1.831340  9.796261
C3      C245       -1.759240  10.384912
C4      C124       -1.292880  6.802113
C5      C66        -1.989960  7.505696
C5      C125       -0.398840  6.862435
C5      C242       -0.490280  6.153732
C6      C66        -0.740000  5.080708
C6      C125       -0.865200  8.111824
C7      C65        -0.865200  7.317954
C7      C66        -0.370000  7.073827
C7      C242       -0.865200  8.363022
C9      C65        -1.235200  6.925319
C9      C67        -0.370000  7.861941
C10     C67        -1.062160  6.624578
C13     C50        -0.865200  6.629850
C14     C50        -0.370000  6.376259
C14     C51        -2.932000  5.261575
C15     C48        -1.590780  6.375645
C16     C48        -0.370000  5.626360
C16     C49        -1.985200  5.525268
C16     C51        -0.865200  6.555037
C16     C202       -0.865200  8.116116
C16     C253       -0.865200  8.836489
C17     C46        -0.817020  5.676649
C17     C47        -0.370000  5.617582
C18     C21        -0.692160  6.312560
C18     C43        -0.490280  9.495134
C18     C46        -0.750000  5.550878
C18     C47        -0.370000  6.143859
C18     C49        -0.504700  6.485583
C18     C203       -0.860280  5.829070
C19     C45        -0.370000  5.715096
C19     C46        -3.167640  4.660707
C19     C203       -0.370000  7.410606
C19     C204       -0.370000  7.678438
C19     C205       -1.292880  6.375069
C20     C45        -1.235200  5.222043
C20     C205       -0.370000  6.460576
C20     C206       -0.370000  7.238458
C21     C43        -0.370000  7.403156
C21     C45        -0.370000  7.093528
C21     C78        -1.398740  8.962186
C21     C176       -0.735420  11.875348
C21     C178       -1.946700  9.411549
C21     C203       -0.735420  8.042979
C21     C204       -1.264040  8.430193
C21     C206       -0.370000  7.980420
C21     C208       -0.692160  6.831515
C22     C42        -0.370000  7.184639
C22     C78        -0.370000  6.876298
C23     C45        -1.831340  9.998942
C23     C208       -0.370000  6.402865
C23     C210       -1.120000  6.198885
C23     C272       -2.215760  8.741974
C23     C275       -1.413160  7.468459
C24     C40        -0.966140  10.519337
C24     C41        -1.869680  9.940896
C24     C42        -1.941780  8.286158
C24     C182       -1.442000  10.983704
C24     C191       -1.254540  6.682512
C24     C210       -2.239680  4.337625
C25     C191       -0.370000  8.337284
C25     C209       -1.451500  6.649461
C25     C210       -1.120000  6.322151
C25     C211       -1.095920  5.748993
C25     C212       -1.442000  7.268308
C25     C270       -0.370000  10.745044
C25     C271       -1.235200  8.893659
C25     C272       -1.711060  8.093044
C26     C38        -0.865200  7.845752
C26     C42        -1.139180  9.543717
C26     C264       -0.980560  9.894263
C30     C269       -0.370000  9.270421
C30     C270       -0.370000  6.067103
C31     C34        -0.620060  7.546197
C31     C36        -0.807520  9.452445
C31     C266       -1.768740  7.055356
C32     C34        -0.750000  5.828667
C32     C266       -0.370000  6.226645
C33     C266       -0.740000  4.656873
C33     C267       -0.370000  4.346273
C33     C268       -1.091000  4.312518
C34     C265       -0.370000  6.061618
C34     C266       -2.374540  5.253562
C35     C263       -2.033220  6.565927
C35     C264       -0.370000  5.754289
C35     C291       -0.740000  7.237217
C35     C292       -0.370000  7.752519
C36     C263       -0.370000  5.243982
C36     C264       -2.240000  4.788546
C36     C266       -1.538020  7.299344
C37     C261       -0.865200  6.955742
C37     C262       -0.370000  5.272293
C37     C263       -1.230280  3.813950
C38     C42        -0.370000  9.990987
C38     C261       -0.370000  5.459145
C38     C262       -2.240000  5.269926
C38     C264       -0.865200  7.613705
C39     C259       -1.307300  7.140647
C39     C260       -0.370000  5.724332
C39     C261       -1.235200  4.165273
C40     C182       -1.860180  10.834975
C40     C259       -0.370000  5.427546
C40     C260       -1.500000  5.757359
C41     C75        -0.370000  8.184388
C41     C182       -0.634480  8.545168
C41     C257       -2.033220  5.744697
C41     C258       -0.370000  5.103031
C41     C259       -1.720560  4.068636
C42     C257       -0.370000  5.086121
C42     C258       -1.870000  5.700139
C42     C260       -0.370000  6.212387
C42     C262       -2.047640  8.319619
C43     C47        -0.490280  7.419481
C43     C49        -2.018800  9.396926
C43     C78        -1.499680  7.354402
C43     C255       -0.370000  7.350652
C43     C256       -0.370000  6.533464
C43     C257       -2.403220  4.709404
C43     C262       -0.370000  10.396056
C44     C47        -0.990060  5.898467
C44     C256       -0.370000  9.011241
C44     C258       -0.937300  7.193278
C44     C260       -1.264040  7.451555
C44     C277       -0.874700  7.587755
C45     C262       -2.047640  10.551461
C45     C275       -1.711060  9.789737
C45     C277       -0.913040  7.695917
C45     C280       -1.989960  7.129496
C46     C280       -1.989960  8.584320
C49     C253       -1.624540  6.376279
C49     C254       -0.370000  5.730670
C49     C255       -0.370000  4.676283
C50     C253       -0.370000  5.795211
C50     C254       -1.870000  5.454746
C51     C201       -1.456420  11.005919
C51     C202       -0.778680  9.535248
C51     C251       -1.442000  7.232311
C51     C252       -0.370000  6.129334
C51     C253       -2.028300  4.682112
C52     C69        -1.139180  9.178634
C52     C71        -1.989960  10.733319
C52     C251       -0.370000  5.804138
C52     C252       -3.441780  5.656094
C52     C254       -1.831340  7.442101
C53     C56        -1.341060  6.203380
C53     C67        -0.370000  6.561399
C53     C250       -0.370000  6.607787
C53     C251       -0.932380  4.557987
C54     C229       -1.398740  8.789568
C54     C250       -2.273600  5.150106
C54     C251       -0.370000  5.100171
C55     C64        -0.562380  5.711061
C55     C65        -0.370000  5.177596
C55     C66        -1.802500  4.867159
C55     C87        -1.730400  10.078708
C55     C231       -2.004380  9.944193
C55     C246       -1.235200  7.318012
C55     C247       -0.370000  7.999079
C55     C248       -0.370000  7.214125
C55     C249       -0.740000  5.169924
C55     C250       -0.750000  5.693836
C56     C64        -0.370000  5.082851
C56     C65        -3.047520  4.711615
C57     C62        -0.370000  6.684818
C57     C63        -0.370000  5.764476
C58     C62        -0.370000  6.965276
C58     C63        -1.605200  6.087909
C60     C63        -0.865200  7.916548
C63     C241       -0.370000  6.176212
C64     C241       -1.091000  5.911116
C64     C246       -1.235200  7.826567
C64     C248       -0.370000  9.299646
C66     C125       -0.173040  9.922132
C66     C229       -1.989960  10.651232
C66     C231       -1.989960  11.632202
C68     C125       -1.038240  8.658038
C68     C226       -1.307300  7.198277
C68     C227       -1.235200  7.086585
C68     C229       -0.346080  9.241779
C68     C252       -1.220780  9.623902
C69     C226       -0.370000  6.771378
C70     C97        -2.018800  9.831639
C70     C224       -0.620060  6.703399
C70     C225       -0.370000  5.535153
C70     C226       -0.990060  4.764660
C71     C224       -0.370000  5.825693
C71     C225       -4.229960  5.673643
C71     C254       -2.018800  9.254822
C71     C256       -1.499680  10.486743
C72     C77        -0.370000  8.993464
C72     C223       -0.370000  6.305039
C72     C225       -0.370000  6.526346
C72     C256       -1.812000  8.921841
C73     C76        -1.120000  5.987205
C73     C77        -2.201340  6.480145
C73     C93        -2.047640  8.040573
C73     C181       -2.417640  9.217447
C73     C183       -0.447020  9.456752
C73     C222       -1.802500  7.260347
C73     C223       -1.120000  5.065673
C73     C224       -0.370000  4.885631
C73     C225       -2.417640  6.198914
C74     C256       -0.850780  6.954228
C75     C182       -0.370000  6.592303
C75     C257       -0.370000  6.107716
C76     C256       -0.370000  5.584640
C76     C257       -1.120000  5.023660
C77     C180       -0.370000  5.668473
C77     C181       -3.701340  5.547379
C77     C225       -1.831340  9.767114
C77     C254       -1.903440  6.558993
C77     C256       -1.254540  4.706371
C77     C257       -0.370000  6.047609
C78     C178       -1.095920  7.370730
C78     C179       -0.370000  6.000251
C78     C180       -1.624540  4.610670
C78     C203       -1.499680  12.600031
C78     C255       -1.870000  5.140929
C79     C88        -1.802500  11.411103
C79     C91        -1.989960  10.324486
C79     C178       -0.370000  5.742110
C79     C179       -4.287640  5.033277
C79     C181       -2.047640  8.088381
C79     C227       -0.865200  10.132398
C79     C252       -1.571780  7.032071
C79     C253       -0.370000  5.734776
C79     C254       -1.831340  4.982054
C80     C177       -0.370000  5.643307
C80     C178       -0.615140  4.195791
C80     C252       -0.370000  5.614263
C80     C253       -3.321500  5.137165
C81     C88        -0.360500  8.632849
C81     C176       -0.370000  5.871190
C81     C177       -1.870000  5.605648
C81     C251       -0.370000  6.451006
C81     C252       -1.134260  4.422548
C82     C174       -0.370000  5.930955
C82     C176       -0.865200  4.363656
C82     C177       -0.370000  6.066761
C83     C87        -0.317240  7.108875
C83     C88        -0.317240  7.637483
C83     C177       -2.316700  8.334655
C83     C249       -0.370000  8.305184
C83     C250       -0.615140  6.424734
C83     C251       -0.370000  7.662965
C84     C174       -0.317240  5.795433
C85     C87        -0.750000  5.761102
C86     C89        -0.370000  7.072070
C87     C229       -0.370000  5.608365
C87     C230       -1.490000  5.108910
C87     C247       -1.739900  7.616428
C87     C248       -0.370000  7.402866
C87     C250       -1.369900  7.300135
C88     C163       -0.370000  8.720155
C88     C227       -0.865200  7.547241
C88     C228       -0.370000  6.104848
C89     C108       -1.576360  5.226387
C89     C109       -0.370000  7.316730
C89     C128       -0.735420  8.193443
C89     C141       -1.946700  11.323323
C89     C163       -0.370000  7.906983
C89     C228       -1.855420  5.475631
C89     C230       -0.845860  6.411828
C90     C227       -0.370000  5.814989
C90     C228       -1.120000  5.099638
C91     C106       -3.672500  5.550878
C91     C179       -1.989960  11.068662
C91     C181       -1.989960  10.597058
C91     C226       -0.370000  5.641164
C91     C227       -1.235200  4.193114
C92     C97        -0.370000  8.259477
C92     C104       -0.370000  5.642525
C92     C105       -2.004380  4.517164
C92     C122       -1.802500  9.278399
C92     C126       -0.793100  9.270014
C92     C226       -1.783320  5.484968
C92     C228       -2.004380  7.368869
C93     C103       -0.370000  6.330611
C93     C104       -3.109960  5.338054
C93     C106       -1.802500  8.608547
C93     C181       -2.047640  9.889983
C93     C188       -2.047640  10.563263
C93     C222       -2.172500  6.414917
C93     C225       -2.417640  4.184198
C94     C97        -0.370000  5.838059
C94     C222       -0.370000  4.739336
C94     C223       -1.870000  6.152194
C94     C224       -1.120000  5.622445
C95     C101       -0.865200  6.824766
C95     C102       -0.370000  7.362574
C95     C221       -1.235200  6.501449
C95     C222       -0.370000  5.005715
C95     C223       -1.235200  5.131234
C95     C224       -0.370000  5.670915
C96     C101       -1.235200  6.565987
C96     C224       -0.370000  7.531011
C97     C103       -0.370000  6.442697
C97     C122       -2.359960  6.501193
C97     C224       -1.475420  8.238079
C98     C101       -0.370000  6.651329
C98     C103       -0.370000  7.844467
C98     C121       -1.062160  4.773321
C98     C122       -0.370000  6.236159
C99     C120       -0.370000  5.854185
C99     C121       -0.874700  5.643341
C101    C119       -0.370000  6.273189
C102    C117       -0.990060  6.677942
C102    C118       -0.370000  5.894583
C102    C119       -0.721000  4.692595
C102    C152       -0.370000  9.134836
C102    C154       -0.865200  9.237892
C102    C220       -1.033320  6.957730
C103    C117       -0.370000  5.738609
C103    C118       -1.120000  6.130456
C103    C120       -1.091000  6.508261
C103    C122       -0.721000  9.538233
C103    C220       -0.370000  7.536648
C104    C115       -2.004380  7.464567
C104    C116       -0.370000  6.276370
C104    C117       -2.018800  4.849910
C104    C188       -1.989960  10.093772
C104    C218       -2.004380  9.094016
C104    C220       -0.370000  8.001218
C105    C115       -0.370000  5.810423
C105    C116       -1.870000  5.703930
C105    C120       -1.989960  8.917726
C105    C122       -1.989960  10.267944
C105    C146       -2.018800  9.969196
C106    C115       -1.730400  4.839038
C106    C162       -1.802500  10.186761
C106    C190       -1.730400  11.370578
C106    C228       -0.370000  8.799586
C107    C113       -0.370000  6.216506
C107    C114       -4.143440  6.008456
C107    C228       -2.018800  7.860998
C108    C113       -0.672820  4.635258
C108    C161       -1.417740  5.925547
C108    C162       -0.817020  6.992935
C108    C163       -0.716080  7.169527
C109    C111       -0.750000  5.853299
C109    C112       -1.120000  5.957452
C109    C141       -1.249620  7.639733
C111    C160       -0.370000  6.998260
C111    C161       -0.370000  6.520186
C112    C158       -0.302820  6.539991
C112    C159       -0.370000  5.642554
C112    C160       -0.937300  4.967746
C112    C161       -0.370000  5.032786
C113    C158       -0.370000  5.468658
C113    C159       -2.374700  5.091127
C113    C160       -0.370000  5.739913
C113    C161       -1.720560  4.463231
C113    C162       -1.831340  6.948808
C114    C157       -0.370000  5.614011
C114    C158       -1.903440  4.256887
C115    C156       -0.370000  5.518939
C115    C157       -3.211060  5.206338
C115    C216       -2.004380  9.752972
C116    C120       -1.076580  9.577203
C116    C143       -2.119740  12.647439
C116    C147       -1.442000  12.294340
C116    C153       -0.730500  6.895850
C116    C155       -0.370000  5.562349
C117    C120       -0.370000  8.095171
C117    C153       -0.370000  5.323477
C117    C154       -1.120000  5.766111
C117    C155       -2.201340  5.420814
C117    C218       -1.845760  8.313103
C117    C220       -1.845760  8.754150
C118    C150       -1.610120  5.839039
C118    C151       -0.370000  5.997614
C118    C153       -3.537480  3.550988
C119    C151       -2.369620  5.921684
C119    C152       -0.879620  6.164157
C120    C147       -1.571780  6.176367
C120    C149       -0.370000  6.116948
C120    C150       -1.711060  4.933883
C121    C147       -0.370000  5.084069
C121    C148       -1.994700  5.381246
C121    C149       -0.370000  5.914303
C122    C146       -2.201340  5.512263
C122    C147       -1.941780  3.924892
C123    C126       -0.370000  5.400993
C123    C145       -0.370000  7.472267
C123    C146       -1.120000  5.997802
C126    C145       -0.370000  6.241253
C126    C146       -1.350560  4.361757
C126    C226       -0.937300  9.010468
C126    C228       -1.350560  6.666582
C127    C145       -1.119840  6.084893
C127    C146       -0.370000  5.362425
C127    C228       -0.370000  5.167390
C127    C229       -0.370000  5.018414
C127    C231       -1.989960  6.943277
C127    C245       -1.989960  10.370329
C128    C141       -0.331660  6.802701
C128    C143       -0.701660  5.163408
C128    C146       -2.388800  6.300175
C128    C229       -1.120000  6.179411
C128    C230       -0.370000  4.780085
C128    C231       -1.120000  6.279343
C129    C141       -0.370000  5.789367
C129    C145       -0.370000  6.306318
C129    C245       -0.370000  8.278664
C130    C139       -2.129240  6.700439
C130    C140       -0.370000  6.012956
C130    C141       -0.273980  4.522889
C130    C231       -1.120000  6.440335
C130    C232       -1.345640  4.497223
C130    C233       -1.120000  6.240675
C130    C245       -0.370000  9.013569
C131    C139       -0.370000  5.540597
C131    C140       -2.350620  5.957022
C131    C142       -1.134260  7.976349
C131    C233       -1.768740  5.743670
C132    C137       -1.812000  7.210320
C132    C138       -0.370000  6.133111
C132    C139       -2.398300  4.406435
C132    C235       -1.624540  10.345713
C133    C136       -0.370000  6.712918
C133    C138       -0.370000  6.346836
C133    C140       -1.110340  6.539054
C134    C137       -0.370000  5.408717
C139    C232       -1.528520  9.634375
C139    C233       -0.370000  10.298942
C139    C235       -1.658300  13.115136
C143    C146       -1.120000  5.735274
C143    C147       -1.465920  7.540337
C144    C147       -1.941780  5.593634
C144    C148       -0.370000  6.484444
C145    C233       -0.677740  12.378579
C145    C245       -1.456420  11.827104
C146    C228       -2.018800  8.552978
C147    C150       -1.451500  7.330573
C155    C216       -1.989960  9.734287
C157    C214       -1.254540  10.489515
C161    C164       -0.370000  6.407249
C162    C164       -0.750000  5.672866
C162    C179       -2.047640  10.064126
C162    C190       -1.802500  10.504494
C162    C194       -0.370000  9.808479
C162    C213       -1.989960  8.446052
C163    C177       -1.105420  7.914570
C163    C179       -1.989960  10.465010
C163    C194       -0.370000  8.705713
C164    C177       -0.370000  9.620999
C164    C194       -0.370000  8.592825
C166    C173       -1.989960  9.163304
C166    C175       -0.716080  7.940175
C167    C170       -0.370000  6.970587
C167    C171       -0.370000  7.105569
C167    C172       -0.370000  8.591373
C167    C173       -1.114920  6.222277
C167    C174       -0.370000  7.077216
C167    C175       -1.249620  7.096023
C169    C173       -0.706580  7.047002
C171    C174       -0.370000  6.677593
C172    C198       -1.292880  5.797138
C173    C175       -0.750000  5.521725
C173    C196       -0.370000  5.147434
C173    C197       -1.120000  5.240127
C174    C197       -0.932380  5.981909
C175    C195       -0.370000  5.339009
C175    C196       -0.370000  4.706725
C176    C195       -2.240000  5.369310
C176    C197       -2.004380  6.670602
C176    C203       -2.033220  8.766228
C176    C204       -0.980560  9.660840
C177    C193       -0.370000  5.995726
C177    C194       -0.807520  4.893487
C178    C192       -0.370000  5.688718
C178    C193       -2.869740  5.671068
C178    C203       -0.331660  10.760554
C178    C208       -0.721000  9.299528
C178    C210       -0.331660  7.970612
C179    C190       -1.802500  6.799404
C179    C191       -0.370000  5.545090
C179    C192       -1.091000  4.748100
C179    C213       -1.989960  9.663834
C180    C191       -1.870000  5.258894
C180    C210       -2.018800  8.177592
C180    C257       -2.018800  9.068465
C181    C188       -2.047640  7.278880
C181    C189       -0.370000  5.909682
C181    C190       -1.802500  4.915739
C182    C189       -2.240000  5.755399
C182    C191       -1.442000  8.962925
C183    C187       -0.370000  5.835699
C183    C188       -0.817020  4.818729
C183    C220       -0.370000  8.984307
C183    C222       -0.442100  7.718179
C184    C187       -1.120000  5.637857
C184    C189       -0.562380  8.520505
C187    C215       -0.966140  6.715086
C187    C216       -0.370000  5.730256
C187    C217       -1.812000  5.138782
C188    C215       -0.370000  5.451442
C188    C216       -4.229960  5.055676
C188    C218       -1.802500  6.918601
C188    C222       -1.802500  9.869188
C189    C214       -0.370000  6.076016
C189    C215       -2.230180  4.490204
C190    C212       -0.370000  5.890525
C190    C213       -3.124380  5.718388
C190    C214       -1.845760  5.800255
C191    C210       -2.239680  5.576963
C191    C211       -0.370000  5.436463
C191    C212       -2.182000  4.078351
C192    C210       -0.370000  5.025589
C192    C211       -2.240000  5.815368
C192    C213       -0.490280  6.402137
C193    C208       -1.091000  7.428494
C193    C209       -0.370000  7.367131
C193    C210       -0.634480  5.304558
C193    C211       -2.119740  6.903075
C197    C202       -0.370000  9.965425
C197    C204       -0.793100  7.621812
C199    C202       -0.398840  6.860711
C199    C203       -0.370000  7.676520
C199    C204       -1.350560  6.713386
C201    C253       -0.370000  11.390933
C202    C253       -1.336140  9.437593
C203    C253       -1.499680  9.507908
C207    C273       -0.370000  6.049094
C207    C274       -0.543040  6.549542
C207    C275       -1.711060  8.278742
C209    C271       -0.865200  7.090640
C209    C272       -1.369900  6.242237
C227    C252       -0.865200  9.852819
C230    C247       -0.370000  7.472282
C231    C245       -2.244600  5.671896
C231    C246       -0.370000  4.976806
C231    C247       -0.740000  5.028716
C232    C245       -0.370000  5.377594
C232    C247       -1.302380  5.978628
C233    C244       -0.370000  5.569681
C233    C245       -1.826420  4.880889
C234    C237       -1.235200  6.794853
C235    C237       -0.750000  5.595066
C240    C243       -0.370000  5.312192
C260    C277       -1.889020  7.560466
C260    C279       -0.845860  7.387203
C260    C280       -0.370000  9.638585
C261    C277       -0.370000  6.010242
C261    C278       -1.120000  5.759396
C262    C275       -1.341060  6.386250
C262    C276       -0.370000  5.385803
C262    C277       -0.543040  4.422656
C263    C276       -4.258800  4.783542
C263    C291       -1.004480  7.510608
C263    C292       -0.370000  8.779075
C264    C272       -2.004380  6.625547
C264    C275       -1.768740  4.359789
C265    C272       -0.370000  5.546148
C265    C273       -1.235200  5.750744
C265    C274       -2.980180  5.628701
C266    C270       -0.370000  6.232441
C266    C271       -0.370000  5.589299
C267    C270       -0.370000  5.198800
C267    C271       -1.120000  5.092356
C267    C272       -0.370000  5.703825
C267    C273       -1.235200  6.782840
C276    C284       -0.370000  6.872164
C276    C287       -0.634480  7.823949
C277    C280       -0.768840  5.957690
C277    C284       -0.370000  6.186881
C278    C284       -0.370000  5.171439
C278    C288       -3.537480  5.768367
C280    C284       -0.860280  6.134590
C281    C284       -2.340780  5.315000
C281    C285       -1.120000  6.646330
C282    C285       -1.610280  5.134824
C282    C286       -1.120000  6.680454
C283    C286       -1.120000  5.263503
C283    C287       -1.754480  6.498687
C284    C287       -0.370000  5.156629
C284    C288       -1.120000  6.172394
C285    C288       -0.370000  5.174349
C285    C289       -1.120000  6.170545
C286    C289       -0.370000  4.944920
C286    C290       -1.985200  6.198372
C287    C290       -1.120000  5.181266
C287    C291       -0.750000  5.844569
C287    C292       -1.120000  5.468634
C288    C291       -1.120000  4.965908
A35     B101       -1.720440  10.266375
A37     B103       -2.697480  10.247439
A39     B43        -0.977040  11.797443
A43     B92        -0.370000  11.939147
A44     B92        -0.370000  8.776211
A45     B43        -1.104480  10.948605
A45     B92        -2.578960  8.638916
A45     B103       -3.301120  6.337210
A47     B99        -0.370000  10.055771
A47     B100       -0.370000  7.350379
A47     B101       -2.812600  6.500381
A51     B99        -0.370000  8.609524
A51     B101       -0.370000  10.982778
A52     B99        -0.624880  7.393384
A57     B99        -0.552240  11.218199
A59     B99        -3.534760  7.515316
A95     B47        -0.370000  10.627676
A95     B48        -2.494000  7.790627
A95     B49        -2.124000  9.466679
A111    B37        -0.370000  11.540618
A112    B37        -0.370000  8.967747
A112    B54        -1.847880  10.918131
A112    B55        -2.124000  9.364842
A113    B31        -1.720440  10.275390
A113    B37        -2.217880  7.427433
A113    B96        -2.333000  6.086841
A113    B101       -1.847880  10.254488
A114    B96        -0.370000  5.574290
A115    B51        -0.370000  8.160174
A115    B103       -3.164760  11.487118
A116    B51        -0.412480  6.297775
A116    B60        -0.254880  8.954118
A118    B41        -2.761200  10.131821
A118    B48        -3.194920  6.053468
A118    B49        -3.194920  6.496119
A118    B50        -0.370000  6.415125
A118    B103       -2.931120  14.779359
A120    B48        -1.750600  5.458522
A136    B128       -0.370000  8.785760
A137    B126       -1.432000  5.725513
A137    B128       -0.370000  6.634424
A137    B129       -1.729360  5.649618
A137    B132       -1.062000  8.895871
A138    B126       -1.283320  5.831933
A138    B128       -0.722160  8.414988
A139    B123       -3.301120  6.264524
A139    B124       -0.370000  6.822528
A139    B138       -2.973600  9.148422
A140    B123       -0.370000  7.201436
A141    B123       -0.370000  7.144894
A141    B214       -0.370000  8.675142
A142    B122       -0.370000  8.769487
A142    B123       -1.062000  7.574926
A142    B214       -1.432000  6.008073
A143    B214       -0.370000  6.929873
A143    B219       -0.370000  6.114496
A144    B121       -0.370000  8.748738
A144    B212       -0.837280  8.087733
A144    B213       -0.370000  8.014444
A145    B121       -1.432000  6.251680
A145    B122       -0.370000  7.415915
A145    B123       -1.062000  8.203284
A150    B121       -0.370000  10.747894
A151    B121       -0.370000  8.795911
A152    B121       -1.975320  7.024987
A152    B123       -2.345320  8.996603
A152    B140       -2.060280  8.580949
A153    B123       -0.370000  8.530331
A156    B129       -1.104480  9.057816
A156    B136       -1.092160  8.138855
A156    B138       -2.973600  8.591566
A158    B183       -1.274400  10.083936
A158    B185       -1.274400  10.635281
A179    B140       -1.062000  8.846561
A179    B142       -1.062000  8.342338
A179    B169       -1.274400  6.197851
A179    B179       -1.325800  6.119344
A180    B169       -0.370000  5.599652
A181    B167       -1.802000  5.204157
A181    B168       -0.370000  5.504565
A181    B169       -0.370000  4.925765
A181    B180       -0.370000  8.329737
A181    B181       -1.432000  7.841568
A182    B167       -0.913320  6.424243
A182    B168       -0.370000  7.700943
A183    B167       -0.370000  7.153759
A184    B165       -0.913320  8.609291
A186    B165       -1.347040  8.663249
A192    B165       -0.743400  9.374165
A194    B138       -0.743400  7.417246
A196    B123       -2.697480  9.046387
A196    B138       -2.803680  8.839560
A196    B140       -3.343600  7.356804
A198    B121       -1.274400  9.014157
A198    B140       -1.274400  9.172394
A198    B142       -1.274400  9.177796
A227    B127       -0.424800  11.050558
A229    B126       -0.370000  8.753279
A229    B127       -3.109960  9.722340
A229    B214       -1.410760  9.505784
A229    B217       -0.370000  5.960365
A1      C244       -0.370000  8.496471
A26     C233       -0.370000  11.882555
A27     C233       -1.728000  9.842937
A27     C234       -0.370000  11.473868
A27     C235       -1.218000  10.834571
A29     C134       -0.370000  9.400217
A30     C133       -1.210000  5.397785
A30     C134       -0.370000  6.143108
A31     C131       -1.434000  7.488217
A31     C132       -0.370000  5.834430
A31     C134       -0.370000  5.602230
A31     C233       -1.890000  10.565617
A31     C235       -1.064000  10.656052
A32     C134       -0.370000  7.590127
A33     C134       -0.370000  8.065074
A51     C134       -1.056000  10.284526
A53     C137       -0.370000  9.190841
A54     C137       -2.428000  9.196348
A55     C137       -0.370000  9.606001
A72     C134       -2.058000  12.683302
A100    C236       -0.840000  8.204151
A101    C132       -1.050000  8.109222
A102    C132       -1.218000  7.684351
A102    C139       -1.708000  10.607466
A102    C235       -1.588000  7.733509
A103    C235       -0.370000  5.475293
A103    C236       -1.358000  5.515458
A104    C235       -0.370000  5.084787
A105    C139       -0.370000  9.771509
A106    C130       -0.952000  8.294178
A106    C139       -2.232000  6.983353
A106    C232       -0.910000  7.515603
A109    C139       -1.932000  10.566028
A111    C132       -1.218000  11.243861
A111    C137       -1.400000  10.738123
A112    C236       -1.456000  9.325205
A116    C236       -0.028000  10.621856
B54     C236       -1.456000  10.989858
B60     C236       -1.932000  9.141404

END
