# Supplementary material for: Electrostatic Interactions Explain the Higher Binding Affinity of the CR3022 Antibody for SARS-CoV-2 than the 4A8 Antibody
Source: J Phys Chem B. 2021 Jul 6;125(27):7368–79. doi: 10.1021/acs.jpcb.1c03639 (PMC8276604; doi:10.1021/acs.jpcb.1c03639)
Supplement: Supplementary file 2 — jp1c03639_si_002.zip [file jp1c03639_si_002.zip › Data_share/CG_data/CG_data/REX-US_simulation_data/NTD-4A8/INPUT/complex_ca.psf]

PSF CMAP CHEQ

       3 !NTITLE
* CREATE PSF                                                                    
*   BY EDWARD P. O'BRIEN JR                                                     
*  DATE:     8/18/20      7:41:14      CREATED BY USER: lxp260                  

     740 !NATOM
       1 A    1    M1   A       1   -1.00000       128.000           0   0.00000     -0.301140E-02
       2 A    2    M2   A       2    0.00000       99.0000           0   0.00000     -0.301140E-02
       3 A    3    M3   A       3    0.00000       128.000           0   0.00000     -0.301140E-02
       4 A    4    M4   A       4    0.00000       113.000           0   0.00000     -0.301140E-02
       5 A    5    M5   A       5    0.00000       99.0000           0   0.00000     -0.301140E-02
       6 A    6    M6   A       6   -1.00000       128.000           0   0.00000     -0.301140E-02
       7 A    7    M7   A       7    0.00000       87.0000           0   0.00000     -0.301140E-02
       8 A    8    M8   A       8    0.00000       57.0000           0   0.00000     -0.301140E-02
       9 A    9    M9   A       9    0.00000       71.0000           0   0.00000     -0.301140E-02
      10 A    10   M10  A      10   -1.00000       128.000           0   0.00000     -0.301140E-02
      11 A    11   M11  A      11    0.00000       99.0000           0   0.00000     -0.301140E-02
      12 A    12   M12  A      12    1.00000       128.000           0   0.00000     -0.301140E-02
      13 A    13   M13  A      13    1.00000       128.000           0   0.00000     -0.301140E-02
      14 A    14   M14  A      14    0.00000       114.000           0   0.00000     -0.301140E-02
      15 A    15   M15  A      15    0.00000       57.0000           0   0.00000     -0.301140E-02
      16 A    16   M16  A      16    0.00000       71.0000           0   0.00000     -0.301140E-02
      17 A    17   M17  A      17    0.00000       87.0000           0   0.00000     -0.301140E-02
      18 A    18   M18  A      18    0.00000       99.0000           0   0.00000     -0.301140E-02
      19 A    19   M19  A      19    1.00000       128.000           0   0.00000     -0.301140E-02
      20 A    20   M20  A      20    0.00000       99.0000           0   0.00000     -0.301140E-02
      21 A    21   M21  A      21    0.00000       87.0000           0   0.00000     -0.301140E-02
      22 A    22   M22  A      22    0.00000       114.000           0   0.00000     -0.301140E-02
      23 A    23   M23  A      23    1.00000       128.000           0   0.00000     -0.301140E-02
      24 A    24   M24  A      24    0.00000       99.0000           0   0.00000     -0.301140E-02
      25 A    25   M25  A      25    0.00000       87.0000           0   0.00000     -0.301140E-02
      26 A    26   M26  A      26    0.00000       57.0000           0   0.00000     -0.301140E-02
      27 A    27   M27  A      27    0.00000       163.000           0   0.00000     -0.301140E-02
      28 A    28   M28  A      28    0.00000       101.000           0   0.00000     -0.301140E-02
      29 A    29   M29  A      29    0.00000       113.000           0   0.00000     -0.301140E-02
      30 A    30   M30  A      30    0.00000       101.000           0   0.00000     -0.301140E-02
      31 A    31   M31  A      31   -1.00000       128.000           0   0.00000     -0.301140E-02
      32 A    32   M32  A      32    0.00000       113.000           0   0.00000     -0.301140E-02
      33 A    33   M33  A      33    0.00000       87.0000           0   0.00000     -0.301140E-02
      34 A    34   M34  A      34    0.00000       131.000           0   0.00000     -0.301140E-02
      35 A    35   M35  A      35    0.00000       114.000           0   0.00000     -0.301140E-02
      36 A    36   M36  A      36    0.00000       186.000           0   0.00000     -0.301140E-02
      37 A    37   M37  A      37    0.00000       99.0000           0   0.00000     -0.301140E-02
      38 A    38   M38  A      38    1.00000       114.000           0   0.00000     -0.301140E-02
      39 A    39   M39  A      39    0.00000       128.000           0   0.00000     -0.301140E-02
      40 A    40   M40  A      40    0.00000       71.0000           0   0.00000     -0.301140E-02
      41 A    41   M41  A      41    0.00000       114.000           0   0.00000     -0.301140E-02
      42 A    42   M42  A      42    0.00000       57.0000           0   0.00000     -0.301140E-02
      43 A    43   M43  A      43    1.00000       128.000           0   0.00000     -0.301140E-02
      44 A    44   M44  A      44    0.00000       57.0000           0   0.00000     -0.301140E-02
      45 A    45   M45  A      45    0.00000       113.000           0   0.00000     -0.301140E-02
      46 A    46   M46  A      46   -1.00000       128.000           0   0.00000     -0.301140E-02
      47 A    47   M47  A      47    0.00000       186.000           0   0.00000     -0.301140E-02
      48 A    48   M48  A      48    0.00000       131.000           0   0.00000     -0.301140E-02
      49 A    49   M49  A      49    0.00000       57.0000           0   0.00000     -0.301140E-02
      50 A    50   M50  A      50    0.00000       57.0000           0   0.00000     -0.301140E-02
      51 A    51   M51  A      51    0.00000       147.000           0   0.00000     -0.301140E-02
      52 A    52   M52  A      52   -1.00000       114.000           0   0.00000     -0.301140E-02
      53 A    53   M53  A      53    0.00000       114.000           0   0.00000     -0.301140E-02
      54 A    54   M54  A      54   -1.00000       128.000           0   0.00000     -0.301140E-02
      55 A    55   M55  A      55   -1.00000       114.000           0   0.00000     -0.301140E-02
      56 A    56   M56  A      56    0.00000       57.0000           0   0.00000     -0.301140E-02
      57 A    57   M57  A      57   -1.00000       128.000           0   0.00000     -0.301140E-02
      58 A    58   M58  A      58    0.00000       101.000           0   0.00000     -0.301140E-02
      59 A    59   M59  A      59    0.00000       131.000           0   0.00000     -0.301140E-02
      60 A    60   M60  A      60    0.00000       163.000           0   0.00000     -0.301140E-02
      61 A    61   M61  A      61    0.00000       71.0000           0   0.00000     -0.301140E-02
      62 A    62   M62  A      62    0.00000       128.000           0   0.00000     -0.301140E-02
      63 A    63   M63  A      63    1.00000       128.000           0   0.00000     -0.301140E-02
      64 A    64   M64  A      64    0.00000       147.000           0   0.00000     -0.301140E-02
      65 A    65   M65  A      65    0.00000       128.000           0   0.00000     -0.301140E-02
      66 A    66   M66  A      66    0.00000       57.0000           0   0.00000     -0.301140E-02
      67 A    67   M67  A      67    1.00000       114.000           0   0.00000     -0.301140E-02
      68 A    68   M68  A      68    0.00000       99.0000           0   0.00000     -0.301140E-02
      69 A    69   M69  A      69    0.00000       101.000           0   0.00000     -0.301140E-02
      70 A    70   M70  A      70    0.00000       131.000           0   0.00000     -0.301140E-02
      71 A    71   M71  A      71    0.00000       101.000           0   0.00000     -0.301140E-02
      72 A    72   M72  A      72   -1.00000       128.000           0   0.00000     -0.301140E-02
      73 A    73   M73  A      73   -1.00000       114.000           0   0.00000     -0.301140E-02
      74 A    74   M74  A      74    0.00000       101.000           0   0.00000     -0.301140E-02
      75 A    75   M75  A      75    0.00000       87.0000           0   0.00000     -0.301140E-02
      76 A    76   M76  A      76    0.00000       101.000           0   0.00000     -0.301140E-02
      77 A    77   M77  A      77   -1.00000       114.000           0   0.00000     -0.301140E-02
      78 A    78   M78  A      78    0.00000       101.000           0   0.00000     -0.301140E-02
      79 A    79   M79  A      79    0.00000       71.0000           0   0.00000     -0.301140E-02
      80 A    80   M80  A      80    0.00000       163.000           0   0.00000     -0.301140E-02
      81 A    81   M81  A      81    0.00000       131.000           0   0.00000     -0.301140E-02
      82 A    82   M82  A      82   -1.00000       128.000           0   0.00000     -0.301140E-02
      83 A    83   M83  A      83    0.00000       113.000           0   0.00000     -0.301140E-02
      84 A    84   M84  A      84    0.00000       87.0000           0   0.00000     -0.301140E-02
      85 A    85   M85  A      85    0.00000       87.0000           0   0.00000     -0.301140E-02
      86 A    86   M86  A      86    0.00000       113.000           0   0.00000     -0.301140E-02
      87 A    87   M87  A      87    1.00000       114.000           0   0.00000     -0.301140E-02
      88 A    88   M88  A      88    0.00000       87.0000           0   0.00000     -0.301140E-02
      89 A    89   M89  A      89   -1.00000       128.000           0   0.00000     -0.301140E-02
      90 A    90   M90  A      90   -1.00000       114.000           0   0.00000     -0.301140E-02
      91 A    91   M91  A      91    0.00000       101.000           0   0.00000     -0.301140E-02
      92 A    92   M92  A      92    0.00000       71.0000           0   0.00000     -0.301140E-02
      93 A    93   M93  A      93    0.00000       99.0000           0   0.00000     -0.301140E-02
      94 A    94   M94  A      94    0.00000       163.000           0   0.00000     -0.301140E-02
      95 A    95   M95  A      95    0.00000       163.000           0   0.00000     -0.301140E-02
      96 A    96   M96  A      96    0.00000       114.000           0   0.00000     -0.301140E-02
      97 A    97   M97  A      97    0.00000       71.0000           0   0.00000     -0.301140E-02
      98 A    98   M98  A      98    0.00000       101.000           0   0.00000     -0.301140E-02
      99 A    99   M99  A      99    0.00000       87.0000           0   0.00000     -0.301140E-02
     100 A    100  M100 A     100    0.00000       101.000           0   0.00000     -0.301140E-02
     101 A    101  M101 A     101    0.00000       71.0000           0   0.00000     -0.301140E-02
     102 A    102  M102 A     102    0.00000       99.0000           0   0.00000     -0.301140E-02
     103 A    103  M103 A     103    0.00000       71.0000           0   0.00000     -0.301140E-02
     104 A    104  M104 A     104    0.00000       57.0000           0   0.00000     -0.301140E-02
     105 A    105  M105 A     105    0.00000       101.000           0   0.00000     -0.301140E-02
     106 A    106  M106 A     106    0.00000       114.000           0   0.00000     -0.301140E-02
     107 A    107  M107 A     107   -1.00000       114.000           0   0.00000     -0.301140E-02
     108 A    108  M108 A     108    0.00000       113.000           0   0.00000     -0.301140E-02
     109 A    109  M109 A     109    0.00000       147.000           0   0.00000     -0.301140E-02
     110 A    110  M110 A     110   -1.00000       114.000           0   0.00000     -0.301140E-02
     111 A    111  M111 A     111    0.00000       163.000           0   0.00000     -0.301140E-02
     112 A    112  M112 A     112    0.00000       163.000           0   0.00000     -0.301140E-02
     113 A    113  M113 A     113    0.00000       163.000           0   0.00000     -0.301140E-02
     114 A    114  M114 A     114    0.00000       57.0000           0   0.00000     -0.301140E-02
     115 A    115  M115 A     115    0.00000       131.000           0   0.00000     -0.301140E-02
     116 A    116  M116 A     116   -1.00000       114.000           0   0.00000     -0.301140E-02
     117 A    117  M117 A     117    0.00000       99.0000           0   0.00000     -0.301140E-02
     118 A    118  M118 A     118    0.00000       186.000           0   0.00000     -0.301140E-02
     119 A    119  M119 A     119    0.00000       57.0000           0   0.00000     -0.301140E-02
     120 A    120  M120 A     120    0.00000       128.000           0   0.00000     -0.301140E-02
     121 A    121  M121 A     121    0.00000       57.0000           0   0.00000     -0.301140E-02
     122 A    122  M122 A     122    0.00000       101.000           0   0.00000     -0.301140E-02
     123 A    123  M123 A     123    0.00000       101.000           0   0.00000     -0.301140E-02
     124 A    124  M124 A     124    0.00000       99.0000           0   0.00000     -0.301140E-02
     125 A    125  M125 A     125    0.00000       101.000           0   0.00000     -0.301140E-02
     126 A    126  M126 A     126    0.00000       99.0000           0   0.00000     -0.301140E-02
     127 A    127  M127 A     127    0.00000       87.0000           0   0.00000     -0.301140E-02
     128 A    128  M128 A     128    0.00000       87.0000           0   0.00000     -0.301140E-02
     129 A    129  M129 A     129    0.00000       71.0000           0   0.00000     -0.301140E-02
     130 A    130  M130 A     130    0.00000       87.0000           0   0.00000     -0.301140E-02
     131 A    131  M131 A     131    0.00000       101.000           0   0.00000     -0.301140E-02
     132 A    132  M132 A     132    1.00000       128.000           0   0.00000     -0.301140E-02
     133 A    133  M133 A     133    0.00000       57.0000           0   0.00000     -0.301140E-02
     134 A    134  M134 A     134    0.00000       114.000           0   0.00000     -0.301140E-02
     135 A    135  M135 A     135    0.00000       87.0000           0   0.00000     -0.301140E-02
     136 A    136  M136 A     136    0.00000       99.0000           0   0.00000     -0.301140E-02
     137 A    137  M137 A     137    0.00000       147.000           0   0.00000     -0.301140E-02
     138 A    138  M138 A     138    0.00000       114.000           0   0.00000     -0.301140E-02
     139 A    139  M139 A     139    0.00000       113.000           0   0.00000     -0.301140E-02
     140 A    140  M140 A     140    0.00000       71.0000           0   0.00000     -0.301140E-02
     141 A    141  M141 A     141    0.00000       114.000           0   0.00000     -0.301140E-02
     142 A    142  M142 A     142    0.00000       87.0000           0   0.00000     -0.301140E-02
     143 A    143  M143 A     143    0.00000       87.0000           0   0.00000     -0.301140E-02
     144 A    144  M144 A     144    1.00000       128.000           0   0.00000     -0.301140E-02
     145 A    145  M145 A     145    0.00000       87.0000           0   0.00000     -0.301140E-02
     146 A    146  M146 A     146    0.00000       101.000           0   0.00000     -0.301140E-02
     147 A    147  M147 A     147    0.00000       87.0000           0   0.00000     -0.301140E-02
     148 A    148  M148 A     148    0.00000       57.0000           0   0.00000     -0.301140E-02
     149 A    149  M149 A     149    0.00000       57.0000           0   0.00000     -0.301140E-02
     150 A    150  M150 A     150    0.00000       101.000           0   0.00000     -0.301140E-02
     151 A    151  M151 A     151    0.00000       71.0000           0   0.00000     -0.301140E-02
     152 A    152  M152 A     152    0.00000       71.0000           0   0.00000     -0.301140E-02
     153 A    153  M153 A     153    0.00000       113.000           0   0.00000     -0.301140E-02
     154 A    154  M154 A     154    0.00000       57.0000           0   0.00000     -0.301140E-02
     155 A    155  M155 A     155    0.00000       114.000           0   0.00000     -0.301140E-02
     156 A    156  M156 A     156    0.00000       113.000           0   0.00000     -0.301140E-02
     157 A    157  M157 A     157    0.00000       99.0000           0   0.00000     -0.301140E-02
     158 A    158  M158 A     158    1.00000       128.000           0   0.00000     -0.301140E-02
     159 A    159  M159 A     159   -1.00000       114.000           0   0.00000     -0.301140E-02
     160 A    160  M160 A     160    0.00000       163.000           0   0.00000     -0.301140E-02
     161 A    161  M161 A     161    0.00000       147.000           0   0.00000     -0.301140E-02
     162 A    162  M162 A     162    0.00000       114.000           0   0.00000     -0.301140E-02
     163 A    163  M163 A     163   -1.00000       128.000           0   0.00000     -0.301140E-02
     164 A    164  M164 A     164    0.00000       114.000           0   0.00000     -0.301140E-02
     165 A    165  M165 A     165    0.00000       99.0000           0   0.00000     -0.301140E-02
     166 A    166  M166 A     166    0.00000       101.000           0   0.00000     -0.301140E-02
     167 A    167  M167 A     167    0.00000       99.0000           0   0.00000     -0.301140E-02
     168 A    168  M168 A     168    0.00000       87.0000           0   0.00000     -0.301140E-02
     169 A    169  M169 A     169    0.00000       186.000           0   0.00000     -0.301140E-02
     170 A    170  M170 A     170    0.00000       114.000           0   0.00000     -0.301140E-02
     171 A    171  M171 A     171    0.00000       87.0000           0   0.00000     -0.301140E-02
     172 A    172  M172 A     172    0.00000       57.0000           0   0.00000     -0.301140E-02
     173 A    173  M173 A     173    0.00000       71.0000           0   0.00000     -0.301140E-02
     174 A    174  M174 A     174    0.00000       113.000           0   0.00000     -0.301140E-02
     175 A    175  M175 A     175    0.00000       101.000           0   0.00000     -0.301140E-02
     176 A    176  M176 A     176    0.00000       87.0000           0   0.00000     -0.301140E-02
     177 A    177  M177 A     177    0.00000       57.0000           0   0.00000     -0.301140E-02
     178 A    178  M178 A     178    0.00000       99.0000           0   0.00000     -0.301140E-02
     179 A    179  M179 A     179    0.00000       114.000           0   0.00000     -0.301140E-02
     180 A    180  M180 A     180    0.00000       101.000           0   0.00000     -0.301140E-02
     181 A    181  M181 A     181    0.00000       147.000           0   0.00000     -0.301140E-02
     182 A    182  M182 A     182    0.00000       114.000           0   0.00000     -0.301140E-02
     183 A    183  M183 A     183    0.00000       71.0000           0   0.00000     -0.301140E-02
     184 A    184  M184 A     184    0.00000       99.0000           0   0.00000     -0.301140E-02
     185 A    185  M185 A     185    0.00000       113.000           0   0.00000     -0.301140E-02
     186 A    186  M186 A     186    0.00000       128.000           0   0.00000     -0.301140E-02
     187 A    187  M187 A     187    0.00000       87.0000           0   0.00000     -0.301140E-02
     188 A    188  M188 A     188    0.00000       87.0000           0   0.00000     -0.301140E-02
     189 A    189  M189 A     189    0.00000       57.0000           0   0.00000     -0.301140E-02
     190 A    190  M190 A     190    0.00000       113.000           0   0.00000     -0.301140E-02
     191 A    191  M191 A     191    0.00000       163.000           0   0.00000     -0.301140E-02
     192 A    192  M192 A     192    0.00000       87.0000           0   0.00000     -0.301140E-02
     193 A    193  M193 A     193    0.00000       113.000           0   0.00000     -0.301140E-02
     194 A    194  M194 A     194    0.00000       87.0000           0   0.00000     -0.301140E-02
     195 A    195  M195 A     195    0.00000       87.0000           0   0.00000     -0.301140E-02
     196 A    196  M196 A     196    0.00000       99.0000           0   0.00000     -0.301140E-02
     197 A    197  M197 A     197    0.00000       99.0000           0   0.00000     -0.301140E-02
     198 A    198  M198 A     198    0.00000       101.000           0   0.00000     -0.301140E-02
     199 A    199  M199 A     199    0.00000       99.0000           0   0.00000     -0.301140E-02
     200 A    200  M200 A     200    0.00000       114.000           0   0.00000     -0.301140E-02
     201 A    201  M201 A     201    0.00000       87.0000           0   0.00000     -0.301140E-02
     202 A    202  M202 A     202    0.00000       87.0000           0   0.00000     -0.301140E-02
     203 A    203  M203 A     203    0.00000       87.0000           0   0.00000     -0.301140E-02
     204 A    204  M204 A     204    0.00000       113.000           0   0.00000     -0.301140E-02
     205 A    205  M205 A     205    0.00000       57.0000           0   0.00000     -0.301140E-02
     206 A    206  M206 A     206    0.00000       101.000           0   0.00000     -0.301140E-02
     207 A    207  M207 A     207    0.00000       128.000           0   0.00000     -0.301140E-02
     208 A    208  M208 A     208    0.00000       101.000           0   0.00000     -0.301140E-02
     209 A    209  M209 A     209    0.00000       163.000           0   0.00000     -0.301140E-02
     210 A    210  M210 A     210    0.00000       113.000           0   0.00000     -0.301140E-02
     211 A    211  M211 A     211    0.00000       114.000           0   0.00000     -0.301140E-02
     212 A    212  M212 A     212    0.00000       114.000           0   0.00000     -0.301140E-02
     213 A    213  M213 A     213    0.00000       99.0000           0   0.00000     -0.301140E-02
     214 A    214  M214 A     214    0.00000       114.000           0   0.00000     -0.301140E-02
     215 A    215  M215 A     215    0.00000       114.000           0   0.00000     -0.301140E-02
     216 A    216  M216 A     216    1.00000       128.000           0   0.00000     -0.301140E-02
     217 A    217  M217 A     217    0.00000       114.000           0   0.00000     -0.301140E-02
     218 A    218  M218 A     218    0.00000       87.0000           0   0.00000     -0.301140E-02
     219 A    219  M219 A     219    0.00000       114.000           0   0.00000     -0.301140E-02
     220 A    220  M220 A     220    0.00000       101.000           0   0.00000     -0.301140E-02
     221 A    221  M221 A     221    1.00000       128.000           0   0.00000     -0.301140E-02
     222 A    222  M222 A     222    0.00000       99.0000           0   0.00000     -0.301140E-02
     223 A    223  M223 A     223   -1.00000       114.000           0   0.00000     -0.301140E-02
     224 A    224  M224 A     224    1.00000       128.000           0   0.00000     -0.301140E-02
     225 A    225  M225 A     225    1.00000       128.000           0   0.00000     -0.301140E-02
     226 A    226  M226 A     226    0.00000       99.0000           0   0.00000     -0.301140E-02
     227 A    227  M227 A     227   -1.00000       128.000           0   0.00000     -0.301140E-02
     228 A    228  M228 A     228    0.00000       114.000           0   0.00000     -0.301140E-02
     229 A    229  M229 A     229    1.00000       128.000           0   0.00000     -0.301140E-02
     230 B    1    N1   A     230   -1.00000       128.000           0   0.00000     -0.301140E-02
     231 B    2    N2   A     231    0.00000       113.000           0   0.00000     -0.301140E-02
     232 B    3    N3   A     232    0.00000       99.0000           0   0.00000     -0.301140E-02
     233 B    4    N4   A     233    0.00000       131.000           0   0.00000     -0.301140E-02
     234 B    5    N5   A     234    0.00000       101.000           0   0.00000     -0.301140E-02
     235 B    6    N6   A     235    0.00000       128.000           0   0.00000     -0.301140E-02
     236 B    7    N7   A     236    0.00000       87.0000           0   0.00000     -0.301140E-02
     237 B    8    N8   A     237    0.00000       114.000           0   0.00000     -0.301140E-02
     238 B    9    N9   A     238    0.00000       113.000           0   0.00000     -0.301140E-02
     239 B    10   N10  A     239    0.00000       87.0000           0   0.00000     -0.301140E-02
     240 B    11   N11  A     240    0.00000       87.0000           0   0.00000     -0.301140E-02
     241 B    12   N12  A     241    0.00000       114.000           0   0.00000     -0.301140E-02
     242 B    13   N13  A     242    0.00000       99.0000           0   0.00000     -0.301140E-02
     243 B    14   N14  A     243    0.00000       101.000           0   0.00000     -0.301140E-02
     244 B    15   N15  A     244    0.00000       113.000           0   0.00000     -0.301140E-02
     245 B    16   N16  A     245    0.00000       57.0000           0   0.00000     -0.301140E-02
     246 B    17   N17  A     246    0.00000       128.000           0   0.00000     -0.301140E-02
     247 B    18   N18  A     247    0.00000       114.000           0   0.00000     -0.301140E-02
     248 B    19   N19  A     248    0.00000       71.0000           0   0.00000     -0.301140E-02
     249 B    20   N20  A     249    0.00000       87.0000           0   0.00000     -0.301140E-02
     250 B    21   N21  A     250    0.00000       113.000           0   0.00000     -0.301140E-02
     251 B    22   N22  A     251    0.00000       87.0000           0   0.00000     -0.301140E-02
     252 B    23   N23  A     252    0.00000       114.000           0   0.00000     -0.301140E-02
     253 B    24   N24  A     253    1.00000       114.000           0   0.00000     -0.301140E-02
     254 B    25   N25  A     254    0.00000       87.0000           0   0.00000     -0.301140E-02
     255 B    26   N26  A     255    0.00000       87.0000           0   0.00000     -0.301140E-02
     256 B    27   N27  A     256    0.00000       128.000           0   0.00000     -0.301140E-02
     257 B    28   N28  A     257    0.00000       87.0000           0   0.00000     -0.301140E-02
     258 B    29   N29  A     258    0.00000       113.000           0   0.00000     -0.301140E-02
     259 B    30   N30  A     259    0.00000       99.0000           0   0.00000     -0.301140E-02
     260 B    31   N31  A     260    0.00000       114.000           0   0.00000     -0.301140E-02
     261 B    32   N32  A     261    0.00000       87.0000           0   0.00000     -0.301140E-02
     262 B    33   N33  A     262   -1.00000       114.000           0   0.00000     -0.301140E-02
     263 B    34   N34  A     263    0.00000       57.0000           0   0.00000     -0.301140E-02
     264 B    35   N35  A     264    0.00000       114.000           0   0.00000     -0.301140E-02
     265 B    36   N36  A     265    0.00000       101.000           0   0.00000     -0.301140E-02
     266 B    37   N37  A     266    0.00000       163.000           0   0.00000     -0.301140E-02
     267 B    38   N38  A     267    0.00000       113.000           0   0.00000     -0.301140E-02
     268 B    39   N39  A     268    0.00000       87.0000           0   0.00000     -0.301140E-02
     269 B    40   N40  A     269    0.00000       186.000           0   0.00000     -0.301140E-02
     270 B    41   N41  A     270    0.00000       113.000           0   0.00000     -0.301140E-02
     271 B    42   N42  A     271    0.00000       128.000           0   0.00000     -0.301140E-02
     272 B    43   N43  A     272    0.00000       128.000           0   0.00000     -0.301140E-02
     273 B    44   N44  A     273    1.00000       114.000           0   0.00000     -0.301140E-02
     274 B    45   N45  A     274    0.00000       114.000           0   0.00000     -0.301140E-02
     275 B    46   N46  A     275    0.00000       57.0000           0   0.00000     -0.301140E-02
     276 B    47   N47  A     276    0.00000       128.000           0   0.00000     -0.301140E-02
     277 B    48   N48  A     277    0.00000       114.000           0   0.00000     -0.301140E-02
     278 B    49   N49  A     278    0.00000       114.000           0   0.00000     -0.301140E-02
     279 B    50   N50  A     279    1.00000       114.000           0   0.00000     -0.301140E-02
     280 B    51   N51  A     280    0.00000       113.000           0   0.00000     -0.301140E-02
     281 B    52   N52  A     281    0.00000       113.000           0   0.00000     -0.301140E-02
     282 B    53   N53  A     282    0.00000       113.000           0   0.00000     -0.301140E-02
     283 B    54   N54  A     283    0.00000       163.000           0   0.00000     -0.301140E-02
     284 B    55   N55  A     284    1.00000       128.000           0   0.00000     -0.301140E-02
     285 B    56   N56  A     285    0.00000       113.000           0   0.00000     -0.301140E-02
     286 B    57   N57  A     286    0.00000       87.0000           0   0.00000     -0.301140E-02
     287 B    58   N58  A     287    0.00000       114.000           0   0.00000     -0.301140E-02
     288 B    59   N59  A     288    1.00000       114.000           0   0.00000     -0.301140E-02
     289 B    60   N60  A     289    0.00000       147.000           0   0.00000     -0.301140E-02
     290 B    61   N61  A     290    0.00000       87.0000           0   0.00000     -0.301140E-02
     291 B    62   N62  A     291    0.00000       57.0000           0   0.00000     -0.301140E-02
     292 B    63   N63  A     292    0.00000       99.0000           0   0.00000     -0.301140E-02
     293 B    64   N64  A     293    0.00000       114.000           0   0.00000     -0.301140E-02
     294 B    65   N65  A     294   -1.00000       114.000           0   0.00000     -0.301140E-02
     295 B    66   N66  A     295    1.00000       114.000           0   0.00000     -0.301140E-02
     296 B    67   N67  A     296    0.00000       147.000           0   0.00000     -0.301140E-02
     297 B    68   N68  A     297    0.00000       87.0000           0   0.00000     -0.301140E-02
     298 B    69   N69  A     298    0.00000       57.0000           0   0.00000     -0.301140E-02
     299 B    70   N70  A     299    0.00000       87.0000           0   0.00000     -0.301140E-02
     300 B    71   N71  A     300    0.00000       57.0000           0   0.00000     -0.301140E-02
     301 B    72   N72  A     301    0.00000       71.0000           0   0.00000     -0.301140E-02
     302 B    73   N73  A     302    0.00000       57.0000           0   0.00000     -0.301140E-02
     303 B    74   N74  A     303    0.00000       101.000           0   0.00000     -0.301140E-02
     304 B    75   N75  A     304   -1.00000       114.000           0   0.00000     -0.301140E-02
     305 B    76   N76  A     305    0.00000       147.000           0   0.00000     -0.301140E-02
     306 B    77   N77  A     306    0.00000       101.000           0   0.00000     -0.301140E-02
     307 B    78   N78  A     307    0.00000       113.000           0   0.00000     -0.301140E-02
     308 B    79   N79  A     308    1.00000       128.000           0   0.00000     -0.301140E-02
     309 B    80   N80  A     309    0.00000       113.000           0   0.00000     -0.301140E-02
     310 B    81   N81  A     310    0.00000       87.0000           0   0.00000     -0.301140E-02
     311 B    82   N82  A     311    1.00000       114.000           0   0.00000     -0.301140E-02
     312 B    83   N83  A     312    0.00000       99.0000           0   0.00000     -0.301140E-02
     313 B    84   N84  A     313   -1.00000       128.000           0   0.00000     -0.301140E-02
     314 B    85   N85  A     314    0.00000       71.0000           0   0.00000     -0.301140E-02
     315 B    86   N86  A     315   -1.00000       128.000           0   0.00000     -0.301140E-02
     316 B    87   N87  A     316   -1.00000       114.000           0   0.00000     -0.301140E-02
     317 B    88   N88  A     317    0.00000       99.0000           0   0.00000     -0.301140E-02
     318 B    89   N89  A     318    0.00000       57.0000           0   0.00000     -0.301140E-02
     319 B    90   N90  A     319    0.00000       99.0000           0   0.00000     -0.301140E-02
     320 B    91   N91  A     320    0.00000       163.000           0   0.00000     -0.301140E-02
     321 B    92   N92  A     321    0.00000       163.000           0   0.00000     -0.301140E-02
     322 B    93   N93  A     322    0.00000       114.000           0   0.00000     -0.301140E-02
     323 B    94   N94  A     323    0.00000       101.000           0   0.00000     -0.301140E-02
     324 B    95   N95  A     324    0.00000       128.000           0   0.00000     -0.301140E-02
     325 B    96   N96  A     325    0.00000       71.0000           0   0.00000     -0.301140E-02
     326 B    97   N97  A     326    0.00000       101.000           0   0.00000     -0.301140E-02
     327 B    98   N98  A     327    0.00000       128.000           0   0.00000     -0.301140E-02
     328 B    99   N99  A     328    0.00000       147.000           0   0.00000     -0.301140E-02
     329 B    100  N100 A     329    0.00000       114.000           0   0.00000     -0.301140E-02
     330 B    101  N101 A     330    0.00000       163.000           0   0.00000     -0.301140E-02
     331 B    102  N102 A     331    0.00000       101.000           0   0.00000     -0.301140E-02
     332 B    103  N103 A     332    0.00000       147.000           0   0.00000     -0.301140E-02
     333 B    104  N104 A     333    0.00000       57.0000           0   0.00000     -0.301140E-02
     334 B    105  N105 A     334    0.00000       128.000           0   0.00000     -0.301140E-02
     335 B    106  N106 A     335    0.00000       57.0000           0   0.00000     -0.301140E-02
     336 B    107  N107 A     336    0.00000       101.000           0   0.00000     -0.301140E-02
     337 B    108  N108 A     337    1.00000       128.000           0   0.00000     -0.301140E-02
     338 B    109  N109 A     338    0.00000       99.0000           0   0.00000     -0.301140E-02
     339 B    110  N110 A     339   -1.00000       114.000           0   0.00000     -0.301140E-02
     340 B    111  N111 A     340    0.00000       113.000           0   0.00000     -0.301140E-02
     341 B    112  N112 A     341    1.00000       128.000           0   0.00000     -0.301140E-02
     342 B    113  N113 A     342    1.00000       114.000           0   0.00000     -0.301140E-02
     343 B    114  N114 A     343    0.00000       101.000           0   0.00000     -0.301140E-02
     344 B    115  N115 A     344    0.00000       99.0000           0   0.00000     -0.301140E-02
     345 B    116  N116 A     345    0.00000       71.0000           0   0.00000     -0.301140E-02
     346 B    117  N117 A     346    0.00000       71.0000           0   0.00000     -0.301140E-02
     347 B    118  N118 A     347    0.00000       114.000           0   0.00000     -0.301140E-02
     348 B    119  N119 A     348    0.00000       87.0000           0   0.00000     -0.301140E-02
     349 B    120  N120 A     349    0.00000       99.0000           0   0.00000     -0.301140E-02
     350 B    121  N121 A     350    0.00000       147.000           0   0.00000     -0.301140E-02
     351 B    122  N122 A     351    0.00000       113.000           0   0.00000     -0.301140E-02
     352 B    123  N123 A     352    0.00000       147.000           0   0.00000     -0.301140E-02
     353 B    124  N124 A     353    0.00000       114.000           0   0.00000     -0.301140E-02
     354 B    125  N125 A     354    0.00000       114.000           0   0.00000     -0.301140E-02
     355 B    126  N126 A     355    0.00000       87.0000           0   0.00000     -0.301140E-02
     356 B    127  N127 A     356   -1.00000       114.000           0   0.00000     -0.301140E-02
     357 B    128  N128 A     357   -1.00000       128.000           0   0.00000     -0.301140E-02
     358 B    129  N129 A     358    0.00000       128.000           0   0.00000     -0.301140E-02
     359 B    130  N130 A     359    0.00000       113.000           0   0.00000     -0.301140E-02
     360 B    131  N131 A     360    1.00000       128.000           0   0.00000     -0.301140E-02
     361 B    132  N132 A     361    0.00000       87.0000           0   0.00000     -0.301140E-02
     362 B    133  N133 A     362    0.00000       57.0000           0   0.00000     -0.301140E-02
     363 B    134  N134 A     363    0.00000       101.000           0   0.00000     -0.301140E-02
     364 B    135  N135 A     364    0.00000       71.0000           0   0.00000     -0.301140E-02
     365 B    136  N136 A     365    0.00000       87.0000           0   0.00000     -0.301140E-02
     366 B    137  N137 A     366    0.00000       99.0000           0   0.00000     -0.301140E-02
     367 B    138  N138 A     367    0.00000       99.0000           0   0.00000     -0.301140E-02
     368 B    139  N139 A     368    0.00000       114.000           0   0.00000     -0.301140E-02
     369 B    140  N140 A     369    0.00000       113.000           0   0.00000     -0.301140E-02
     370 B    141  N141 A     370    0.00000       113.000           0   0.00000     -0.301140E-02
     371 B    142  N142 A     371    0.00000       114.000           0   0.00000     -0.301140E-02
     372 B    143  N143 A     372    0.00000       114.000           0   0.00000     -0.301140E-02
     373 B    144  N144 A     373    0.00000       147.000           0   0.00000     -0.301140E-02
     374 B    145  N145 A     374    0.00000       163.000           0   0.00000     -0.301140E-02
     375 B    146  N146 A     375    0.00000       114.000           0   0.00000     -0.301140E-02
     376 B    147  N147 A     376    1.00000       114.000           0   0.00000     -0.301140E-02
     377 B    148  N148 A     377   -1.00000       128.000           0   0.00000     -0.301140E-02
     378 B    149  N149 A     378    0.00000       71.0000           0   0.00000     -0.301140E-02
     379 B    150  N150 A     379    1.00000       128.000           0   0.00000     -0.301140E-02
     380 B    151  N151 A     380    0.00000       99.0000           0   0.00000     -0.301140E-02
     381 B    152  N152 A     381    0.00000       128.000           0   0.00000     -0.301140E-02
     382 B    153  N153 A     382    0.00000       186.000           0   0.00000     -0.301140E-02
     383 B    154  N154 A     383    1.00000       128.000           0   0.00000     -0.301140E-02
     384 B    155  N155 A     384    0.00000       99.0000           0   0.00000     -0.301140E-02
     385 B    156  N156 A     385   -1.00000       114.000           0   0.00000     -0.301140E-02
     386 B    157  N157 A     386    0.00000       114.000           0   0.00000     -0.301140E-02
     387 B    158  N158 A     387    0.00000       71.0000           0   0.00000     -0.301140E-02
     388 B    159  N159 A     388    0.00000       113.000           0   0.00000     -0.301140E-02
     389 B    160  N160 A     389    0.00000       128.000           0   0.00000     -0.301140E-02
     390 B    161  N161 A     390    0.00000       87.0000           0   0.00000     -0.301140E-02
     391 B    162  N162 A     391    0.00000       57.0000           0   0.00000     -0.301140E-02
     392 B    163  N163 A     392    0.00000       114.000           0   0.00000     -0.301140E-02
     393 B    164  N164 A     393    0.00000       87.0000           0   0.00000     -0.301140E-02
     394 B    165  N165 A     394    0.00000       128.000           0   0.00000     -0.301140E-02
     395 B    166  N166 A     395   -1.00000       128.000           0   0.00000     -0.301140E-02
     396 B    167  N167 A     396    0.00000       87.0000           0   0.00000     -0.301140E-02
     397 B    168  N168 A     397    0.00000       99.0000           0   0.00000     -0.301140E-02
     398 B    169  N169 A     398    0.00000       101.000           0   0.00000     -0.301140E-02
     399 B    170  N170 A     399   -1.00000       128.000           0   0.00000     -0.301140E-02
     400 B    171  N171 A     400    0.00000       128.000           0   0.00000     -0.301140E-02
     401 B    172  N172 A     401   -1.00000       114.000           0   0.00000     -0.301140E-02
     402 B    173  N173 A     402    0.00000       87.0000           0   0.00000     -0.301140E-02
     403 B    174  N174 A     403    1.00000       128.000           0   0.00000     -0.301140E-02
     404 B    175  N175 A     404   -1.00000       114.000           0   0.00000     -0.301140E-02
     405 B    176  N176 A     405    0.00000       87.0000           0   0.00000     -0.301140E-02
     406 B    177  N177 A     406    0.00000       101.000           0   0.00000     -0.301140E-02
     407 B    178  N178 A     407    0.00000       163.000           0   0.00000     -0.301140E-02
     408 B    179  N179 A     408    0.00000       87.0000           0   0.00000     -0.301140E-02
     409 B    180  N180 A     409    0.00000       113.000           0   0.00000     -0.301140E-02
     410 B    181  N181 A     410    0.00000       87.0000           0   0.00000     -0.301140E-02
     411 B    182  N182 A     411    0.00000       87.0000           0   0.00000     -0.301140E-02
     412 B    183  N183 A     412    0.00000       101.000           0   0.00000     -0.301140E-02
     413 B    184  N184 A     413    0.00000       113.000           0   0.00000     -0.301140E-02
     414 B    185  N185 A     414    0.00000       101.000           0   0.00000     -0.301140E-02
     415 B    186  N186 A     415    0.00000       113.000           0   0.00000     -0.301140E-02
     416 B    187  N187 A     416    0.00000       87.0000           0   0.00000     -0.301140E-02
     417 B    188  N188 A     417    1.00000       128.000           0   0.00000     -0.301140E-02
     418 B    189  N189 A     418    0.00000       71.0000           0   0.00000     -0.301140E-02
     419 B    190  N190 A     419   -1.00000       114.000           0   0.00000     -0.301140E-02
     420 B    191  N191 A     420    0.00000       163.000           0   0.00000     -0.301140E-02
     421 B    192  N192 A     421   -1.00000       128.000           0   0.00000     -0.301140E-02
     422 B    193  N193 A     422    1.00000       128.000           0   0.00000     -0.301140E-02
     423 B    194  N194 A     423    0.00000       114.000           0   0.00000     -0.301140E-02
     424 B    195  N195 A     424    1.00000       128.000           0   0.00000     -0.301140E-02
     425 B    196  N196 A     425    0.00000       99.0000           0   0.00000     -0.301140E-02
     426 B    197  N197 A     426    0.00000       163.000           0   0.00000     -0.301140E-02
     427 B    198  N198 A     427    0.00000       71.0000           0   0.00000     -0.301140E-02
     428 B    199  N199 A     428    0.00000       114.000           0   0.00000     -0.301140E-02
     429 B    200  N200 A     429   -1.00000       128.000           0   0.00000     -0.301140E-02
     430 B    201  N201 A     430    0.00000       99.0000           0   0.00000     -0.301140E-02
     431 B    202  N202 A     431    0.00000       101.000           0   0.00000     -0.301140E-02
     432 B    203  N203 A     432    0.00000       114.000           0   0.00000     -0.301140E-02
     433 B    204  N204 A     433    0.00000       128.000           0   0.00000     -0.301140E-02
     434 B    205  N205 A     434    0.00000       57.0000           0   0.00000     -0.301140E-02
     435 B    206  N206 A     435    0.00000       113.000           0   0.00000     -0.301140E-02
     436 B    207  N207 A     436    0.00000       87.0000           0   0.00000     -0.301140E-02
     437 B    208  N208 A     437    0.00000       87.0000           0   0.00000     -0.301140E-02
     438 B    209  N209 A     438    0.00000       114.000           0   0.00000     -0.301140E-02
     439 B    210  N210 A     439    0.00000       99.0000           0   0.00000     -0.301140E-02
     440 B    211  N211 A     440    0.00000       101.000           0   0.00000     -0.301140E-02
     441 B    212  N212 A     441    1.00000       128.000           0   0.00000     -0.301140E-02
     442 B    213  N213 A     442    0.00000       87.0000           0   0.00000     -0.301140E-02
     443 B    214  N214 A     443    0.00000       147.000           0   0.00000     -0.301140E-02
     444 B    215  N215 A     444    0.00000       114.000           0   0.00000     -0.301140E-02
     445 B    216  N216 A     445    1.00000       114.000           0   0.00000     -0.301140E-02
     446 B    217  N217 A     446    0.00000       57.0000           0   0.00000     -0.301140E-02
     447 B    218  N218 A     447   -1.00000       128.000           0   0.00000     -0.301140E-02
     448 B    219  N219 A     448    0.00000       114.000           0   0.00000     -0.301140E-02
     449 C    1    O1   A     449    0.00000       128.000           0   0.00000     -0.301140E-02
     450 C    2    O2   A     450    0.00000       114.000           0   0.00000     -0.301140E-02
     451 C    3    O3   A     451    0.00000       99.0000           0   0.00000     -0.301140E-02
     452 C    4    O4   A     452    0.00000       114.000           0   0.00000     -0.301140E-02
     453 C    5    O5   A     453    0.00000       113.000           0   0.00000     -0.301140E-02
     454 C    6    O6   A     454    0.00000       101.000           0   0.00000     -0.301140E-02
     455 C    7    O7   A     455    0.00000       101.000           0   0.00000     -0.301140E-02
     456 C    8    O8   A     456    1.00000       114.000           0   0.00000     -0.301140E-02
     457 C    9    O9   A     457    0.00000       101.000           0   0.00000     -0.301140E-02
     458 C    10   O10  A     458    0.00000       128.000           0   0.00000     -0.301140E-02
     459 C    11   O11  A     459    0.00000       113.000           0   0.00000     -0.301140E-02
     460 C    12   O12  A     460    0.00000       114.000           0   0.00000     -0.301140E-02
     461 C    13   O13  A     461    0.00000       114.000           0   0.00000     -0.301140E-02
     462 C    14   O14  A     462    0.00000       71.0000           0   0.00000     -0.301140E-02
     463 C    15   O15  A     463    0.00000       163.000           0   0.00000     -0.301140E-02
     464 C    16   O16  A     464    0.00000       101.000           0   0.00000     -0.301140E-02
     465 C    17   O17  A     465    0.00000       114.000           0   0.00000     -0.301140E-02
     466 C    18   O18  A     466    0.00000       87.0000           0   0.00000     -0.301140E-02
     467 C    19   O19  A     467    0.00000       147.000           0   0.00000     -0.301140E-02
     468 C    20   O20  A     468    0.00000       101.000           0   0.00000     -0.301140E-02
     469 C    21   O21  A     469    1.00000       114.000           0   0.00000     -0.301140E-02
     470 C    22   O22  A     470    0.00000       57.0000           0   0.00000     -0.301140E-02
     471 C    23   O23  A     471    0.00000       99.0000           0   0.00000     -0.301140E-02
     472 C    24   O24  A     472    0.00000       163.000           0   0.00000     -0.301140E-02
     473 C    25   O25  A     473    0.00000       163.000           0   0.00000     -0.301140E-02
     474 C    26   O26  A     474    0.00000       114.000           0   0.00000     -0.301140E-02
     475 C    27   O27  A     475   -1.00000       114.000           0   0.00000     -0.301140E-02
     476 C    28   O28  A     476    1.00000       128.000           0   0.00000     -0.301140E-02
     477 C    29   O29  A     477    0.00000       99.0000           0   0.00000     -0.301140E-02
     478 C    30   O30  A     478    0.00000       147.000           0   0.00000     -0.301140E-02
     479 C    31   O31  A     479    1.00000       114.000           0   0.00000     -0.301140E-02
     480 C    32   O32  A     480    0.00000       87.0000           0   0.00000     -0.301140E-02
     481 C    33   O33  A     481    0.00000       87.0000           0   0.00000     -0.301140E-02
     482 C    34   O34  A     482    0.00000       99.0000           0   0.00000     -0.301140E-02
     483 C    35   O35  A     483    0.00000       113.000           0   0.00000     -0.301140E-02
     484 C    36   O36  A     484    0.00000       114.000           0   0.00000     -0.301140E-02
     485 C    37   O37  A     485    0.00000       87.0000           0   0.00000     -0.301140E-02
     486 C    38   O38  A     486    0.00000       101.000           0   0.00000     -0.301140E-02
     487 C    39   O39  A     487    0.00000       128.000           0   0.00000     -0.301140E-02
     488 C    40   O40  A     488   -1.00000       114.000           0   0.00000     -0.301140E-02
     489 C    41   O41  A     489    0.00000       113.000           0   0.00000     -0.301140E-02
     490 C    42   O42  A     490    0.00000       147.000           0   0.00000     -0.301140E-02
     491 C    43   O43  A     491    0.00000       113.000           0   0.00000     -0.301140E-02
     492 C    44   O44  A     492    0.00000       114.000           0   0.00000     -0.301140E-02
     493 C    45   O45  A     493    0.00000       147.000           0   0.00000     -0.301140E-02
     494 C    46   O46  A     494    0.00000       147.000           0   0.00000     -0.301140E-02
     495 C    47   O47  A     495    0.00000       87.0000           0   0.00000     -0.301140E-02
     496 C    48   O48  A     496    0.00000       114.000           0   0.00000     -0.301140E-02
     497 C    49   O49  A     497    0.00000       99.0000           0   0.00000     -0.301140E-02
     498 C    50   O50  A     498    0.00000       101.000           0   0.00000     -0.301140E-02
     499 C    51   O51  A     499    0.00000       186.000           0   0.00000     -0.301140E-02
     500 C    52   O52  A     500    0.00000       147.000           0   0.00000     -0.301140E-02
     501 C    53   O53  A     501    0.00000       114.000           0   0.00000     -0.301140E-02
     502 C    54   O54  A     502    0.00000       71.0000           0   0.00000     -0.301140E-02
     503 C    55   O55  A     503    0.00000       113.000           0   0.00000     -0.301140E-02
     504 C    56   O56  A     504    0.00000       114.000           0   0.00000     -0.301140E-02
     505 C    57   O57  A     505    0.00000       99.0000           0   0.00000     -0.301140E-02
     506 C    58   O58  A     506    0.00000       87.0000           0   0.00000     -0.301140E-02
     507 C    59   O59  A     507    0.00000       57.0000           0   0.00000     -0.301140E-02
     508 C    60   O60  A     508    0.00000       101.000           0   0.00000     -0.301140E-02
     509 C    61   O61  A     509    0.00000       114.000           0   0.00000     -0.301140E-02
     510 C    62   O62  A     510    0.00000       57.0000           0   0.00000     -0.301140E-02
     511 C    63   O63  A     511    0.00000       101.000           0   0.00000     -0.301140E-02
     512 C    64   O64  A     512    1.00000       128.000           0   0.00000     -0.301140E-02
     513 C    65   O65  A     513    1.00000       114.000           0   0.00000     -0.301140E-02
     514 C    66   O66  A     514    0.00000       147.000           0   0.00000     -0.301140E-02
     515 C    67   O67  A     515   -1.00000       114.000           0   0.00000     -0.301140E-02
     516 C    68   O68  A     516    0.00000       114.000           0   0.00000     -0.301140E-02
     517 C    69   O69  A     517    0.00000       114.000           0   0.00000     -0.301140E-02
     518 C    70   O70  A     518    0.00000       99.0000           0   0.00000     -0.301140E-02
     519 C    71   O71  A     519    0.00000       113.000           0   0.00000     -0.301140E-02
     520 C    72   O72  A     520    0.00000       114.000           0   0.00000     -0.301140E-02
     521 C    73   O73  A     521    0.00000       147.000           0   0.00000     -0.301140E-02
     522 C    74   O74  A     522    0.00000       114.000           0   0.00000     -0.301140E-02
     523 C    75   O75  A     523   -1.00000       114.000           0   0.00000     -0.301140E-02
     524 C    76   O76  A     524    0.00000       57.0000           0   0.00000     -0.301140E-02
     525 C    77   O77  A     525    0.00000       99.0000           0   0.00000     -0.301140E-02
     526 C    78   O78  A     526    0.00000       163.000           0   0.00000     -0.301140E-02
     527 C    79   O79  A     527    0.00000       147.000           0   0.00000     -0.301140E-02
     528 C    80   O80  A     528    0.00000       71.0000           0   0.00000     -0.301140E-02
     529 C    81   O81  A     529    0.00000       87.0000           0   0.00000     -0.301140E-02
     530 C    82   O82  A     530    0.00000       101.000           0   0.00000     -0.301140E-02
     531 C    83   O83  A     531   -1.00000       128.000           0   0.00000     -0.301140E-02
     532 C    84   O84  A     532    1.00000       128.000           0   0.00000     -0.301140E-02
     533 C    85   O85  A     533    0.00000       87.0000           0   0.00000     -0.301140E-02
     534 C    86   O86  A     534    0.00000       114.000           0   0.00000     -0.301140E-02
     535 C    87   O87  A     535    0.00000       113.000           0   0.00000     -0.301140E-02
     536 C    88   O88  A     536    0.00000       113.000           0   0.00000     -0.301140E-02
     537 C    89   O89  A     537    1.00000       114.000           0   0.00000     -0.301140E-02
     538 C    90   O90  A     538    0.00000       57.0000           0   0.00000     -0.301140E-02
     539 C    91   O91  A     539    0.00000       186.000           0   0.00000     -0.301140E-02
     540 C    92   O92  A     540    0.00000       113.000           0   0.00000     -0.301140E-02
     541 C    93   O93  A     541    0.00000       147.000           0   0.00000     -0.301140E-02
     542 C    94   O94  A     542    0.00000       57.0000           0   0.00000     -0.301140E-02
     543 C    95   O95  A     543    0.00000       101.000           0   0.00000     -0.301140E-02
     544 C    96   O96  A     544    0.00000       101.000           0   0.00000     -0.301140E-02
     545 C    97   O97  A     545    0.00000       113.000           0   0.00000     -0.301140E-02
     546 C    98   O98  A     546   -1.00000       114.000           0   0.00000     -0.301140E-02
     547 C    99   O99  A     547    0.00000       87.0000           0   0.00000     -0.301140E-02
     548 C    100  O100 A     548    1.00000       128.000           0   0.00000     -0.301140E-02
     549 C    101  O101 A     549    0.00000       101.000           0   0.00000     -0.301140E-02
     550 C    102  O102 A     550    0.00000       128.000           0   0.00000     -0.301140E-02
     551 C    103  O103 A     551    0.00000       87.0000           0   0.00000     -0.301140E-02
     552 C    104  O104 A     552    0.00000       113.000           0   0.00000     -0.301140E-02
     553 C    105  O105 A     553    0.00000       113.000           0   0.00000     -0.301140E-02
     554 C    106  O106 A     554    0.00000       113.000           0   0.00000     -0.301140E-02
     555 C    107  O107 A     555    0.00000       99.0000           0   0.00000     -0.301140E-02
     556 C    108  O108 A     556    0.00000       114.000           0   0.00000     -0.301140E-02
     557 C    109  O109 A     557    0.00000       114.000           0   0.00000     -0.301140E-02
     558 C    110  O110 A     558    0.00000       71.0000           0   0.00000     -0.301140E-02
     559 C    111  O111 A     559    0.00000       101.000           0   0.00000     -0.301140E-02
     560 C    112  O112 A     560    0.00000       114.000           0   0.00000     -0.301140E-02
     561 C    113  O113 A     561    0.00000       99.0000           0   0.00000     -0.301140E-02
     562 C    114  O114 A     562    0.00000       99.0000           0   0.00000     -0.301140E-02
     563 C    115  O115 A     563    0.00000       113.000           0   0.00000     -0.301140E-02
     564 C    116  O116 A     564    1.00000       128.000           0   0.00000     -0.301140E-02
     565 C    117  O117 A     565    0.00000       99.0000           0   0.00000     -0.301140E-02
     566 C    118  O118 A     566    0.00000       114.000           0   0.00000     -0.301140E-02
     567 C    119  O119 A     567   -1.00000       128.000           0   0.00000     -0.301140E-02
     568 C    120  O120 A     568    0.00000       147.000           0   0.00000     -0.301140E-02
     569 C    121  O121 A     569    0.00000       128.000           0   0.00000     -0.301140E-02
     570 C    122  O122 A     570    0.00000       147.000           0   0.00000     -0.301140E-02
     571 C    123  O123 A     571    0.00000       114.000           0   0.00000     -0.301140E-02
     572 C    124  O124 A     572    0.00000       114.000           0   0.00000     -0.301140E-02
     573 C    125  O125 A     573   -1.00000       114.000           0   0.00000     -0.301140E-02
     574 C    126  O126 A     574    0.00000       114.000           0   0.00000     -0.301140E-02
     575 C    127  O127 A     575    0.00000       147.000           0   0.00000     -0.301140E-02
     576 C    128  O128 A     576    0.00000       113.000           0   0.00000     -0.301140E-02
     577 C    129  O129 A     577    0.00000       57.0000           0   0.00000     -0.301140E-02
     578 C    130  O130 A     578    0.00000       99.0000           0   0.00000     -0.301140E-02
     579 C    131  O131 A     579    0.00000       163.000           0   0.00000     -0.301140E-02
     580 C    132  O132 A     580    0.00000       163.000           0   0.00000     -0.301140E-02
     581 C    133  O133 A     581    0.00000       114.000           0   0.00000     -0.301140E-02
     582 C    134  O134 A     582    1.00000       128.000           0   0.00000     -0.301140E-02
     583 C    135  O135 A     583    0.00000       114.000           0   0.00000     -0.301140E-02
     584 C    136  O136 A     584    0.00000       114.000           0   0.00000     -0.301140E-02
     585 C    137  O137 A     585    1.00000       128.000           0   0.00000     -0.301140E-02
     586 C    138  O138 A     586    0.00000       87.0000           0   0.00000     -0.301140E-02
     587 C    139  O139 A     587    0.00000       186.000           0   0.00000     -0.301140E-02
     588 C    140  O140 A     588    0.00000       131.000           0   0.00000     -0.301140E-02
     589 C    141  O141 A     589   -1.00000       128.000           0   0.00000     -0.301140E-02
     590 C    142  O142 A     590    0.00000       87.0000           0   0.00000     -0.301140E-02
     591 C    143  O143 A     591   -1.00000       128.000           0   0.00000     -0.301140E-02
     592 C    144  O144 A     592    0.00000       147.000           0   0.00000     -0.301140E-02
     593 C    145  O145 A     593    1.00000       114.000           0   0.00000     -0.301140E-02
     594 C    146  O146 A     594    0.00000       99.0000           0   0.00000     -0.301140E-02
     595 C    147  O147 A     595    0.00000       163.000           0   0.00000     -0.301140E-02
     596 C    148  O148 A     596    0.00000       87.0000           0   0.00000     -0.301140E-02
     597 C    149  O149 A     597    0.00000       87.0000           0   0.00000     -0.301140E-02
     598 C    150  O150 A     598    0.00000       71.0000           0   0.00000     -0.301140E-02
     599 C    151  O151 A     599    0.00000       114.000           0   0.00000     -0.301140E-02
     600 C    152  O152 A     600    0.00000       114.000           0   0.00000     -0.301140E-02
     601 C    153  O153 A     601    0.00000       114.000           0   0.00000     -0.301140E-02
     602 C    154  O154 A     602    0.00000       101.000           0   0.00000     -0.301140E-02
     603 C    155  O155 A     603    0.00000       147.000           0   0.00000     -0.301140E-02
     604 C    156  O156 A     604   -1.00000       128.000           0   0.00000     -0.301140E-02
     605 C    157  O157 A     605    0.00000       163.000           0   0.00000     -0.301140E-02
     606 C    158  O158 A     606    0.00000       99.0000           0   0.00000     -0.301140E-02
     607 C    159  O159 A     607    0.00000       87.0000           0   0.00000     -0.301140E-02
     608 C    160  O160 A     608    0.00000       128.000           0   0.00000     -0.301140E-02
     609 C    161  O161 A     609    0.00000       114.000           0   0.00000     -0.301140E-02
     610 C    162  O162 A     610    0.00000       147.000           0   0.00000     -0.301140E-02
     611 C    163  O163 A     611    0.00000       113.000           0   0.00000     -0.301140E-02
     612 C    164  O164 A     612    0.00000       131.000           0   0.00000     -0.301140E-02
     613 C    165  O165 A     613   -1.00000       114.000           0   0.00000     -0.301140E-02
     614 C    166  O166 A     614    0.00000       113.000           0   0.00000     -0.301140E-02
     615 C    167  O167 A     615   -1.00000       128.000           0   0.00000     -0.301140E-02
     616 C    168  O168 A     616    0.00000       57.0000           0   0.00000     -0.301140E-02
     617 C    169  O169 A     617    1.00000       128.000           0   0.00000     -0.301140E-02
     618 C    170  O170 A     618    0.00000       128.000           0   0.00000     -0.301140E-02
     619 C    171  O171 A     619    0.00000       57.0000           0   0.00000     -0.301140E-02
     620 C    172  O172 A     620    0.00000       114.000           0   0.00000     -0.301140E-02
     621 C    173  O173 A     621    0.00000       147.000           0   0.00000     -0.301140E-02
     622 C    174  O174 A     622    1.00000       128.000           0   0.00000     -0.301140E-02
     623 C    175  O175 A     623    0.00000       114.000           0   0.00000     -0.301140E-02
     624 C    176  O176 A     624    0.00000       113.000           0   0.00000     -0.301140E-02
     625 C    177  O177 A     625    1.00000       114.000           0   0.00000     -0.301140E-02
     626 C    178  O178 A     626   -1.00000       128.000           0   0.00000     -0.301140E-02
     627 C    179  O179 A     627    0.00000       147.000           0   0.00000     -0.301140E-02
     628 C    180  O180 A     628    0.00000       99.0000           0   0.00000     -0.301140E-02
     629 C    181  O181 A     629    0.00000       147.000           0   0.00000     -0.301140E-02
     630 C    182  O182 A     630    1.00000       128.000           0   0.00000     -0.301140E-02
     631 C    183  O183 A     631    0.00000       114.000           0   0.00000     -0.301140E-02
     632 C    184  O184 A     632    0.00000       113.000           0   0.00000     -0.301140E-02
     633 C    185  O185 A     633   -1.00000       114.000           0   0.00000     -0.301140E-02
     634 C    186  O186 A     634    0.00000       57.0000           0   0.00000     -0.301140E-02
     635 C    187  O187 A     635    0.00000       163.000           0   0.00000     -0.301140E-02
     636 C    188  O188 A     636    0.00000       147.000           0   0.00000     -0.301140E-02
     637 C    189  O189 A     637    1.00000       128.000           0   0.00000     -0.301140E-02
     638 C    190  O190 A     638    0.00000       113.000           0   0.00000     -0.301140E-02
     639 C    191  O191 A     639    0.00000       163.000           0   0.00000     -0.301140E-02
     640 C    192  O192 A     640    0.00000       87.0000           0   0.00000     -0.301140E-02
     641 C    193  O193 A     641    1.00000       128.000           0   0.00000     -0.301140E-02
     642 C    194  O194 A     642    0.00000       114.000           0   0.00000     -0.301140E-02
     643 C    195  O195 A     643    0.00000       101.000           0   0.00000     -0.301140E-02
     644 C    196  O196 A     644    0.00000       114.000           0   0.00000     -0.301140E-02
     645 C    197  O197 A     645    0.00000       113.000           0   0.00000     -0.301140E-02
     646 C    198  O198 A     646    0.00000       114.000           0   0.00000     -0.301140E-02
     647 C    199  O199 A     647    0.00000       113.000           0   0.00000     -0.301140E-02
     648 C    200  O200 A     648    0.00000       99.0000           0   0.00000     -0.301140E-02
     649 C    201  O201 A     649    1.00000       114.000           0   0.00000     -0.301140E-02
     650 C    202  O202 A     650   -1.00000       114.000           0   0.00000     -0.301140E-02
     651 C    203  O203 A     651    0.00000       113.000           0   0.00000     -0.301140E-02
     652 C    204  O204 A     652    0.00000       114.000           0   0.00000     -0.301140E-02
     653 C    205  O205 A     653    0.00000       128.000           0   0.00000     -0.301140E-02
     654 C    206  O206 A     654    0.00000       57.0000           0   0.00000     -0.301140E-02
     655 C    207  O207 A     655    0.00000       147.000           0   0.00000     -0.301140E-02
     656 C    208  O208 A     656    0.00000       87.0000           0   0.00000     -0.301140E-02
     657 C    209  O209 A     657    0.00000       71.0000           0   0.00000     -0.301140E-02
     658 C    210  O210 A     658    0.00000       113.000           0   0.00000     -0.301140E-02
     659 C    211  O211 A     659   -1.00000       128.000           0   0.00000     -0.301140E-02
     660 C    212  O212 A     660    0.00000       114.000           0   0.00000     -0.301140E-02
     661 C    213  O213 A     661    0.00000       113.000           0   0.00000     -0.301140E-02
     662 C    214  O214 A     662    0.00000       99.0000           0   0.00000     -0.301140E-02
     663 C    215  O215 A     663   -1.00000       114.000           0   0.00000     -0.301140E-02
     664 C    216  O216 A     664    0.00000       113.000           0   0.00000     -0.301140E-02
     665 C    217  O217 A     665    0.00000       114.000           0   0.00000     -0.301140E-02
     666 C    218  O218 A     666    0.00000       113.000           0   0.00000     -0.301140E-02
     667 C    219  O219 A     667    0.00000       57.0000           0   0.00000     -0.301140E-02
     668 C    220  O220 A     668    0.00000       113.000           0   0.00000     -0.301140E-02
     669 C    221  O221 A     669    0.00000       114.000           0   0.00000     -0.301140E-02
     670 C    222  O222 A     670    0.00000       113.000           0   0.00000     -0.301140E-02
     671 C    223  O223 A     671    0.00000       101.000           0   0.00000     -0.301140E-02
     672 C    224  O224 A     672    1.00000       114.000           0   0.00000     -0.301140E-02
     673 C    225  O225 A     673    0.00000       147.000           0   0.00000     -0.301140E-02
     674 C    226  O226 A     674    0.00000       128.000           0   0.00000     -0.301140E-02
     675 C    227  O227 A     675    0.00000       101.000           0   0.00000     -0.301140E-02
     676 C    228  O228 A     676    0.00000       113.000           0   0.00000     -0.301140E-02
     677 C    229  O229 A     677    0.00000       113.000           0   0.00000     -0.301140E-02
     678 C    230  O230 A     678    0.00000       71.0000           0   0.00000     -0.301140E-02
     679 C    231  O231 A     679    0.00000       113.000           0   0.00000     -0.301140E-02
     680 C    232  O232 A     680    0.00000       114.000           0   0.00000     -0.301140E-02
     681 C    233  O233 A     681    1.00000       114.000           0   0.00000     -0.301140E-02
     682 C    234  O234 A     682    0.00000       87.0000           0   0.00000     -0.301140E-02
     683 C    235  O235 A     683    0.00000       163.000           0   0.00000     -0.301140E-02
     684 C    236  O236 A     684    0.00000       113.000           0   0.00000     -0.301140E-02
     685 C    237  O237 A     685    0.00000       101.000           0   0.00000     -0.301140E-02
     686 C    238  O238 A     686    0.00000       114.000           0   0.00000     -0.301140E-02
     687 C    239  O239 A     687    0.00000       57.0000           0   0.00000     -0.301140E-02
     688 C    240  O240 A     688   -1.00000       114.000           0   0.00000     -0.301140E-02
     689 C    241  O241 A     689    0.00000       87.0000           0   0.00000     -0.301140E-02
     690 C    242  O242 A     690    0.00000       87.0000           0   0.00000     -0.301140E-02
     691 C    243  O243 A     691    0.00000       87.0000           0   0.00000     -0.301140E-02
     692 C    244  O244 A     692    0.00000       57.0000           0   0.00000     -0.301140E-02
     693 C    245  O245 A     693    0.00000       186.000           0   0.00000     -0.301140E-02
     694 C    246  O246 A     694    0.00000       101.000           0   0.00000     -0.301140E-02
     695 C    247  O247 A     695    0.00000       71.0000           0   0.00000     -0.301140E-02
     696 C    248  O248 A     696    0.00000       57.0000           0   0.00000     -0.301140E-02
     697 C    249  O249 A     697    0.00000       71.0000           0   0.00000     -0.301140E-02
     698 C    250  O250 A     698    0.00000       71.0000           0   0.00000     -0.301140E-02
     699 C    251  O251 A     699    0.00000       71.0000           0   0.00000     -0.301140E-02
     700 C    252  O252 A     700    0.00000       163.000           0   0.00000     -0.301140E-02
     701 C    253  O253 A     701    0.00000       163.000           0   0.00000     -0.301140E-02
     702 C    254  O254 A     702    0.00000       99.0000           0   0.00000     -0.301140E-02
     703 C    255  O255 A     703    0.00000       57.0000           0   0.00000     -0.301140E-02
     704 C    256  O256 A     704    0.00000       163.000           0   0.00000     -0.301140E-02
     705 C    257  O257 A     705    0.00000       113.000           0   0.00000     -0.301140E-02
     706 C    258  O258 A     706    0.00000       128.000           0   0.00000     -0.301140E-02
     707 C    259  O259 A     707    0.00000       114.000           0   0.00000     -0.301140E-02
     708 C    260  O260 A     708    1.00000       114.000           0   0.00000     -0.301140E-02
     709 C    261  O261 A     709    0.00000       101.000           0   0.00000     -0.301140E-02
     710 C    262  O262 A     710    0.00000       147.000           0   0.00000     -0.301140E-02
     711 C    263  O263 A     711    0.00000       113.000           0   0.00000     -0.301140E-02
     712 C    264  O264 A     712    0.00000       113.000           0   0.00000     -0.301140E-02
     713 C    265  O265 A     713    1.00000       128.000           0   0.00000     -0.301140E-02
     714 C    266  O266 A     714    0.00000       163.000           0   0.00000     -0.301140E-02
     715 C    267  O267 A     715    0.00000       114.000           0   0.00000     -0.301140E-02
     716 C    268  O268 A     716   -1.00000       128.000           0   0.00000     -0.301140E-02
     717 C    269  O269 A     717    0.00000       114.000           0   0.00000     -0.301140E-02
     718 C    270  O270 A     718    0.00000       57.0000           0   0.00000     -0.301140E-02
     719 C    271  O271 A     719    0.00000       101.000           0   0.00000     -0.301140E-02
     720 C    272  O272 A     720    0.00000       113.000           0   0.00000     -0.301140E-02
     721 C    273  O273 A     721    0.00000       101.000           0   0.00000     -0.301140E-02
     722 C    274  O274 A     722   -1.00000       114.000           0   0.00000     -0.301140E-02
     723 C    275  O275 A     723    0.00000       71.0000           0   0.00000     -0.301140E-02
     724 C    276  O276 A     724    0.00000       99.0000           0   0.00000     -0.301140E-02
     725 C    277  O277 A     725   -1.00000       114.000           0   0.00000     -0.301140E-02
     726 C    278  O278 A     726    0.00000       114.000           0   0.00000     -0.301140E-02
     727 C    279  O279 A     727    0.00000       71.0000           0   0.00000     -0.301140E-02
     728 C    280  O280 A     728    0.00000       113.000           0   0.00000     -0.301140E-02
     729 C    281  O281 A     729   -1.00000       114.000           0   0.00000     -0.301140E-02
     730 C    282  O282 A     730    0.00000       114.000           0   0.00000     -0.301140E-02
     731 C    283  O283 A     731    0.00000       113.000           0   0.00000     -0.301140E-02
     732 C    284  O284 A     732    0.00000       87.0000           0   0.00000     -0.301140E-02
     733 C    285  O285 A     733   -1.00000       128.000           0   0.00000     -0.301140E-02
     734 C    286  O286 A     734    0.00000       101.000           0   0.00000     -0.301140E-02
     735 C    287  O287 A     735    1.00000       128.000           0   0.00000     -0.301140E-02
     736 C    288  O288 A     736    0.00000       114.000           0   0.00000     -0.301140E-02
     737 C    289  O289 A     737    0.00000       101.000           0   0.00000     -0.301140E-02
     738 C    290  O290 A     738    0.00000       113.000           0   0.00000     -0.301140E-02
     739 C    291  O291 A     739    1.00000       128.000           0   0.00000     -0.301140E-02
     740 C    292  O292 A     740    0.00000       87.0000           0   0.00000     -0.301140E-02

     737 !NBOND: bonds
       1       2       2       3       3       4       4       5
       5       6       6       7       7       8       8       9
       9      10      10      11      11      12      12      13
      13      14      14      15      15      16      16      17
      17      18      18      19      19      20      20      21
      21      22      22      23      23      24      24      25
      25      26      26      27      27      28      28      29
      29      30      30      31      31      32      32      33
      33      34      34      35      35      36      36      37
      37      38      38      39      39      40      40      41
      41      42      42      43      43      44      44      45
      45      46      46      47      47      48      48      49
      49      50      50      51      51      52      52      53
      53      54      54      55      55      56      56      57
      57      58      58      59      59      60      60      61
      61      62      62      63      63      64      64      65
      65      66      66      67      67      68      68      69
      69      70      70      71      71      72      72      73
      73      74      74      75      75      76      76      77
      77      78      78      79      79      80      80      81
      81      82      82      83      83      84      84      85
      85      86      86      87      87      88      88      89
      89      90      90      91      91      92      92      93
      93      94      94      95      95      96      96      97
      97      98      98      99      99     100     100     101
     101     102     102     103     103     104     104     105
     105     106     106     107     107     108     108     109
     109     110     110     111     111     112     112     113
     113     114     114     115     115     116     116     117
     117     118     118     119     119     120     120     121
     121     122     122     123     123     124     124     125
     125     126     126     127     127     128     128     129
     129     130     130     131     131     132     132     133
     133     134     134     135     135     136     136     137
     137     138     138     139     139     140     140     141
     141     142     142     143     143     144     144     145
     145     146     146     147     147     148     148     149
     149     150     150     151     151     152     152     153
     153     154     154     155     155     156     156     157
     157     158     158     159     159     160     160     161
     161     162     162     163     163     164     164     165
     165     166     166     167     167     168     168     169
     169     170     170     171     171     172     172     173
     173     174     174     175     175     176     176     177
     177     178     178     179     179     180     180     181
     181     182     182     183     183     184     184     185
     185     186     186     187     187     188     188     189
     189     190     190     191     191     192     192     193
     193     194     194     195     195     196     196     197
     197     198     198     199     199     200     200     201
     201     202     202     203     203     204     204     205
     205     206     206     207     207     208     208     209
     209     210     210     211     211     212     212     213
     213     214     214     215     215     216     216     217
     217     218     218     219     219     220     220     221
     221     222     222     223     223     224     224     225
     225     226     226     227     227     228     228     229
     230     231     231     232     232     233     233     234
     234     235     235     236     236     237     237     238
     238     239     239     240     240     241     241     242
     242     243     243     244     244     245     245     246
     246     247     247     248     248     249     249     250
     250     251     251     252     252     253     253     254
     254     255     255     256     256     257     257     258
     258     259     259     260     260     261     261     262
     262     263     263     264     264     265     265     266
     266     267     267     268     268     269     269     270
     270     271     271     272     272     273     273     274
     274     275     275     276     276     277     277     278
     278     279     279     280     280     281     281     282
     282     283     283     284     284     285     285     286
     286     287     287     288     288     289     289     290
     290     291     291     292     292     293     293     294
     294     295     295     296     296     297     297     298
     298     299     299     300     300     301     301     302
     302     303     303     304     304     305     305     306
     306     307     307     308     308     309     309     310
     310     311     311     312     312     313     313     314
     314     315     315     316     316     317     317     318
     318     319     319     320     320     321     321     322
     322     323     323     324     324     325     325     326
     326     327     327     328     328     329     329     330
     330     331     331     332     332     333     333     334
     334     335     335     336     336     337     337     338
     338     339     339     340     340     341     341     342
     342     343     343     344     344     345     345     346
     346     347     347     348     348     349     349     350
     350     351     351     352     352     353     353     354
     354     355     355     356     356     357     357     358
     358     359     359     360     360     361     361     362
     362     363     363     364     364     365     365     366
     366     367     367     368     368     369     369     370
     370     371     371     372     372     373     373     374
     374     375     375     376     376     377     377     378
     378     379     379     380     380     381     381     382
     382     383     383     384     384     385     385     386
     386     387     387     388     388     389     389     390
     390     391     391     392     392     393     393     394
     394     395     395     396     396     397     397     398
     398     399     399     400     400     401     401     402
     402     403     403     404     404     405     405     406
     406     407     407     408     408     409     409     410
     410     411     411     412     412     413     413     414
     414     415     415     416     416     417     417     418
     418     419     419     420     420     421     421     422
     422     423     423     424     424     425     425     426
     426     427     427     428     428     429     429     430
     430     431     431     432     432     433     433     434
     434     435     435     436     436     437     437     438
     438     439     439     440     440     441     441     442
     442     443     443     444     444     445     445     446
     446     447     447     448     449     450     450     451
     451     452     452     453     453     454     454     455
     455     456     456     457     457     458     458     459
     459     460     460     461     461     462     462     463
     463     464     464     465     465     466     466     467
     467     468     468     469     469     470     470     471
     471     472     472     473     473     474     474     475
     475     476     476     477     477     478     478     479
     479     480     480     481     481     482     482     483
     483     484     484     485     485     486     486     487
     487     488     488     489     489     490     490     491
     491     492     492     493     493     494     494     495
     495     496     496     497     497     498     498     499
     499     500     500     501     501     502     502     503
     503     504     504     505     505     506     506     507
     507     508     508     509     509     510     510     511
     511     512     512     513     513     514     514     515
     515     516     516     517     517     518     518     519
     519     520     520     521     521     522     522     523
     523     524     524     525     525     526     526     527
     527     528     528     529     529     530     530     531
     531     532     532     533     533     534     534     535
     535     536     536     537     537     538     538     539
     539     540     540     541     541     542     542     543
     543     544     544     545     545     546     546     547
     547     548     548     549     549     550     550     551
     551     552     552     553     553     554     554     555
     555     556     556     557     557     558     558     559
     559     560     560     561     561     562     562     563
     563     564     564     565     565     566     566     567
     567     568     568     569     569     570     570     571
     571     572     572     573     573     574     574     575
     575     576     576     577     577     578     578     579
     579     580     580     581     581     582     582     583
     583     584     584     585     585     586     586     587
     587     588     588     589     589     590     590     591
     591     592     592     593     593     594     594     595
     595     596     596     597     597     598     598     599
     599     600     600     601     601     602     602     603
     603     604     604     605     605     606     606     607
     607     608     608     609     609     610     610     611
     611     612     612     613     613     614     614     615
     615     616     616     617     617     618     618     619
     619     620     620     621     621     622     622     623
     623     624     624     625     625     626     626     627
     627     628     628     629     629     630     630     631
     631     632     632     633     633     634     634     635
     635     636     636     637     637     638     638     639
     639     640     640     641     641     642     642     643
     643     644     644     645     645     646     646     647
     647     648     648     649     649     650     650     651
     651     652     652     653     653     654     654     655
     655     656     656     657     657     658     658     659
     659     660     660     661     661     662     662     663
     663     664     664     665     665     666     666     667
     667     668     668     669     669     670     670     671
     671     672     672     673     673     674     674     675
     675     676     676     677     677     678     678     679
     679     680     680     681     681     682     682     683
     683     684     684     685     685     686     686     687
     687     688     688     689     689     690     690     691
     691     692     692     693     693     694     694     695
     695     696     696     697     697     698     698     699
     699     700     700     701     701     702     702     703
     703     704     704     705     705     706     706     707
     707     708     708     709     709     710     710     711
     711     712     712     713     713     714     714     715
     715     716     716     717     717     718     718     719
     719     720     720     721     721     722     722     723
     723     724     724     725     725     726     726     727
     727     728     728     729     729     730     730     731
     731     732     732     733     733     734     734     735
     735     736     736     737     737     738     738     739
     739     740

     734 !NTHETA: angles
       1       2       3       2       3       4       3       4       5
       4       5       6       5       6       7       6       7       8
       7       8       9       8       9      10       9      10      11
      10      11      12      11      12      13      12      13      14
      13      14      15      14      15      16      15      16      17
      16      17      18      17      18      19      18      19      20
      19      20      21      20      21      22      21      22      23
      22      23      24      23      24      25      24      25      26
      25      26      27      26      27      28      27      28      29
      28      29      30      29      30      31      30      31      32
      31      32      33      32      33      34      33      34      35
      34      35      36      35      36      37      36      37      38
      37      38      39      38      39      40      39      40      41
      40      41      42      41      42      43      42      43      44
      43      44      45      44      45      46      45      46      47
      46      47      48      47      48      49      48      49      50
      49      50      51      50      51      52      51      52      53
      52      53      54      53      54      55      54      55      56
      55      56      57      56      57      58      57      58      59
      58      59      60      59      60      61      60      61      62
      61      62      63      62      63      64      63      64      65
      64      65      66      65      66      67      66      67      68
      67      68      69      68      69      70      69      70      71
      70      71      72      71      72      73      72      73      74
      73      74      75      74      75      76      75      76      77
      76      77      78      77      78      79      78      79      80
      79      80      81      80      81      82      81      82      83
      82      83      84      83      84      85      84      85      86
      85      86      87      86      87      88      87      88      89
      88      89      90      89      90      91      90      91      92
      91      92      93      92      93      94      93      94      95
      94      95      96      95      96      97      96      97      98
      97      98      99      98      99     100      99     100     101
     100     101     102     101     102     103     102     103     104
     103     104     105     104     105     106     105     106     107
     106     107     108     107     108     109     108     109     110
     109     110     111     110     111     112     111     112     113
     112     113     114     113     114     115     114     115     116
     115     116     117     116     117     118     117     118     119
     118     119     120     119     120     121     120     121     122
     121     122     123     122     123     124     123     124     125
     124     125     126     125     126     127     126     127     128
     127     128     129     128     129     130     129     130     131
     130     131     132     131     132     133     132     133     134
     133     134     135     134     135     136     135     136     137
     136     137     138     137     138     139     138     139     140
     139     140     141     140     141     142     141     142     143
     142     143     144     143     144     145     144     145     146
     145     146     147     146     147     148     147     148     149
     148     149     150     149     150     151     150     151     152
     151     152     153     152     153     154     153     154     155
     154     155     156     155     156     157     156     157     158
     157     158     159     158     159     160     159     160     161
     160     161     162     161     162     163     162     163     164
     163     164     165     164     165     166     165     166     167
     166     167     168     167     168     169     168     169     170
     169     170     171     170     171     172     171     172     173
     172     173     174     173     174     175     174     175     176
     175     176     177     176     177     178     177     178     179
     178     179     180     179     180     181     180     181     182
     181     182     183     182     183     184     183     184     185
     184     185     186     185     186     187     186     187     188
     187     188     189     188     189     190     189     190     191
     190     191     192     191     192     193     192     193     194
     193     194     195     194     195     196     195     196     197
     196     197     198     197     198     199     198     199     200
     199     200     201     200     201     202     201     202     203
     202     203     204     203     204     205     204     205     206
     205     206     207     206     207     208     207     208     209
     208     209     210     209     210     211     210     211     212
     211     212     213     212     213     214     213     214     215
     214     215     216     215     216     217     216     217     218
     217     218     219     218     219     220     219     220     221
     220     221     222     221     222     223     222     223     224
     223     224     225     224     225     226     225     226     227
     226     227     228     227     228     229     230     231     232
     231     232     233     232     233     234     233     234     235
     234     235     236     235     236     237     236     237     238
     237     238     239     238     239     240     239     240     241
     240     241     242     241     242     243     242     243     244
     243     244     245     244     245     246     245     246     247
     246     247     248     247     248     249     248     249     250
     249     250     251     250     251     252     251     252     253
     252     253     254     253     254     255     254     255     256
     255     256     257     256     257     258     257     258     259
     258     259     260     259     260     261     260     261     262
     261     262     263     262     263     264     263     264     265
     264     265     266     265     266     267     266     267     268
     267     268     269     268     269     270     269     270     271
     270     271     272     271     272     273     272     273     274
     273     274     275     274     275     276     275     276     277
     276     277     278     277     278     279     278     279     280
     279     280     281     280     281     282     281     282     283
     282     283     284     283     284     285     284     285     286
     285     286     287     286     287     288     287     288     289
     288     289     290     289     290     291     290     291     292
     291     292     293     292     293     294     293     294     295
     294     295     296     295     296     297     296     297     298
     297     298     299     298     299     300     299     300     301
     300     301     302     301     302     303     302     303     304
     303     304     305     304     305     306     305     306     307
     306     307     308     307     308     309     308     309     310
     309     310     311     310     311     312     311     312     313
     312     313     314     313     314     315     314     315     316
     315     316     317     316     317     318     317     318     319
     318     319     320     319     320     321     320     321     322
     321     322     323     322     323     324     323     324     325
     324     325     326     325     326     327     326     327     328
     327     328     329     328     329     330     329     330     331
     330     331     332     331     332     333     332     333     334
     333     334     335     334     335     336     335     336     337
     336     337     338     337     338     339     338     339     340
     339     340     341     340     341     342     341     342     343
     342     343     344     343     344     345     344     345     346
     345     346     347     346     347     348     347     348     349
     348     349     350     349     350     351     350     351     352
     351     352     353     352     353     354     353     354     355
     354     355     356     355     356     357     356     357     358
     357     358     359     358     359     360     359     360     361
     360     361     362     361     362     363     362     363     364
     363     364     365     364     365     366     365     366     367
     366     367     368     367     368     369     368     369     370
     369     370     371     370     371     372     371     372     373
     372     373     374     373     374     375     374     375     376
     375     376     377     376     377     378     377     378     379
     378     379     380     379     380     381     380     381     382
     381     382     383     382     383     384     383     384     385
     384     385     386     385     386     387     386     387     388
     387     388     389     388     389     390     389     390     391
     390     391     392     391     392     393     392     393     394
     393     394     395     394     395     396     395     396     397
     396     397     398     397     398     399     398     399     400
     399     400     401     400     401     402     401     402     403
     402     403     404     403     404     405     404     405     406
     405     406     407     406     407     408     407     408     409
     408     409     410     409     410     411     410     411     412
     411     412     413     412     413     414     413     414     415
     414     415     416     415     416     417     416     417     418
     417     418     419     418     419     420     419     420     421
     420     421     422     421     422     423     422     423     424
     423     424     425     424     425     426     425     426     427
     426     427     428     427     428     429     428     429     430
     429     430     431     430     431     432     431     432     433
     432     433     434     433     434     435     434     435     436
     435     436     437     436     437     438     437     438     439
     438     439     440     439     440     441     440     441     442
     441     442     443     442     443     444     443     444     445
     444     445     446     445     446     447     446     447     448
     449     450     451     450     451     452     451     452     453
     452     453     454     453     454     455     454     455     456
     455     456     457     456     457     458     457     458     459
     458     459     460     459     460     461     460     461     462
     461     462     463     462     463     464     463     464     465
     464     465     466     465     466     467     466     467     468
     467     468     469     468     469     470     469     470     471
     470     471     472     471     472     473     472     473     474
     473     474     475     474     475     476     475     476     477
     476     477     478     477     478     479     478     479     480
     479     480     481     480     481     482     481     482     483
     482     483     484     483     484     485     484     485     486
     485     486     487     486     487     488     487     488     489
     488     489     490     489     490     491     490     491     492
     491     492     493     492     493     494     493     494     495
     494     495     496     495     496     497     496     497     498
     497     498     499     498     499     500     499     500     501
     500     501     502     501     502     503     502     503     504
     503     504     505     504     505     506     505     506     507
     506     507     508     507     508     509     508     509     510
     509     510     511     510     511     512     511     512     513
     512     513     514     513     514     515     514     515     516
     515     516     517     516     517     518     517     518     519
     518     519     520     519     520     521     520     521     522
     521     522     523     522     523     524     523     524     525
     524     525     526     525     526     527     526     527     528
     527     528     529     528     529     530     529     530     531
     530     531     532     531     532     533     532     533     534
     533     534     535     534     535     536     535     536     537
     536     537     538     537     538     539     538     539     540
     539     540     541     540     541     542     541     542     543
     542     543     544     543     544     545     544     545     546
     545     546     547     546     547     548     547     548     549
     548     549     550     549     550     551     550     551     552
     551     552     553     552     553     554     553     554     555
     554     555     556     555     556     557     556     557     558
     557     558     559     558     559     560     559     560     561
     560     561     562     561     562     563     562     563     564
     563     564     565     564     565     566     565     566     567
     566     567     568     567     568     569     568     569     570
     569     570     571     570     571     572     571     572     573
     572     573     574     573     574     575     574     575     576
     575     576     577     576     577     578     577     578     579
     578     579     580     579     580     581     580     581     582
     581     582     583     582     583     584     583     584     585
     584     585     586     585     586     587     586     587     588
     587     588     589     588     589     590     589     590     591
     590     591     592     591     592     593     592     593     594
     593     594     595     594     595     596     595     596     597
     596     597     598     597     598     599     598     599     600
     599     600     601     600     601     602     601     602     603
     602     603     604     603     604     605     604     605     606
     605     606     607     606     607     608     607     608     609
     608     609     610     609     610     611     610     611     612
     611     612     613     612     613     614     613     614     615
     614     615     616     615     616     617     616     617     618
     617     618     619     618     619     620     619     620     621
     620     621     622     621     622     623     622     623     624
     623     624     625     624     625     626     625     626     627
     626     627     628     627     628     629     628     629     630
     629     630     631     630     631     632     631     632     633
     632     633     634     633     634     635     634     635     636
     635     636     637     636     637     638     637     638     639
     638     639     640     639     640     641     640     641     642
     641     642     643     642     643     644     643     644     645
     644     645     646     645     646     647     646     647     648
     647     648     649     648     649     650     649     650     651
     650     651     652     651     652     653     652     653     654
     653     654     655     654     655     656     655     656     657
     656     657     658     657     658     659     658     659     660
     659     660     661     660     661     662     661     662     663
     662     663     664     663     664     665     664     665     666
     665     666     667     666     667     668     667     668     669
     668     669     670     669     670     671     670     671     672
     671     672     673     672     673     674     673     674     675
     674     675     676     675     676     677     676     677     678
     677     678     679     678     679     680     679     680     681
     680     681     682     681     682     683     682     683     684
     683     684     685     684     685     686     685     686     687
     686     687     688     687     688     689     688     689     690
     689     690     691     690     691     692     691     692     693
     692     693     694     693     694     695     694     695     696
     695     696     697     696     697     698     697     698     699
     698     699     700     699     700     701     700     701     702
     701     702     703     702     703     704     703     704     705
     704     705     706     705     706     707     706     707     708
     707     708     709     708     709     710     709     710     711
     710     711     712     711     712     713     712     713     714
     713     714     715     714     715     716     715     716     717
     716     717     718     717     718     719     718     719     720
     719     720     721     720     721     722     721     722     723
     722     723     724     723     724     725     724     725     726
     725     726     727     726     727     728     727     728     729
     728     729     730     729     730     731     730     731     732
     731     732     733     732     733     734     733     734     735
     734     735     736     735     736     737     736     737     738
     737     738     739     738     739     740

     731 !NPHI: dihedrals
       1       2       3       4       2       3       4       5
       3       4       5       6       4       5       6       7
       5       6       7       8       6       7       8       9
       7       8       9      10       8       9      10      11
       9      10      11      12      10      11      12      13
      11      12      13      14      12      13      14      15
      13      14      15      16      14      15      16      17
      15      16      17      18      16      17      18      19
      17      18      19      20      18      19      20      21
      19      20      21      22      20      21      22      23
      21      22      23      24      22      23      24      25
      23      24      25      26      24      25      26      27
      25      26      27      28      26      27      28      29
      27      28      29      30      28      29      30      31
      29      30      31      32      30      31      32      33
      31      32      33      34      32      33      34      35
      33      34      35      36      34      35      36      37
      35      36      37      38      36      37      38      39
      37      38      39      40      38      39      40      41
      39      40      41      42      40      41      42      43
      41      42      43      44      42      43      44      45
      43      44      45      46      44      45      46      47
      45      46      47      48      46      47      48      49
      47      48      49      50      48      49      50      51
      49      50      51      52      50      51      52      53
      51      52      53      54      52      53      54      55
      53      54      55      56      54      55      56      57
      55      56      57      58      56      57      58      59
      57      58      59      60      58      59      60      61
      59      60      61      62      60      61      62      63
      61      62      63      64      62      63      64      65
      63      64      65      66      64      65      66      67
      65      66      67      68      66      67      68      69
      67      68      69      70      68      69      70      71
      69      70      71      72      70      71      72      73
      71      72      73      74      72      73      74      75
      73      74      75      76      74      75      76      77
      75      76      77      78      76      77      78      79
      77      78      79      80      78      79      80      81
      79      80      81      82      80      81      82      83
      81      82      83      84      82      83      84      85
      83      84      85      86      84      85      86      87
      85      86      87      88      86      87      88      89
      87      88      89      90      88      89      90      91
      89      90      91      92      90      91      92      93
      91      92      93      94      92      93      94      95
      93      94      95      96      94      95      96      97
      95      96      97      98      96      97      98      99
      97      98      99     100      98      99     100     101
      99     100     101     102     100     101     102     103
     101     102     103     104     102     103     104     105
     103     104     105     106     104     105     106     107
     105     106     107     108     106     107     108     109
     107     108     109     110     108     109     110     111
     109     110     111     112     110     111     112     113
     111     112     113     114     112     113     114     115
     113     114     115     116     114     115     116     117
     115     116     117     118     116     117     118     119
     117     118     119     120     118     119     120     121
     119     120     121     122     120     121     122     123
     121     122     123     124     122     123     124     125
     123     124     125     126     124     125     126     127
     125     126     127     128     126     127     128     129
     127     128     129     130     128     129     130     131
     129     130     131     132     130     131     132     133
     131     132     133     134     132     133     134     135
     133     134     135     136     134     135     136     137
     135     136     137     138     136     137     138     139
     137     138     139     140     138     139     140     141
     139     140     141     142     140     141     142     143
     141     142     143     144     142     143     144     145
     143     144     145     146     144     145     146     147
     145     146     147     148     146     147     148     149
     147     148     149     150     148     149     150     151
     149     150     151     152     150     151     152     153
     151     152     153     154     152     153     154     155
     153     154     155     156     154     155     156     157
     155     156     157     158     156     157     158     159
     157     158     159     160     158     159     160     161
     159     160     161     162     160     161     162     163
     161     162     163     164     162     163     164     165
     163     164     165     166     164     165     166     167
     165     166     167     168     166     167     168     169
     167     168     169     170     168     169     170     171
     169     170     171     172     170     171     172     173
     171     172     173     174     172     173     174     175
     173     174     175     176     174     175     176     177
     175     176     177     178     176     177     178     179
     177     178     179     180     178     179     180     181
     179     180     181     182     180     181     182     183
     181     182     183     184     182     183     184     185
     183     184     185     186     184     185     186     187
     185     186     187     188     186     187     188     189
     187     188     189     190     188     189     190     191
     189     190     191     192     190     191     192     193
     191     192     193     194     192     193     194     195
     193     194     195     196     194     195     196     197
     195     196     197     198     196     197     198     199
     197     198     199     200     198     199     200     201
     199     200     201     202     200     201     202     203
     201     202     203     204     202     203     204     205
     203     204     205     206     204     205     206     207
     205     206     207     208     206     207     208     209
     207     208     209     210     208     209     210     211
     209     210     211     212     210     211     212     213
     211     212     213     214     212     213     214     215
     213     214     215     216     214     215     216     217
     215     216     217     218     216     217     218     219
     217     218     219     220     218     219     220     221
     219     220     221     222     220     221     222     223
     221     222     223     224     222     223     224     225
     223     224     225     226     224     225     226     227
     225     226     227     228     226     227     228     229
     230     231     232     233     231     232     233     234
     232     233     234     235     233     234     235     236
     234     235     236     237     235     236     237     238
     236     237     238     239     237     238     239     240
     238     239     240     241     239     240     241     242
     240     241     242     243     241     242     243     244
     242     243     244     245     243     244     245     246
     244     245     246     247     245     246     247     248
     246     247     248     249     247     248     249     250
     248     249     250     251     249     250     251     252
     250     251     252     253     251     252     253     254
     252     253     254     255     253     254     255     256
     254     255     256     257     255     256     257     258
     256     257     258     259     257     258     259     260
     258     259     260     261     259     260     261     262
     260     261     262     263     261     262     263     264
     262     263     264     265     263     264     265     266
     264     265     266     267     265     266     267     268
     266     267     268     269     267     268     269     270
     268     269     270     271     269     270     271     272
     270     271     272     273     271     272     273     274
     272     273     274     275     273     274     275     276
     274     275     276     277     275     276     277     278
     276     277     278     279     277     278     279     280
     278     279     280     281     279     280     281     282
     280     281     282     283     281     282     283     284
     282     283     284     285     283     284     285     286
     284     285     286     287     285     286     287     288
     286     287     288     289     287     288     289     290
     288     289     290     291     289     290     291     292
     290     291     292     293     291     292     293     294
     292     293     294     295     293     294     295     296
     294     295     296     297     295     296     297     298
     296     297     298     299     297     298     299     300
     298     299     300     301     299     300     301     302
     300     301     302     303     301     302     303     304
     302     303     304     305     303     304     305     306
     304     305     306     307     305     306     307     308
     306     307     308     309     307     308     309     310
     308     309     310     311     309     310     311     312
     310     311     312     313     311     312     313     314
     312     313     314     315     313     314     315     316
     314     315     316     317     315     316     317     318
     316     317     318     319     317     318     319     320
     318     319     320     321     319     320     321     322
     320     321     322     323     321     322     323     324
     322     323     324     325     323     324     325     326
     324     325     326     327     325     326     327     328
     326     327     328     329     327     328     329     330
     328     329     330     331     329     330     331     332
     330     331     332     333     331     332     333     334
     332     333     334     335     333     334     335     336
     334     335     336     337     335     336     337     338
     336     337     338     339     337     338     339     340
     338     339     340     341     339     340     341     342
     340     341     342     343     341     342     343     344
     342     343     344     345     343     344     345     346
     344     345     346     347     345     346     347     348
     346     347     348     349     347     348     349     350
     348     349     350     351     349     350     351     352
     350     351     352     353     351     352     353     354
     352     353     354     355     353     354     355     356
     354     355     356     357     355     356     357     358
     356     357     358     359     357     358     359     360
     358     359     360     361     359     360     361     362
     360     361     362     363     361     362     363     364
     362     363     364     365     363     364     365     366
     364     365     366     367     365     366     367     368
     366     367     368     369     367     368     369     370
     368     369     370     371     369     370     371     372
     370     371     372     373     371     372     373     374
     372     373     374     375     373     374     375     376
     374     375     376     377     375     376     377     378
     376     377     378     379     377     378     379     380
     378     379     380     381     379     380     381     382
     380     381     382     383     381     382     383     384
     382     383     384     385     383     384     385     386
     384     385     386     387     385     386     387     388
     386     387     388     389     387     388     389     390
     388     389     390     391     389     390     391     392
     390     391     392     393     391     392     393     394
     392     393     394     395     393     394     395     396
     394     395     396     397     395     396     397     398
     396     397     398     399     397     398     399     400
     398     399     400     401     399     400     401     402
     400     401     402     403     401     402     403     404
     402     403     404     405     403     404     405     406
     404     405     406     407     405     406     407     408
     406     407     408     409     407     408     409     410
     408     409     410     411     409     410     411     412
     410     411     412     413     411     412     413     414
     412     413     414     415     413     414     415     416
     414     415     416     417     415     416     417     418
     416     417     418     419     417     418     419     420
     418     419     420     421     419     420     421     422
     420     421     422     423     421     422     423     424
     422     423     424     425     423     424     425     426
     424     425     426     427     425     426     427     428
     426     427     428     429     427     428     429     430
     428     429     430     431     429     430     431     432
     430     431     432     433     431     432     433     434
     432     433     434     435     433     434     435     436
     434     435     436     437     435     436     437     438
     436     437     438     439     437     438     439     440
     438     439     440     441     439     440     441     442
     440     441     442     443     441     442     443     444
     442     443     444     445     443     444     445     446
     444     445     446     447     445     446     447     448
     449     450     451     452     450     451     452     453
     451     452     453     454     452     453     454     455
     453     454     455     456     454     455     456     457
     455     456     457     458     456     457     458     459
     457     458     459     460     458     459     460     461
     459     460     461     462     460     461     462     463
     461     462     463     464     462     463     464     465
     463     464     465     466     464     465     466     467
     465     466     467     468     466     467     468     469
     467     468     469     470     468     469     470     471
     469     470     471     472     470     471     472     473
     471     472     473     474     472     473     474     475
     473     474     475     476     474     475     476     477
     475     476     477     478     476     477     478     479
     477     478     479     480     478     479     480     481
     479     480     481     482     480     481     482     483
     481     482     483     484     482     483     484     485
     483     484     485     486     484     485     486     487
     485     486     487     488     486     487     488     489
     487     488     489     490     488     489     490     491
     489     490     491     492     490     491     492     493
     491     492     493     494     492     493     494     495
     493     494     495     496     494     495     496     497
     495     496     497     498     496     497     498     499
     497     498     499     500     498     499     500     501
     499     500     501     502     500     501     502     503
     501     502     503     504     502     503     504     505
     503     504     505     506     504     505     506     507
     505     506     507     508     506     507     508     509
     507     508     509     510     508     509     510     511
     509     510     511     512     510     511     512     513
     511     512     513     514     512     513     514     515
     513     514     515     516     514     515     516     517
     515     516     517     518     516     517     518     519
     517     518     519     520     518     519     520     521
     519     520     521     522     520     521     522     523
     521     522     523     524     522     523     524     525
     523     524     525     526     524     525     526     527
     525     526     527     528     526     527     528     529
     527     528     529     530     528     529     530     531
     529     530     531     532     530     531     532     533
     531     532     533     534     532     533     534     535
     533     534     535     536     534     535     536     537
     535     536     537     538     536     537     538     539
     537     538     539     540     538     539     540     541
     539     540     541     542     540     541     542     543
     541     542     543     544     542     543     544     545
     543     544     545     546     544     545     546     547
     545     546     547     548     546     547     548     549
     547     548     549     550     548     549     550     551
     549     550     551     552     550     551     552     553
     551     552     553     554     552     553     554     555
     553     554     555     556     554     555     556     557
     555     556     557     558     556     557     558     559
     557     558     559     560     558     559     560     561
     559     560     561     562     560     561     562     563
     561     562     563     564     562     563     564     565
     563     564     565     566     564     565     566     567
     565     566     567     568     566     567     568     569
     567     568     569     570     568     569     570     571
     569     570     571     572     570     571     572     573
     571     572     573     574     572     573     574     575
     573     574     575     576     574     575     576     577
     575     576     577     578     576     577     578     579
     577     578     579     580     578     579     580     581
     579     580     581     582     580     581     582     583
     581     582     583     584     582     583     584     585
     583     584     585     586     584     585     586     587
     585     586     587     588     586     587     588     589
     587     588     589     590     588     589     590     591
     589     590     591     592     590     591     592     593
     591     592     593     594     592     593     594     595
     593     594     595     596     594     595     596     597
     595     596     597     598     596     597     598     599
     597     598     599     600     598     599     600     601
     599     600     601     602     600     601     602     603
     601     602     603     604     602     603     604     605
     603     604     605     606     604     605     606     607
     605     606     607     608     606     607     608     609
     607     608     609     610     608     609     610     611
     609     610     611     612     610     611     612     613
     611     612     613     614     612     613     614     615
     613     614     615     616     614     615     616     617
     615     616     617     618     616     617     618     619
     617     618     619     620     618     619     620     621
     619     620     621     622     620     621     622     623
     621     622     623     624     622     623     624     625
     623     624     625     626     624     625     626     627
     625     626     627     628     626     627     628     629
     627     628     629     630     628     629     630     631
     629     630     631     632     630     631     632     633
     631     632     633     634     632     633     634     635
     633     634     635     636     634     635     636     637
     635     636     637     638     636     637     638     639
     637     638     639     640     638     639     640     641
     639     640     641     642     640     641     642     643
     641     642     643     644     642     643     644     645
     643     644     645     646     644     645     646     647
     645     646     647     648     646     647     648     649
     647     648     649     650     648     649     650     651
     649     650     651     652     650     651     652     653
     651     652     653     654     652     653     654     655
     653     654     655     656     654     655     656     657
     655     656     657     658     656     657     658     659
     657     658     659     660     658     659     660     661
     659     660     661     662     660     661     662     663
     661     662     663     664     662     663     664     665
     663     664     665     666     664     665     666     667
     665     666     667     668     666     667     668     669
     667     668     669     670     668     669     670     671
     669     670     671     672     670     671     672     673
     671     672     673     674     672     673     674     675
     673     674     675     676     674     675     676     677
     675     676     677     678     676     677     678     679
     677     678     679     680     678     679     680     681
     679     680     681     682     680     681     682     683
     681     682     683     684     682     683     684     685
     683     684     685     686     684     685     686     687
     685     686     687     688     686     687     688     689
     687     688     689     690     688     689     690     691
     689     690     691     692     690     691     692     693
     691     692     693     694     692     693     694     695
     693     694     695     696     694     695     696     697
     695     696     697     698     696     697     698     699
     697     698     699     700     698     699     700     701
     699     700     701     702     700     701     702     703
     701     702     703     704     702     703     704     705
     703     704     705     706     704     705     706     707
     705     706     707     708     706     707     708     709
     707     708     709     710     708     709     710     711
     709     710     711     712     710     711     712     713
     711     712     713     714     712     713     714     715
     713     714     715     716     714     715     716     717
     715     716     717     718     716     717     718     719
     717     718     719     720     718     719     720     721
     719     720     721     722     720     721     722     723
     721     722     723     724     722     723     724     725
     723     724     725     726     724     725     726     727
     725     726     727     728     726     727     728     729
     727     728     729     730     728     729     730     731
     729     730     731     732     730     731     732     733
     731     732     733     734     732     733     734     735
     733     734     735     736     734     735     736     737
     735     736     737     738     736     737     738     739
     737     738     739     740

       0 !NIMPHI: impropers


       0 !NDON: donors


       0 !NACC: acceptors


       0 !NNB

       0       0       0       0       0       0       0       0
       0       0       0       0       0       0       0       0
       0       0       0       0       0       0       0       0
       0       0       0       0       0       0       0       0
       0       0       0       0       0       0       0       0
       0       0       0       0       0       0       0       0
       0       0       0       0       0       0       0       0
       0       0       0       0       0       0       0       0
       0       0       0       0       0       0       0       0
       0       0       0       0       0       0       0       0
       0       0       0       0       0       0       0       0
       0       0       0       0       0       0       0       0
       0       0       0       0       0       0       0       0
       0       0       0       0       0       0       0       0
       0       0       0       0       0       0       0       0
       0       0       0       0       0       0       0       0
       0       0       0       0       0       0       0       0
       0       0       0       0       0       0       0       0
       0       0       0       0       0       0       0       0
       0       0       0       0       0       0       0       0
       0       0       0       0       0       0       0       0
       0       0       0       0       0       0       0       0
       0       0       0       0       0       0       0       0
       0       0       0       0       0       0       0       0
       0       0       0       0       0       0       0       0
       0       0       0       0       0       0       0       0
       0       0       0       0       0       0       0       0
       0       0       0       0       0       0       0       0
       0       0       0       0       0       0       0       0
       0       0       0       0       0       0       0       0
       0       0       0       0       0       0       0       0
       0       0       0       0       0       0       0       0
       0       0       0       0       0       0       0       0
       0       0       0       0       0       0       0       0
       0       0       0       0       0       0       0       0
       0       0       0       0       0       0       0       0
       0       0       0       0       0       0       0       0
       0       0       0       0       0       0       0       0
       0       0       0       0       0       0       0       0
       0       0       0       0       0       0       0       0
       0       0       0       0       0       0       0       0
       0       0       0       0       0       0       0       0
       0       0       0       0       0       0       0       0
       0       0       0       0       0       0       0       0
       0       0       0       0       0       0       0       0
       0       0       0       0       0       0       0       0
       0       0       0       0       0       0       0       0
       0       0       0       0       0       0       0       0
       0       0       0       0       0       0       0       0
       0       0       0       0       0       0       0       0
       0       0       0       0       0       0       0       0
       0       0       0       0       0       0       0       0
       0       0       0       0       0       0       0       0
       0       0       0       0       0       0       0       0
       0       0       0       0       0       0       0       0
       0       0       0       0       0       0       0       0
       0       0       0       0       0       0       0       0
       0       0       0       0       0       0       0       0
       0       0       0       0       0       0       0       0
       0       0       0       0       0       0       0       0
       0       0       0       0       0       0       0       0
       0       0       0       0       0       0       0       0
       0       0       0       0       0       0       0       0
       0       0       0       0       0       0       0       0
       0       0       0       0       0       0       0       0
       0       0       0       0       0       0       0       0
       0       0       0       0       0       0       0       0
       0       0       0       0       0       0       0       0
       0       0       0       0       0       0       0       0
       0       0       0       0       0       0       0       0
       0       0       0       0       0       0       0       0
       0       0       0       0       0       0       0       0
       0       0       0       0       0       0       0       0
       0       0       0       0       0       0       0       0
       0       0       0       0       0       0       0       0
       0       0       0       0       0       0       0       0
       0       0       0       0       0       0       0       0
       0       0       0       0       0       0       0       0
       0       0       0       0       0       0       0       0
       0       0       0       0       0       0       0       0
       0       0       0       0       0       0       0       0
       0       0       0       0       0       0       0       0
       0       0       0       0       0       0       0       0
       0       0       0       0       0       0       0       0
       0       0       0       0       0       0       0       0
       0       0       0       0       0       0       0       0
       0       0       0       0       0       0       0       0
       0       0       0       0       0       0       0       0
       0       0       0       0       0       0       0       0
       0       0       0       0       0       0       0       0
       0       0       0       0       0       0       0       0
       0       0       0       0       0       0       0       0
       0       0       0       0

     740       0 !NGRP NST2
       0       2       0       1       0       0       2       0       0
       3       0       0       4       0       0       5       2       0
       6       0       0       7       0       0       8       0       0
       9       2       0      10       0       0      11       2       0
      12       2       0      13       0       0      14       0       0
      15       0       0      16       0       0      17       0       0
      18       2       0      19       0       0      20       0       0
      21       0       0      22       2       0      23       0       0
      24       0       0      25       0       0      26       0       0
      27       0       0      28       0       0      29       0       0
      30       2       0      31       0       0      32       0       0
      33       0       0      34       0       0      35       0       0
      36       0       0      37       2       0      38       0       0
      39       0       0      40       0       0      41       0       0
      42       2       0      43       0       0      44       0       0
      45       2       0      46       0       0      47       0       0
      48       0       0      49       0       0      50       0       0
      51       2       0      52       0       0      53       2       0
      54       2       0      55       0       0      56       2       0
      57       0       0      58       0       0      59       0       0
      60       0       0      61       0       0      62       2       0
      63       0       0      64       0       0      65       0       0
      66       2       0      67       0       0      68       0       0
      69       0       0      70       0       0      71       2       0
      72       2       0      73       0       0      74       0       0
      75       0       0      76       2       0      77       0       0
      78       0       0      79       0       0      80       0       0
      81       2       0      82       0       0      83       0       0
      84       0       0      85       0       0      86       2       0
      87       0       0      88       2       0      89       2       0
      90       0       0      91       0       0      92       0       0
      93       0       0      94       0       0      95       0       0
      96       0       0      97       0       0      98       0       0
      99       0       0     100       0       0     101       0       0
     102       0       0     103       0       0     104       0       0
     105       0       0     106       2       0     107       0       0
     108       0       0     109       2       0     110       0       0
     111       0       0     112       0       0     113       0       0
     114       0       0     115       2       0     116       0       0
     117       0       0     118       0       0     119       0       0
     120       0       0     121       0       0     122       0       0
     123       0       0     124       0       0     125       0       0
     126       0       0     127       0       0     128       0       0
     129       0       0     130       0       0     131       2       0
     132       0       0     133       0       0     134       0       0
     135       0       0     136       0       0     137       0       0
     138       0       0     139       0       0     140       0       0
     141       0       0     142       0       0     143       2       0
     144       0       0     145       0       0     146       0       0
     147       0       0     148       0       0     149       0       0
     150       0       0     151       0       0     152       0       0
     153       0       0     154       0       0     155       0       0
     156       0       0     157       2       0     158       2       0
     159       0       0     160       0       0     161       0       0
     162       2       0     163       0       0     164       0       0
     165       0       0     166       0       0     167       0       0
     168       0       0     169       0       0     170       0       0
     171       0       0     172       0       0     173       0       0
     174       0       0     175       0       0     176       0       0
     177       0       0     178       0       0     179       0       0
     180       0       0     181       0       0     182       0       0
     183       0       0     184       0       0     185       0       0
     186       0       0     187       0       0     188       0       0
     189       0       0     190       0       0     191       0       0
     192       0       0     193       0       0     194       0       0
     195       0       0     196       0       0     197       0       0
     198       0       0     199       0       0     200       0       0
     201       0       0     202       0       0     203       0       0
     204       0       0     205       0       0     206       0       0
     207       0       0     208       0       0     209       0       0
     210       0       0     211       0       0     212       0       0
     213       0       0     214       0       0     215       2       0
     216       0       0     217       0       0     218       0       0
     219       0       0     220       2       0     221       0       0
     222       2       0     223       2       0     224       2       0
     225       0       0     226       2       0     227       0       0
     228       2       0     229       2       0     230       0       0
     231       0       0     232       0       0     233       0       0
     234       0       0     235       0       0     236       0       0
     237       0       0     238       0       0     239       0       0
     240       0       0     241       0       0     242       0       0
     243       0       0     244       0       0     245       0       0
     246       0       0     247       0       0     248       0       0
     249       0       0     250       0       0     251       0       0
     252       2       0     253       0       0     254       0       0
     255       0       0     256       0       0     257       0       0
     258       0       0     259       0       0     260       0       0
     261       2       0     262       0       0     263       0       0
     264       0       0     265       0       0     266       0       0
     267       0       0     268       0       0     269       0       0
     270       0       0     271       0       0     272       2       0
     273       0       0     274       0       0     275       0       0
     276       0       0     277       0       0     278       2       0
     279       0       0     280       0       0     281       0       0
     282       0       0     283       2       0     284       0       0
     285       0       0     286       0       0     287       2       0
     288       0       0     289       0       0     290       0       0
     291       0       0     292       0       0     293       2       0
     294       2       0     295       0       0     296       0       0
     297       0       0     298       0       0     299       0       0
     300       0       0     301       0       0     302       0       0
     303       2       0     304       0       0     305       0       0
     306       0       0     307       2       0     308       0       0
     309       0       0     310       2       0     311       0       0
     312       2       0     313       0       0     314       2       0
     315       2       0     316       0       0     317       0       0
     318       0       0     319       0       0     320       0       0
     321       0       0     322       0       0     323       0       0
     324       0       0     325       0       0     326       0       0
     327       0       0     328       0       0     329       0       0
     330       0       0     331       0       0     332       0       0
     333       0       0     334       0       0     335       0       0
     336       2       0     337       0       0     338       2       0
     339       0       0     340       2       0     341       2       0
     342       0       0     343       0       0     344       0       0
     345       0       0     346       0       0     347       0       0
     348       0       0     349       0       0     350       0       0
     351       0       0     352       0       0     353       0       0
     354       0       0     355       2       0     356       2       0
     357       0       0     358       0       0     359       2       0
     360       0       0     361       0       0     362       0       0
     363       0       0     364       0       0     365       0       0
     366       0       0     367       0       0     368       0       0
     369       0       0     370       0       0     371       0       0
     372       0       0     373       0       0     374       0       0
     375       2       0     376       2       0     377       0       0
     378       2       0     379       0       0     380       0       0
     381       0       0     382       2       0     383       0       0
     384       2       0     385       0       0     386       0       0
     387       0       0     388       0       0     389       0       0
     390       0       0     391       0       0     392       0       0
     393       0       0     394       2       0     395       0       0
     396       0       0     397       0       0     398       2       0
     399       0       0     400       2       0     401       0       0
     402       2       0     403       2       0     404       0       0
     405       0       0     406       0       0     407       0       0
     408       0       0     409       0       0     410       0       0
     411       0       0     412       0       0     413       0       0
     414       0       0     415       0       0     416       2       0
     417       0       0     418       2       0     419       0       0
     420       2       0     421       2       0     422       0       0
     423       2       0     424       0       0     425       0       0
     426       0       0     427       0       0     428       2       0
     429       0       0     430       0       0     431       0       0
     432       0       0     433       0       0     434       0       0
     435       0       0     436       0       0     437       0       0
     438       0       0     439       0       0     440       2       0
     441       0       0     442       0       0     443       0       0
     444       2       0     445       0       0     446       2       0
     447       0       0     448       0       0     449       0       0
     450       0       0     451       0       0     452       0       0
     453       0       0     454       0       0     455       2       0
     456       0       0     457       0       0     458       0       0
     459       0       0     460       0       0     461       0       0
     462       0       0     463       0       0     464       0       0
     465       0       0     466       0       0     467       0       0
     468       2       0     469       0       0     470       0       0
     471       0       0     472       0       0     473       0       0
     474       2       0     475       2       0     476       0       0
     477       0       0     478       2       0     479       0       0
     480       0       0     481       0       0     482       0       0
     483       0       0     484       0       0     485       0       0
     486       0       0     487       2       0     488       0       0
     489       0       0     490       0       0     491       0       0
     492       0       0     493       0       0     494       0       0
     495       0       0     496       0       0     497       0       0
     498       0       0     499       0       0     500       0       0
     501       0       0     502       0       0     503       0       0
     504       0       0     505       0       0     506       0       0
     507       0       0     508       0       0     509       0       0
     510       0       0     511       2       0     512       2       0
     513       0       0     514       2       0     515       0       0
     516       0       0     517       0       0     518       0       0
     519       0       0     520       0       0     521       0       0
     522       2       0     523       0       0     524       0       0
     525       0       0     526       0       0     527       0       0
     528       0       0     529       0       0     530       2       0
     531       2       0     532       0       0     533       0       0
     534       0       0     535       0       0     536       2       0
     537       0       0     538       0       0     539       0       0
     540       0       0     541       0       0     542       0       0
     543       0       0     544       0       0     545       2       0
     546       0       0     547       2       0     548       0       0
     549       0       0     550       0       0     551       0       0
     552       0       0     553       0       0     554       0       0
     555       0       0     556       0       0     557       0       0
     558       0       0     559       0       0     560       0       0
     561       0       0     562       0       0     563       2       0
     564       0       0     565       0       0     566       2       0
     567       0       0     568       0       0     569       0       0
     570       0       0     571       0       0     572       2       0
     573       0       0     574       0       0     575       0       0
     576       0       0     577       0       0     578       0       0
     579       0       0     580       0       0     581       2       0
     582       0       0     583       0       0     584       2       0
     585       0       0     586       0       0     587       0       0
     588       2       0     589       0       0     590       2       0
     591       0       0     592       2       0     593       0       0
     594       0       0     595       0       0     596       0       0
     597       0       0     598       0       0     599       0       0
     600       0       0     601       0       0     602       0       0
     603       2       0     604       0       0     605       0       0
     606       0       0     607       0       0     608       0       0
     609       0       0     610       0       0     611       0       0
     612       2       0     613       0       0     614       2       0
     615       0       0     616       2       0     617       0       0
     618       0       0     619       0       0     620       0       0
     621       2       0     622       0       0     623       0       0
     624       2       0     625       2       0     626       0       0
     627       0       0     628       0       0     629       2       0
     630       0       0     631       0       0     632       2       0
     633       0       0     634       0       0     635       0       0
     636       2       0     637       0       0     638       0       0
     639       0       0     640       2       0     641       0       0
     642       0       0     643       0       0     644       0       0
     645       0       0     646       0       0     647       0       0
     648       2       0     649       2       0     650       0       0
     651       0       0     652       0       0     653       0       0
     654       0       0     655       0       0     656       0       0
     657       0       0     658       2       0     659       0       0
     660       0       0     661       0       0     662       2       0
     663       0       0     664       0       0     665       0       0
     666       0       0     667       0       0     668       0       0
     669       0       0     670       0       0     671       2       0
     672       0       0     673       0       0     674       0       0
     675       0       0     676       0       0     677       0       0
     678       0       0     679       0       0     680       2       0
     681       0       0     682       0       0     683       0       0
     684       0       0     685       0       0     686       0       0
     687       2       0     688       0       0     689       0       0
     690       0       0     691       0       0     692       0       0
     693       0       0     694       0       0     695       0       0
     696       0       0     697       0       0     698       0       0
     699       0       0     700       0       0     701       0       0
     702       0       0     703       0       0     704       0       0
     705       0       0     706       0       0     707       2       0
     708       0       0     709       0       0     710       0       0
     711       0       0     712       2       0     713       0       0
     714       0       0     715       2       0     716       0       0
     717       0       0     718       0       0     719       0       0
     720       0       0     721       2       0     722       0       0
     723       0       0     724       2       0     725       0       0
     726       0       0     727       0       0     728       2       0
     729       0       0     730       0       0     731       0       0
     732       2       0     733       0       0     734       2       0
     735       0       0     736       0       0     737       0       0
     738       2       0     739       0       0

       3 !MOLNT
       1       1       1       1       1       1       1       1
       1       1       1       1       1       1       1       1
       1       1       1       1       1       1       1       1
       1       1       1       1       1       1       1       1
       1       1       1       1       1       1       1       1
       1       1       1       1       1       1       1       1
       1       1       1       1       1       1       1       1
       1       1       1       1       1       1       1       1
       1       1       1       1       1       1       1       1
       1       1       1       1       1       1       1       1
       1       1       1       1       1       1       1       1
       1       1       1       1       1       1       1       1
       1       1       1       1       1       1       1       1
       1       1       1       1       1       1       1       1
       1       1       1       1       1       1       1       1
       1       1       1       1       1       1       1       1
       1       1       1       1       1       1       1       1
       1       1       1       1       1       1       1       1
       1       1       1       1       1       1       1       1
       1       1       1       1       1       1       1       1
       1       1       1       1       1       1       1       1
       1       1       1       1       1       1       1       1
       1       1       1       1       1       1       1       1
       1       1       1       1       1       1       1       1
       1       1       1       1       1       1       1       1
       1       1       1       1       1       1       1       1
       1       1       1       1       1       1       1       1
       1       1       1       1       1       1       1       1
       1       1       1       1       1       2       2       2
       2       2       2       2       2       2       2       2
       2       2       2       2       2       2       2       2
       2       2       2       2       2       2       2       2
       2       2       2       2       2       2       2       2
       2       2       2       2       2       2       2       2
       2       2       2       2       2       2       2       2
       2       2       2       2       2       2       2       2
       2       2       2       2       2       2       2       2
       2       2       2       2       2       2       2       2
       2       2       2       2       2       2       2       2
       2       2       2       2       2       2       2       2
       2       2       2       2       2       2       2       2
       2       2       2       2       2       2       2       2
       2       2       2       2       2       2       2       2
       2       2       2       2       2       2       2       2
       2       2       2       2       2       2       2       2
       2       2       2       2       2       2       2       2
       2       2       2       2       2       2       2       2
       2       2       2       2       2       2       2       2
       2       2       2       2       2       2       2       2
       2       2       2       2       2       2       2       2
       2       2       2       2       2       2       2       2
       2       2       2       2       2       2       2       2
       2       2       2       2       2       2       2       2
       2       2       2       2       2       2       2       2
       2       2       2       2       2       2       2       2
       2       2       2       2       2       2       2       2
       3       3       3       3       3       3       3       3
       3       3       3       3       3       3       3       3
       3       3       3       3       3       3       3       3
       3       3       3       3       3       3       3       3
       3       3       3       3       3       3       3       3
       3       3       3       3       3       3       3       3
       3       3       3       3       3       3       3       3
       3       3       3       3       3       3       3       3
       3       3       3       3       3       3       3       3
       3       3       3       3       3       3       3       3
       3       3       3       3       3       3       3       3
       3       3       3       3       3       3       3       3
       3       3       3       3       3       3       3       3
       3       3       3       3       3       3       3       3
       3       3       3       3       3       3       3       3
       3       3       3       3       3       3       3       3
       3       3       3       3       3       3       3       3
       3       3       3       3       3       3       3       3
       3       3       3       3       3       3       3       3
       3       3       3       3       3       3       3       3
       3       3       3       3       3       3       3       3
       3       3       3       3       3       3       3       3
       3       3       3       3       3       3       3       3
       3       3       3       3       3       3       3       3
       3       3       3       3       3       3       3       3
       3       3       3       3       3       3       3       3
       3       3       3       3       3       3       3       3
       3       3       3       3       3       3       3       3
       3       3       3       3       3       3       3       3
       3       3       3       3       3       3       3       3
       3       3       3       3       3       3       3       3
       3       3       3       3       3       3       3       3
       3       3       3       3       3       3       3       3
       3       3       3       3       3       3       3       3
       3       3       3       3       3       3       3       3
       3       3       3       3       3       3       3       3
       3       3       3       3

       0       0 !NUMLP NUMLPH

       0 !NCRTERM: cross-terms
