# Supplementary material for: Electrostatic Interactions Explain the Higher Binding Affinity of the CR3022 Antibody for SARS-CoV-2 than the 4A8 Antibody
Source: J Phys Chem B. 2021 Jul 6;125(27):7368–79. doi: 10.1021/acs.jpcb.1c03639 (PMC8276604; doi:10.1021/acs.jpcb.1c03639)
Supplement: Supplementary file 2 — jp1c03639_si_002.zip [file jp1c03639_si_002.zip › Data_share/CG_data/CG_data/REX-US_simulation_data/NTD-4A8/INPUT/complex_ca.top]

* This CHARMM .top file describes a Ca-Cb Go model of complex
*
20 1
! backbone masses
MASS 1    A1       128.000000
MASS 2    A2       99.000000 
MASS 3    A3       128.000000
MASS 4    A4       113.000000
MASS 5    A5       99.000000 
MASS 6    A6       128.000000
MASS 7    A7       87.000000 
MASS 8    A8       57.000000 
MASS 9    A9       71.000000 
MASS 10   A10      128.000000
MASS 11   A11      99.000000 
MASS 12   A12      128.000000
MASS 13   A13      128.000000
MASS 14   A14      114.000000
MASS 15   A15      57.000000 
MASS 16   A16      71.000000 
MASS 17   A17      87.000000 
MASS 18   A18      99.000000 
MASS 19   A19      128.000000
MASS 20   A20      99.000000 
MASS 21   A21      87.000000 
MASS 22   A22      114.000000
MASS 23   A23      128.000000
MASS 24   A24      99.000000 
MASS 25   A25      87.000000 
MASS 26   A26      57.000000 
MASS 27   A27      163.000000
MASS 28   A28      101.000000
MASS 29   A29      113.000000
MASS 30   A30      101.000000
MASS 31   A31      128.000000
MASS 32   A32      113.000000
MASS 33   A33      87.000000 
MASS 34   A34      131.000000
MASS 35   A35      114.000000
MASS 36   A36      186.000000
MASS 37   A37      99.000000 
MASS 38   A38      114.000000
MASS 39   A39      128.000000
MASS 40   A40      71.000000 
MASS 41   A41      114.000000
MASS 42   A42      57.000000 
MASS 43   A43      128.000000
MASS 44   A44      57.000000 
MASS 45   A45      113.000000
MASS 46   A46      128.000000
MASS 47   A47      186.000000
MASS 48   A48      131.000000
MASS 49   A49      57.000000 
MASS 50   A50      57.000000 
MASS 51   A51      147.000000
MASS 52   A52      114.000000
MASS 53   A53      114.000000
MASS 54   A54      128.000000
MASS 55   A55      114.000000
MASS 56   A56      57.000000 
MASS 57   A57      128.000000
MASS 58   A58      101.000000
MASS 59   A59      131.000000
MASS 60   A60      163.000000
MASS 61   A61      71.000000 
MASS 62   A62      128.000000
MASS 63   A63      128.000000
MASS 64   A64      147.000000
MASS 65   A65      128.000000
MASS 66   A66      57.000000 
MASS 67   A67      114.000000
MASS 68   A68      99.000000 
MASS 69   A69      101.000000
MASS 70   A70      131.000000
MASS 71   A71      101.000000
MASS 72   A72      128.000000
MASS 73   A73      114.000000
MASS 74   A74      101.000000
MASS 75   A75      87.000000 
MASS 76   A76      101.000000
MASS 77   A77      114.000000
MASS 78   A78      101.000000
MASS 79   A79      71.000000 
MASS 80   A80      163.000000
MASS 81   A81      131.000000
MASS 82   A82      128.000000
MASS 83   A83      113.000000
MASS 84   A84      87.000000 
MASS 85   A85      87.000000 
MASS 86   A86      113.000000
MASS 87   A87      114.000000
MASS 88   A88      87.000000 
MASS 89   A89      128.000000
MASS 90   A90      114.000000
MASS 91   A91      101.000000
MASS 92   A92      71.000000 
MASS 93   A93      99.000000 
MASS 94   A94      163.000000
MASS 95   A95      163.000000
MASS 96   A96      114.000000
MASS 97   A97      71.000000 
MASS 98   A98      101.000000
MASS 99   A99      87.000000 
MASS 100  A100     101.000000
MASS 101  A101     71.000000 
MASS 102  A102     99.000000 
MASS 103  A103     71.000000 
MASS 104  A104     57.000000 
MASS 105  A105     101.000000
MASS 106  A106     114.000000
MASS 107  A107     114.000000
MASS 108  A108     113.000000
MASS 109  A109     147.000000
MASS 110  A110     114.000000
MASS 111  A111     163.000000
MASS 112  A112     163.000000
MASS 113  A113     163.000000
MASS 114  A114     57.000000 
MASS 115  A115     131.000000
MASS 116  A116     114.000000
MASS 117  A117     99.000000 
MASS 118  A118     186.000000
MASS 119  A119     57.000000 
MASS 120  A120     128.000000
MASS 121  A121     57.000000 
MASS 122  A122     101.000000
MASS 123  A123     101.000000
MASS 124  A124     99.000000 
MASS 125  A125     101.000000
MASS 126  A126     99.000000 
MASS 127  A127     87.000000 
MASS 128  A128     87.000000 
MASS 129  A129     71.000000 
MASS 130  A130     87.000000 
MASS 131  A131     101.000000
MASS 132  A132     128.000000
MASS 133  A133     57.000000 
MASS 134  A134     114.000000
MASS 135  A135     87.000000 
MASS 136  A136     99.000000 
MASS 137  A137     147.000000
MASS 138  A138     114.000000
MASS 139  A139     113.000000
MASS 140  A140     71.000000 
MASS 141  A141     114.000000
MASS 142  A142     87.000000 
MASS 143  A143     87.000000 
MASS 144  A144     128.000000
MASS 145  A145     87.000000 
MASS 146  A146     101.000000
MASS 147  A147     87.000000 
MASS 148  A148     57.000000 
MASS 149  A149     57.000000 
MASS 150  A150     101.000000
MASS 151  A151     71.000000 
MASS 152  A152     71.000000 
MASS 153  A153     113.000000
MASS 154  A154     57.000000 
MASS 155  A155     114.000000
MASS 156  A156     113.000000
MASS 157  A157     99.000000 
MASS 158  A158     128.000000
MASS 159  A159     114.000000
MASS 160  A160     163.000000
MASS 161  A161     147.000000
MASS 162  A162     114.000000
MASS 163  A163     128.000000
MASS 164  A164     114.000000
MASS 165  A165     99.000000 
MASS 166  A166     101.000000
MASS 167  A167     99.000000 
MASS 168  A168     87.000000 
MASS 169  A169     186.000000
MASS 170  A170     114.000000
MASS 171  A171     87.000000 
MASS 172  A172     57.000000 
MASS 173  A173     71.000000 
MASS 174  A174     113.000000
MASS 175  A175     101.000000
MASS 176  A176     87.000000 
MASS 177  A177     57.000000 
MASS 178  A178     99.000000 
MASS 179  A179     114.000000
MASS 180  A180     101.000000
MASS 181  A181     147.000000
MASS 182  A182     114.000000
MASS 183  A183     71.000000 
MASS 184  A184     99.000000 
MASS 185  A185     113.000000
MASS 186  A186     128.000000
MASS 187  A187     87.000000 
MASS 188  A188     87.000000 
MASS 189  A189     57.000000 
MASS 190  A190     113.000000
MASS 191  A191     163.000000
MASS 192  A192     87.000000 
MASS 193  A193     113.000000
MASS 194  A194     87.000000 
MASS 195  A195     87.000000 
MASS 196  A196     99.000000 
MASS 197  A197     99.000000 
MASS 198  A198     101.000000
MASS 199  A199     99.000000 
MASS 200  A200     114.000000
MASS 201  A201     87.000000 
MASS 202  A202     87.000000 
MASS 203  A203     87.000000 
MASS 204  A204     113.000000
MASS 205  A205     57.000000 
MASS 206  A206     101.000000
MASS 207  A207     128.000000
MASS 208  A208     101.000000
MASS 209  A209     163.000000
MASS 210  A210     113.000000
MASS 211  A211     114.000000
MASS 212  A212     114.000000
MASS 213  A213     99.000000 
MASS 214  A214     114.000000
MASS 215  A215     114.000000
MASS 216  A216     128.000000
MASS 217  A217     114.000000
MASS 218  A218     87.000000 
MASS 219  A219     114.000000
MASS 220  A220     101.000000
MASS 221  A221     128.000000
MASS 222  A222     99.000000 
MASS 223  A223     114.000000
MASS 224  A224     128.000000
MASS 225  A225     128.000000
MASS 226  A226     99.000000 
MASS 227  A227     128.000000
MASS 228  A228     114.000000
MASS 229  A229     128.000000
MASS 230  B1       128.000000
MASS 231  B2       113.000000
MASS 232  B3       99.000000 
MASS 233  B4       131.000000
MASS 234  B5       101.000000
MASS 235  B6       128.000000
MASS 236  B7       87.000000 
MASS 237  B8       114.000000
MASS 238  B9       113.000000
MASS 239  B10      87.000000 
MASS 240  B11      87.000000 
MASS 241  B12      114.000000
MASS 242  B13      99.000000 
MASS 243  B14      101.000000
MASS 244  B15      113.000000
MASS 245  B16      57.000000 
MASS 246  B17      128.000000
MASS 247  B18      114.000000
MASS 248  B19      71.000000 
MASS 249  B20      87.000000 
MASS 250  B21      113.000000
MASS 251  B22      87.000000 
MASS 252  B23      114.000000
MASS 253  B24      114.000000
MASS 254  B25      87.000000 
MASS 255  B26      87.000000 
MASS 256  B27      128.000000
MASS 257  B28      87.000000 
MASS 258  B29      113.000000
MASS 259  B30      99.000000 
MASS 260  B31      114.000000
MASS 261  B32      87.000000 
MASS 262  B33      114.000000
MASS 263  B34      57.000000 
MASS 264  B35      114.000000
MASS 265  B36      101.000000
MASS 266  B37      163.000000
MASS 267  B38      113.000000
MASS 268  B39      87.000000 
MASS 269  B40      186.000000
MASS 270  B41      113.000000
MASS 271  B42      128.000000
MASS 272  B43      128.000000
MASS 273  B44      114.000000
MASS 274  B45      114.000000
MASS 275  B46      57.000000 
MASS 276  B47      128.000000
MASS 277  B48      114.000000
MASS 278  B49      114.000000
MASS 279  B50      114.000000
MASS 280  B51      113.000000
MASS 281  B52      113.000000
MASS 282  B53      113.000000
MASS 283  B54      163.000000
MASS 284  B55      128.000000
MASS 285  B56      113.000000
MASS 286  B57      87.000000 
MASS 287  B58      114.000000
MASS 288  B59      114.000000
MASS 289  B60      147.000000
MASS 290  B61      87.000000 
MASS 291  B62      57.000000 
MASS 292  B63      99.000000 
MASS 293  B64      114.000000
MASS 294  B65      114.000000
MASS 295  B66      114.000000
MASS 296  B67      147.000000
MASS 297  B68      87.000000 
MASS 298  B69      57.000000 
MASS 299  B70      87.000000 
MASS 300  B71      57.000000 
MASS 301  B72      71.000000 
MASS 302  B73      57.000000 
MASS 303  B74      101.000000
MASS 304  B75      114.000000
MASS 305  B76      147.000000
MASS 306  B77      101.000000
MASS 307  B78      113.000000
MASS 308  B79      128.000000
MASS 309  B80      113.000000
MASS 310  B81      87.000000 
MASS 311  B82      114.000000
MASS 312  B83      99.000000 
MASS 313  B84      128.000000
MASS 314  B85      71.000000 
MASS 315  B86      128.000000
MASS 316  B87      114.000000
MASS 317  B88      99.000000 
MASS 318  B89      57.000000 
MASS 319  B90      99.000000 
MASS 320  B91      163.000000
MASS 321  B92      163.000000
MASS 322  B93      114.000000
MASS 323  B94      101.000000
MASS 324  B95      128.000000
MASS 325  B96      71.000000 
MASS 326  B97      101.000000
MASS 327  B98      128.000000
MASS 328  B99      147.000000
MASS 329  B100     114.000000
MASS 330  B101     163.000000
MASS 331  B102     101.000000
MASS 332  B103     147.000000
MASS 333  B104     57.000000 
MASS 334  B105     128.000000
MASS 335  B106     57.000000 
MASS 336  B107     101.000000
MASS 337  B108     128.000000
MASS 338  B109     99.000000 
MASS 339  B110     114.000000
MASS 340  B111     113.000000
MASS 341  B112     128.000000
MASS 342  B113     114.000000
MASS 343  B114     101.000000
MASS 344  B115     99.000000 
MASS 345  B116     71.000000 
MASS 346  B117     71.000000 
MASS 347  B118     114.000000
MASS 348  B119     87.000000 
MASS 349  B120     99.000000 
MASS 350  B121     147.000000
MASS 351  B122     113.000000
MASS 352  B123     147.000000
MASS 353  B124     114.000000
MASS 354  B125     114.000000
MASS 355  B126     87.000000 
MASS 356  B127     114.000000
MASS 357  B128     128.000000
MASS 358  B129     128.000000
MASS 359  B130     113.000000
MASS 360  B131     128.000000
MASS 361  B132     87.000000 
MASS 362  B133     57.000000 
MASS 363  B134     101.000000
MASS 364  B135     71.000000 
MASS 365  B136     87.000000 
MASS 366  B137     99.000000 
MASS 367  B138     99.000000 
MASS 368  B139     114.000000
MASS 369  B140     113.000000
MASS 370  B141     113.000000
MASS 371  B142     114.000000
MASS 372  B143     114.000000
MASS 373  B144     147.000000
MASS 374  B145     163.000000
MASS 375  B146     114.000000
MASS 376  B147     114.000000
MASS 377  B148     128.000000
MASS 378  B149     71.000000 
MASS 379  B150     128.000000
MASS 380  B151     99.000000 
MASS 381  B152     128.000000
MASS 382  B153     186.000000
MASS 383  B154     128.000000
MASS 384  B155     99.000000 
MASS 385  B156     114.000000
MASS 386  B157     114.000000
MASS 387  B158     71.000000 
MASS 388  B159     113.000000
MASS 389  B160     128.000000
MASS 390  B161     87.000000 
MASS 391  B162     57.000000 
MASS 392  B163     114.000000
MASS 393  B164     87.000000 
MASS 394  B165     128.000000
MASS 395  B166     128.000000
MASS 396  B167     87.000000 
MASS 397  B168     99.000000 
MASS 398  B169     101.000000
MASS 399  B170     128.000000
MASS 400  B171     128.000000
MASS 401  B172     114.000000
MASS 402  B173     87.000000 
MASS 403  B174     128.000000
MASS 404  B175     114.000000
MASS 405  B176     87.000000 
MASS 406  B177     101.000000
MASS 407  B178     163.000000
MASS 408  B179     87.000000 
MASS 409  B180     113.000000
MASS 410  B181     87.000000 
MASS 411  B182     87.000000 
MASS 412  B183     101.000000
MASS 413  B184     113.000000
MASS 414  B185     101.000000
MASS 415  B186     113.000000
MASS 416  B187     87.000000 
MASS 417  B188     128.000000
MASS 418  B189     71.000000 
MASS 419  B190     114.000000
MASS 420  B191     163.000000
MASS 421  B192     128.000000
MASS 422  B193     128.000000
MASS 423  B194     114.000000
MASS 424  B195     128.000000
MASS 425  B196     99.000000 
MASS 426  B197     163.000000
MASS 427  B198     71.000000 
MASS 428  B199     114.000000
MASS 429  B200     128.000000
MASS 430  B201     99.000000 
MASS 431  B202     101.000000
MASS 432  B203     114.000000
MASS 433  B204     128.000000
MASS 434  B205     57.000000 
MASS 435  B206     113.000000
MASS 436  B207     87.000000 
MASS 437  B208     87.000000 
MASS 438  B209     114.000000
MASS 439  B210     99.000000 
MASS 440  B211     101.000000
MASS 441  B212     128.000000
MASS 442  B213     87.000000 
MASS 443  B214     147.000000
MASS 444  B215     114.000000
MASS 445  B216     114.000000
MASS 446  B217     57.000000 
MASS 447  B218     128.000000
MASS 448  B219     114.000000
MASS 449  C1       128.000000
MASS 450  C2       114.000000
MASS 451  C3       99.000000 
MASS 452  C4       114.000000
MASS 453  C5       113.000000
MASS 454  C6       101.000000
MASS 455  C7       101.000000
MASS 456  C8       114.000000
MASS 457  C9       101.000000
MASS 458  C10      128.000000
MASS 459  C11      113.000000
MASS 460  C12      114.000000
MASS 461  C13      114.000000
MASS 462  C14      71.000000 
MASS 463  C15      163.000000
MASS 464  C16      101.000000
MASS 465  C17      114.000000
MASS 466  C18      87.000000 
MASS 467  C19      147.000000
MASS 468  C20      101.000000
MASS 469  C21      114.000000
MASS 470  C22      57.000000 
MASS 471  C23      99.000000 
MASS 472  C24      163.000000
MASS 473  C25      163.000000
MASS 474  C26      114.000000
MASS 475  C27      114.000000
MASS 476  C28      128.000000
MASS 477  C29      99.000000 
MASS 478  C30      147.000000
MASS 479  C31      114.000000
MASS 480  C32      87.000000 
MASS 481  C33      87.000000 
MASS 482  C34      99.000000 
MASS 483  C35      113.000000
MASS 484  C36      114.000000
MASS 485  C37      87.000000 
MASS 486  C38      101.000000
MASS 487  C39      128.000000
MASS 488  C40      114.000000
MASS 489  C41      113.000000
MASS 490  C42      147.000000
MASS 491  C43      113.000000
MASS 492  C44      114.000000
MASS 493  C45      147.000000
MASS 494  C46      147.000000
MASS 495  C47      87.000000 
MASS 496  C48      114.000000
MASS 497  C49      99.000000 
MASS 498  C50      101.000000
MASS 499  C51      186.000000
MASS 500  C52      147.000000
MASS 501  C53      114.000000
MASS 502  C54      71.000000 
MASS 503  C55      113.000000
MASS 504  C56      114.000000
MASS 505  C57      99.000000 
MASS 506  C58      87.000000 
MASS 507  C59      57.000000 
MASS 508  C60      101.000000
MASS 509  C61      114.000000
MASS 510  C62      57.000000 
MASS 511  C63      101.000000
MASS 512  C64      128.000000
MASS 513  C65      114.000000
MASS 514  C66      147.000000
MASS 515  C67      114.000000
MASS 516  C68      114.000000
MASS 517  C69      114.000000
MASS 518  C70      99.000000 
MASS 519  C71      113.000000
MASS 520  C72      114.000000
MASS 521  C73      147.000000
MASS 522  C74      114.000000
MASS 523  C75      114.000000
MASS 524  C76      57.000000 
MASS 525  C77      99.000000 
MASS 526  C78      163.000000
MASS 527  C79      147.000000
MASS 528  C80      71.000000 
MASS 529  C81      87.000000 
MASS 530  C82      101.000000
MASS 531  C83      128.000000
MASS 532  C84      128.000000
MASS 533  C85      87.000000 
MASS 534  C86      114.000000
MASS 535  C87      113.000000
MASS 536  C88      113.000000
MASS 537  C89      114.000000
MASS 538  C90      57.000000 
MASS 539  C91      186.000000
MASS 540  C92      113.000000
MASS 541  C93      147.000000
MASS 542  C94      57.000000 
MASS 543  C95      101.000000
MASS 544  C96      101.000000
MASS 545  C97      113.000000
MASS 546  C98      114.000000
MASS 547  C99      87.000000 
MASS 548  C100     128.000000
MASS 549  C101     101.000000
MASS 550  C102     128.000000
MASS 551  C103     87.000000 
MASS 552  C104     113.000000
MASS 553  C105     113.000000
MASS 554  C106     113.000000
MASS 555  C107     99.000000 
MASS 556  C108     114.000000
MASS 557  C109     114.000000
MASS 558  C110     71.000000 
MASS 559  C111     101.000000
MASS 560  C112     114.000000
MASS 561  C113     99.000000 
MASS 562  C114     99.000000 
MASS 563  C115     113.000000
MASS 564  C116     128.000000
MASS 565  C117     99.000000 
MASS 566  C118     114.000000
MASS 567  C119     128.000000
MASS 568  C120     147.000000
MASS 569  C121     128.000000
MASS 570  C122     147.000000
MASS 571  C123     114.000000
MASS 572  C124     114.000000
MASS 573  C125     114.000000
MASS 574  C126     114.000000
MASS 575  C127     147.000000
MASS 576  C128     113.000000
MASS 577  C129     57.000000 
MASS 578  C130     99.000000 
MASS 579  C131     163.000000
MASS 580  C132     163.000000
MASS 581  C133     114.000000
MASS 582  C134     128.000000
MASS 583  C135     114.000000
MASS 584  C136     114.000000
MASS 585  C137     128.000000
MASS 586  C138     87.000000 
MASS 587  C139     186.000000
MASS 588  C140     131.000000
MASS 589  C141     128.000000
MASS 590  C142     87.000000 
MASS 591  C143     128.000000
MASS 592  C144     147.000000
MASS 593  C145     114.000000
MASS 594  C146     99.000000 
MASS 595  C147     163.000000
MASS 596  C148     87.000000 
MASS 597  C149     87.000000 
MASS 598  C150     71.000000 
MASS 599  C151     114.000000
MASS 600  C152     114.000000
MASS 601  C153     114.000000
MASS 602  C154     101.000000
MASS 603  C155     147.000000
MASS 604  C156     128.000000
MASS 605  C157     163.000000
MASS 606  C158     99.000000 
MASS 607  C159     87.000000 
MASS 608  C160     128.000000
MASS 609  C161     114.000000
MASS 610  C162     147.000000
MASS 611  C163     113.000000
MASS 612  C164     131.000000
MASS 613  C165     114.000000
MASS 614  C166     113.000000
MASS 615  C167     128.000000
MASS 616  C168     57.000000 
MASS 617  C169     128.000000
MASS 618  C170     128.000000
MASS 619  C171     57.000000 
MASS 620  C172     114.000000
MASS 621  C173     147.000000
MASS 622  C174     128.000000
MASS 623  C175     114.000000
MASS 624  C176     113.000000
MASS 625  C177     114.000000
MASS 626  C178     128.000000
MASS 627  C179     147.000000
MASS 628  C180     99.000000 
MASS 629  C181     147.000000
MASS 630  C182     128.000000
MASS 631  C183     114.000000
MASS 632  C184     113.000000
MASS 633  C185     114.000000
MASS 634  C186     57.000000 
MASS 635  C187     163.000000
MASS 636  C188     147.000000
MASS 637  C189     128.000000
MASS 638  C190     113.000000
MASS 639  C191     163.000000
MASS 640  C192     87.000000 
MASS 641  C193     128.000000
MASS 642  C194     114.000000
MASS 643  C195     101.000000
MASS 644  C196     114.000000
MASS 645  C197     113.000000
MASS 646  C198     114.000000
MASS 647  C199     113.000000
MASS 648  C200     99.000000 
MASS 649  C201     114.000000
MASS 650  C202     114.000000
MASS 651  C203     113.000000
MASS 652  C204     114.000000
MASS 653  C205     128.000000
MASS 654  C206     57.000000 
MASS 655  C207     147.000000
MASS 656  C208     87.000000 
MASS 657  C209     71.000000 
MASS 658  C210     113.000000
MASS 659  C211     128.000000
MASS 660  C212     114.000000
MASS 661  C213     113.000000
MASS 662  C214     99.000000 
MASS 663  C215     114.000000
MASS 664  C216     113.000000
MASS 665  C217     114.000000
MASS 666  C218     113.000000
MASS 667  C219     57.000000 
MASS 668  C220     113.000000
MASS 669  C221     114.000000
MASS 670  C222     113.000000
MASS 671  C223     101.000000
MASS 672  C224     114.000000
MASS 673  C225     147.000000
MASS 674  C226     128.000000
MASS 675  C227     101.000000
MASS 676  C228     113.000000
MASS 677  C229     113.000000
MASS 678  C230     71.000000 
MASS 679  C231     113.000000
MASS 680  C232     114.000000
MASS 681  C233     114.000000
MASS 682  C234     87.000000 
MASS 683  C235     163.000000
MASS 684  C236     113.000000
MASS 685  C237     101.000000
MASS 686  C238     114.000000
MASS 687  C239     57.000000 
MASS 688  C240     114.000000
MASS 689  C241     87.000000 
MASS 690  C242     87.000000 
MASS 691  C243     87.000000 
MASS 692  C244     57.000000 
MASS 693  C245     186.000000
MASS 694  C246     101.000000
MASS 695  C247     71.000000 
MASS 696  C248     57.000000 
MASS 697  C249     71.000000 
MASS 698  C250     71.000000 
MASS 699  C251     71.000000 
MASS 700  C252     163.000000
MASS 701  C253     163.000000
MASS 702  C254     99.000000 
MASS 703  C255     57.000000 
MASS 704  C256     163.000000
MASS 705  C257     113.000000
MASS 706  C258     128.000000
MASS 707  C259     114.000000
MASS 708  C260     114.000000
MASS 709  C261     101.000000
MASS 710  C262     147.000000
MASS 711  C263     113.000000
MASS 712  C264     113.000000
MASS 713  C265     128.000000
MASS 714  C266     163.000000
MASS 715  C267     114.000000
MASS 716  C268     128.000000
MASS 717  C269     114.000000
MASS 718  C270     57.000000 
MASS 719  C271     101.000000
MASS 720  C272     113.000000
MASS 721  C273     101.000000
MASS 722  C274     114.000000
MASS 723  C275     71.000000 
MASS 724  C276     99.000000 
MASS 725  C277     114.000000
MASS 726  C278     114.000000
MASS 727  C279     71.000000 
MASS 728  C280     113.000000
MASS 729  C281     114.000000
MASS 730  C282     114.000000
MASS 731  C283     113.000000
MASS 732  C284     87.000000 
MASS 733  C285     128.000000
MASS 734  C286     101.000000
MASS 735  C287     128.000000
MASS 736  C288     114.000000
MASS 737  C289     101.000000
MASS 738  C290     113.000000
MASS 739  C291     128.000000
MASS 740  C292     87.000000 

DECL +A
DECL -A
DECL #A

RESI M1     -1.0
GROUP
Atom A A1     -1.0
Bond A +A
Angle -A A +A
DIHE -A A +A #A

RESI M2     0.0
GROUP
Atom A A2     0.0
Bond A +A
Angle -A A +A
DIHE -A A +A #A

RESI M3     0.0
GROUP
Atom A A3     0.0
Bond A +A
Angle -A A +A
DIHE -A A +A #A

RESI M4     0.0
GROUP
Atom A A4     0.0
Bond A +A
Angle -A A +A
DIHE -A A +A #A

RESI M5     0.0
GROUP
Atom A A5     0.0
Bond A +A
Angle -A A +A
DIHE -A A +A #A

RESI M6     -1.0
GROUP
Atom A A6     -1.0
Bond A +A
Angle -A A +A
DIHE -A A +A #A

RESI M7     0.0
GROUP
Atom A A7     0.0
Bond A +A
Angle -A A +A
DIHE -A A +A #A

RESI M8     0.0
GROUP
Atom A A8     0.0
Bond A +A
Angle -A A +A
DIHE -A A +A #A

RESI M9     0.0
GROUP
Atom A A9     0.0
Bond A +A
Angle -A A +A
DIHE -A A +A #A

RESI M10     -1.0
GROUP
Atom A A10     -1.0
Bond A +A
Angle -A A +A
DIHE -A A +A #A

RESI M11     0.0
GROUP
Atom A A11     0.0
Bond A +A
Angle -A A +A
DIHE -A A +A #A

RESI M12     1.0
GROUP
Atom A A12     1.0
Bond A +A
Angle -A A +A
DIHE -A A +A #A

RESI M13     1.0
GROUP
Atom A A13     1.0
Bond A +A
Angle -A A +A
DIHE -A A +A #A

RESI M14     0.0
GROUP
Atom A A14     0.0
Bond A +A
Angle -A A +A
DIHE -A A +A #A

RESI M15     0.0
GROUP
Atom A A15     0.0
Bond A +A
Angle -A A +A
DIHE -A A +A #A

RESI M16     0.0
GROUP
Atom A A16     0.0
Bond A +A
Angle -A A +A
DIHE -A A +A #A

RESI M17     0.0
GROUP
Atom A A17     0.0
Bond A +A
Angle -A A +A
DIHE -A A +A #A

RESI M18     0.0
GROUP
Atom A A18     0.0
Bond A +A
Angle -A A +A
DIHE -A A +A #A

RESI M19     1.0
GROUP
Atom A A19     1.0
Bond A +A
Angle -A A +A
DIHE -A A +A #A

RESI M20     0.0
GROUP
Atom A A20     0.0
Bond A +A
Angle -A A +A
DIHE -A A +A #A

RESI M21     0.0
GROUP
Atom A A21     0.0
Bond A +A
Angle -A A +A
DIHE -A A +A #A

RESI M22     0.0
GROUP
Atom A A22     0.0
Bond A +A
Angle -A A +A
DIHE -A A +A #A

RESI M23     1.0
GROUP
Atom A A23     1.0
Bond A +A
Angle -A A +A
DIHE -A A +A #A

RESI M24     0.0
GROUP
Atom A A24     0.0
Bond A +A
Angle -A A +A
DIHE -A A +A #A

RESI M25     0.0
GROUP
Atom A A25     0.0
Bond A +A
Angle -A A +A
DIHE -A A +A #A

RESI M26     0.0
GROUP
Atom A A26     0.0
Bond A +A
Angle -A A +A
DIHE -A A +A #A

RESI M27     0.0
GROUP
Atom A A27     0.0
Bond A +A
Angle -A A +A
DIHE -A A +A #A

RESI M28     0.0
GROUP
Atom A A28     0.0
Bond A +A
Angle -A A +A
DIHE -A A +A #A

RESI M29     0.0
GROUP
Atom A A29     0.0
Bond A +A
Angle -A A +A
DIHE -A A +A #A

RESI M30     0.0
GROUP
Atom A A30     0.0
Bond A +A
Angle -A A +A
DIHE -A A +A #A

RESI M31     -1.0
GROUP
Atom A A31     -1.0
Bond A +A
Angle -A A +A
DIHE -A A +A #A

RESI M32     0.0
GROUP
Atom A A32     0.0
Bond A +A
Angle -A A +A
DIHE -A A +A #A

RESI M33     0.0
GROUP
Atom A A33     0.0
Bond A +A
Angle -A A +A
DIHE -A A +A #A

RESI M34     0.0
GROUP
Atom A A34     0.0
Bond A +A
Angle -A A +A
DIHE -A A +A #A

RESI M35     0.0
GROUP
Atom A A35     0.0
Bond A +A
Angle -A A +A
DIHE -A A +A #A

RESI M36     0.0
GROUP
Atom A A36     0.0
Bond A +A
Angle -A A +A
DIHE -A A +A #A

RESI M37     0.0
GROUP
Atom A A37     0.0
Bond A +A
Angle -A A +A
DIHE -A A +A #A

RESI M38     1.0
GROUP
Atom A A38     1.0
Bond A +A
Angle -A A +A
DIHE -A A +A #A

RESI M39     0.0
GROUP
Atom A A39     0.0
Bond A +A
Angle -A A +A
DIHE -A A +A #A

RESI M40     0.0
GROUP
Atom A A40     0.0
Bond A +A
Angle -A A +A
DIHE -A A +A #A

RESI M41     0.0
GROUP
Atom A A41     0.0
Bond A +A
Angle -A A +A
DIHE -A A +A #A

RESI M42     0.0
GROUP
Atom A A42     0.0
Bond A +A
Angle -A A +A
DIHE -A A +A #A

RESI M43     1.0
GROUP
Atom A A43     1.0
Bond A +A
Angle -A A +A
DIHE -A A +A #A

RESI M44     0.0
GROUP
Atom A A44     0.0
Bond A +A
Angle -A A +A
DIHE -A A +A #A

RESI M45     0.0
GROUP
Atom A A45     0.0
Bond A +A
Angle -A A +A
DIHE -A A +A #A

RESI M46     -1.0
GROUP
Atom A A46     -1.0
Bond A +A
Angle -A A +A
DIHE -A A +A #A

RESI M47     0.0
GROUP
Atom A A47     0.0
Bond A +A
Angle -A A +A
DIHE -A A +A #A

RESI M48     0.0
GROUP
Atom A A48     0.0
Bond A +A
Angle -A A +A
DIHE -A A +A #A

RESI M49     0.0
GROUP
Atom A A49     0.0
Bond A +A
Angle -A A +A
DIHE -A A +A #A

RESI M50     0.0
GROUP
Atom A A50     0.0
Bond A +A
Angle -A A +A
DIHE -A A +A #A

RESI M51     0.0
GROUP
Atom A A51     0.0
Bond A +A
Angle -A A +A
DIHE -A A +A #A

RESI M52     -1.0
GROUP
Atom A A52     -1.0
Bond A +A
Angle -A A +A
DIHE -A A +A #A

RESI M53     0.0
GROUP
Atom A A53     0.0
Bond A +A
Angle -A A +A
DIHE -A A +A #A

RESI M54     -1.0
GROUP
Atom A A54     -1.0
Bond A +A
Angle -A A +A
DIHE -A A +A #A

RESI M55     -1.0
GROUP
Atom A A55     -1.0
Bond A +A
Angle -A A +A
DIHE -A A +A #A

RESI M56     0.0
GROUP
Atom A A56     0.0
Bond A +A
Angle -A A +A
DIHE -A A +A #A

RESI M57     -1.0
GROUP
Atom A A57     -1.0
Bond A +A
Angle -A A +A
DIHE -A A +A #A

RESI M58     0.0
GROUP
Atom A A58     0.0
Bond A +A
Angle -A A +A
DIHE -A A +A #A

RESI M59     0.0
GROUP
Atom A A59     0.0
Bond A +A
Angle -A A +A
DIHE -A A +A #A

RESI M60     0.0
GROUP
Atom A A60     0.0
Bond A +A
Angle -A A +A
DIHE -A A +A #A

RESI M61     0.0
GROUP
Atom A A61     0.0
Bond A +A
Angle -A A +A
DIHE -A A +A #A

RESI M62     0.0
GROUP
Atom A A62     0.0
Bond A +A
Angle -A A +A
DIHE -A A +A #A

RESI M63     1.0
GROUP
Atom A A63     1.0
Bond A +A
Angle -A A +A
DIHE -A A +A #A

RESI M64     0.0
GROUP
Atom A A64     0.0
Bond A +A
Angle -A A +A
DIHE -A A +A #A

RESI M65     0.0
GROUP
Atom A A65     0.0
Bond A +A
Angle -A A +A
DIHE -A A +A #A

RESI M66     0.0
GROUP
Atom A A66     0.0
Bond A +A
Angle -A A +A
DIHE -A A +A #A

RESI M67     1.0
GROUP
Atom A A67     1.0
Bond A +A
Angle -A A +A
DIHE -A A +A #A

RESI M68     0.0
GROUP
Atom A A68     0.0
Bond A +A
Angle -A A +A
DIHE -A A +A #A

RESI M69     0.0
GROUP
Atom A A69     0.0
Bond A +A
Angle -A A +A
DIHE -A A +A #A

RESI M70     0.0
GROUP
Atom A A70     0.0
Bond A +A
Angle -A A +A
DIHE -A A +A #A

RESI M71     0.0
GROUP
Atom A A71     0.0
Bond A +A
Angle -A A +A
DIHE -A A +A #A

RESI M72     -1.0
GROUP
Atom A A72     -1.0
Bond A +A
Angle -A A +A
DIHE -A A +A #A

RESI M73     -1.0
GROUP
Atom A A73     -1.0
Bond A +A
Angle -A A +A
DIHE -A A +A #A

RESI M74     0.0
GROUP
Atom A A74     0.0
Bond A +A
Angle -A A +A
DIHE -A A +A #A

RESI M75     0.0
GROUP
Atom A A75     0.0
Bond A +A
Angle -A A +A
DIHE -A A +A #A

RESI M76     0.0
GROUP
Atom A A76     0.0
Bond A +A
Angle -A A +A
DIHE -A A +A #A

RESI M77     -1.0
GROUP
Atom A A77     -1.0
Bond A +A
Angle -A A +A
DIHE -A A +A #A

RESI M78     0.0
GROUP
Atom A A78     0.0
Bond A +A
Angle -A A +A
DIHE -A A +A #A

RESI M79     0.0
GROUP
Atom A A79     0.0
Bond A +A
Angle -A A +A
DIHE -A A +A #A

RESI M80     0.0
GROUP
Atom A A80     0.0
Bond A +A
Angle -A A +A
DIHE -A A +A #A

RESI M81     0.0
GROUP
Atom A A81     0.0
Bond A +A
Angle -A A +A
DIHE -A A +A #A

RESI M82     -1.0
GROUP
Atom A A82     -1.0
Bond A +A
Angle -A A +A
DIHE -A A +A #A

RESI M83     0.0
GROUP
Atom A A83     0.0
Bond A +A
Angle -A A +A
DIHE -A A +A #A

RESI M84     0.0
GROUP
Atom A A84     0.0
Bond A +A
Angle -A A +A
DIHE -A A +A #A

RESI M85     0.0
GROUP
Atom A A85     0.0
Bond A +A
Angle -A A +A
DIHE -A A +A #A

RESI M86     0.0
GROUP
Atom A A86     0.0
Bond A +A
Angle -A A +A
DIHE -A A +A #A

RESI M87     1.0
GROUP
Atom A A87     1.0
Bond A +A
Angle -A A +A
DIHE -A A +A #A

RESI M88     0.0
GROUP
Atom A A88     0.0
Bond A +A
Angle -A A +A
DIHE -A A +A #A

RESI M89     -1.0
GROUP
Atom A A89     -1.0
Bond A +A
Angle -A A +A
DIHE -A A +A #A

RESI M90     -1.0
GROUP
Atom A A90     -1.0
Bond A +A
Angle -A A +A
DIHE -A A +A #A

RESI M91     0.0
GROUP
Atom A A91     0.0
Bond A +A
Angle -A A +A
DIHE -A A +A #A

RESI M92     0.0
GROUP
Atom A A92     0.0
Bond A +A
Angle -A A +A
DIHE -A A +A #A

RESI M93     0.0
GROUP
Atom A A93     0.0
Bond A +A
Angle -A A +A
DIHE -A A +A #A

RESI M94     0.0
GROUP
Atom A A94     0.0
Bond A +A
Angle -A A +A
DIHE -A A +A #A

RESI M95     0.0
GROUP
Atom A A95     0.0
Bond A +A
Angle -A A +A
DIHE -A A +A #A

RESI M96     0.0
GROUP
Atom A A96     0.0
Bond A +A
Angle -A A +A
DIHE -A A +A #A

RESI M97     0.0
GROUP
Atom A A97     0.0
Bond A +A
Angle -A A +A
DIHE -A A +A #A

RESI M98     0.0
GROUP
Atom A A98     0.0
Bond A +A
Angle -A A +A
DIHE -A A +A #A

RESI M99     0.0
GROUP
Atom A A99     0.0
Bond A +A
Angle -A A +A
DIHE -A A +A #A

RESI M100     0.0
GROUP
Atom A A100     0.0
Bond A +A
Angle -A A +A
DIHE -A A +A #A

RESI M101     0.0
GROUP
Atom A A101     0.0
Bond A +A
Angle -A A +A
DIHE -A A +A #A

RESI M102     0.0
GROUP
Atom A A102     0.0
Bond A +A
Angle -A A +A
DIHE -A A +A #A

RESI M103     0.0
GROUP
Atom A A103     0.0
Bond A +A
Angle -A A +A
DIHE -A A +A #A

RESI M104     0.0
GROUP
Atom A A104     0.0
Bond A +A
Angle -A A +A
DIHE -A A +A #A

RESI M105     0.0
GROUP
Atom A A105     0.0
Bond A +A
Angle -A A +A
DIHE -A A +A #A

RESI M106     0.0
GROUP
Atom A A106     0.0
Bond A +A
Angle -A A +A
DIHE -A A +A #A

RESI M107     -1.0
GROUP
Atom A A107     -1.0
Bond A +A
Angle -A A +A
DIHE -A A +A #A

RESI M108     0.0
GROUP
Atom A A108     0.0
Bond A +A
Angle -A A +A
DIHE -A A +A #A

RESI M109     0.0
GROUP
Atom A A109     0.0
Bond A +A
Angle -A A +A
DIHE -A A +A #A

RESI M110     -1.0
GROUP
Atom A A110     -1.0
Bond A +A
Angle -A A +A
DIHE -A A +A #A

RESI M111     0.0
GROUP
Atom A A111     0.0
Bond A +A
Angle -A A +A
DIHE -A A +A #A

RESI M112     0.0
GROUP
Atom A A112     0.0
Bond A +A
Angle -A A +A
DIHE -A A +A #A

RESI M113     0.0
GROUP
Atom A A113     0.0
Bond A +A
Angle -A A +A
DIHE -A A +A #A

RESI M114     0.0
GROUP
Atom A A114     0.0
Bond A +A
Angle -A A +A
DIHE -A A +A #A

RESI M115     0.0
GROUP
Atom A A115     0.0
Bond A +A
Angle -A A +A
DIHE -A A +A #A

RESI M116     -1.0
GROUP
Atom A A116     -1.0
Bond A +A
Angle -A A +A
DIHE -A A +A #A

RESI M117     0.0
GROUP
Atom A A117     0.0
Bond A +A
Angle -A A +A
DIHE -A A +A #A

RESI M118     0.0
GROUP
Atom A A118     0.0
Bond A +A
Angle -A A +A
DIHE -A A +A #A

RESI M119     0.0
GROUP
Atom A A119     0.0
Bond A +A
Angle -A A +A
DIHE -A A +A #A

RESI M120     0.0
GROUP
Atom A A120     0.0
Bond A +A
Angle -A A +A
DIHE -A A +A #A

RESI M121     0.0
GROUP
Atom A A121     0.0
Bond A +A
Angle -A A +A
DIHE -A A +A #A

RESI M122     0.0
GROUP
Atom A A122     0.0
Bond A +A
Angle -A A +A
DIHE -A A +A #A

RESI M123     0.0
GROUP
Atom A A123     0.0
Bond A +A
Angle -A A +A
DIHE -A A +A #A

RESI M124     0.0
GROUP
Atom A A124     0.0
Bond A +A
Angle -A A +A
DIHE -A A +A #A

RESI M125     0.0
GROUP
Atom A A125     0.0
Bond A +A
Angle -A A +A
DIHE -A A +A #A

RESI M126     0.0
GROUP
Atom A A126     0.0
Bond A +A
Angle -A A +A
DIHE -A A +A #A

RESI M127     0.0
GROUP
Atom A A127     0.0
Bond A +A
Angle -A A +A
DIHE -A A +A #A

RESI M128     0.0
GROUP
Atom A A128     0.0
Bond A +A
Angle -A A +A
DIHE -A A +A #A

RESI M129     0.0
GROUP
Atom A A129     0.0
Bond A +A
Angle -A A +A
DIHE -A A +A #A

RESI M130     0.0
GROUP
Atom A A130     0.0
Bond A +A
Angle -A A +A
DIHE -A A +A #A

RESI M131     0.0
GROUP
Atom A A131     0.0
Bond A +A
Angle -A A +A
DIHE -A A +A #A

RESI M132     1.0
GROUP
Atom A A132     1.0
Bond A +A
Angle -A A +A
DIHE -A A +A #A

RESI M133     0.0
GROUP
Atom A A133     0.0
Bond A +A
Angle -A A +A
DIHE -A A +A #A

RESI M134     0.0
GROUP
Atom A A134     0.0
Bond A +A
Angle -A A +A
DIHE -A A +A #A

RESI M135     0.0
GROUP
Atom A A135     0.0
Bond A +A
Angle -A A +A
DIHE -A A +A #A

RESI M136     0.0
GROUP
Atom A A136     0.0
Bond A +A
Angle -A A +A
DIHE -A A +A #A

RESI M137     0.0
GROUP
Atom A A137     0.0
Bond A +A
Angle -A A +A
DIHE -A A +A #A

RESI M138     0.0
GROUP
Atom A A138     0.0
Bond A +A
Angle -A A +A
DIHE -A A +A #A

RESI M139     0.0
GROUP
Atom A A139     0.0
Bond A +A
Angle -A A +A
DIHE -A A +A #A

RESI M140     0.0
GROUP
Atom A A140     0.0
Bond A +A
Angle -A A +A
DIHE -A A +A #A

RESI M141     0.0
GROUP
Atom A A141     0.0
Bond A +A
Angle -A A +A
DIHE -A A +A #A

RESI M142     0.0
GROUP
Atom A A142     0.0
Bond A +A
Angle -A A +A
DIHE -A A +A #A

RESI M143     0.0
GROUP
Atom A A143     0.0
Bond A +A
Angle -A A +A
DIHE -A A +A #A

RESI M144     1.0
GROUP
Atom A A144     1.0
Bond A +A
Angle -A A +A
DIHE -A A +A #A

RESI M145     0.0
GROUP
Atom A A145     0.0
Bond A +A
Angle -A A +A
DIHE -A A +A #A

RESI M146     0.0
GROUP
Atom A A146     0.0
Bond A +A
Angle -A A +A
DIHE -A A +A #A

RESI M147     0.0
GROUP
Atom A A147     0.0
Bond A +A
Angle -A A +A
DIHE -A A +A #A

RESI M148     0.0
GROUP
Atom A A148     0.0
Bond A +A
Angle -A A +A
DIHE -A A +A #A

RESI M149     0.0
GROUP
Atom A A149     0.0
Bond A +A
Angle -A A +A
DIHE -A A +A #A

RESI M150     0.0
GROUP
Atom A A150     0.0
Bond A +A
Angle -A A +A
DIHE -A A +A #A

RESI M151     0.0
GROUP
Atom A A151     0.0
Bond A +A
Angle -A A +A
DIHE -A A +A #A

RESI M152     0.0
GROUP
Atom A A152     0.0
Bond A +A
Angle -A A +A
DIHE -A A +A #A

RESI M153     0.0
GROUP
Atom A A153     0.0
Bond A +A
Angle -A A +A
DIHE -A A +A #A

RESI M154     0.0
GROUP
Atom A A154     0.0
Bond A +A
Angle -A A +A
DIHE -A A +A #A

RESI M155     0.0
GROUP
Atom A A155     0.0
Bond A +A
Angle -A A +A
DIHE -A A +A #A

RESI M156     0.0
GROUP
Atom A A156     0.0
Bond A +A
Angle -A A +A
DIHE -A A +A #A

RESI M157     0.0
GROUP
Atom A A157     0.0
Bond A +A
Angle -A A +A
DIHE -A A +A #A

RESI M158     1.0
GROUP
Atom A A158     1.0
Bond A +A
Angle -A A +A
DIHE -A A +A #A

RESI M159     -1.0
GROUP
Atom A A159     -1.0
Bond A +A
Angle -A A +A
DIHE -A A +A #A

RESI M160     0.0
GROUP
Atom A A160     0.0
Bond A +A
Angle -A A +A
DIHE -A A +A #A

RESI M161     0.0
GROUP
Atom A A161     0.0
Bond A +A
Angle -A A +A
DIHE -A A +A #A

RESI M162     0.0
GROUP
Atom A A162     0.0
Bond A +A
Angle -A A +A
DIHE -A A +A #A

RESI M163     -1.0
GROUP
Atom A A163     -1.0
Bond A +A
Angle -A A +A
DIHE -A A +A #A

RESI M164     0.0
GROUP
Atom A A164     0.0
Bond A +A
Angle -A A +A
DIHE -A A +A #A

RESI M165     0.0
GROUP
Atom A A165     0.0
Bond A +A
Angle -A A +A
DIHE -A A +A #A

RESI M166     0.0
GROUP
Atom A A166     0.0
Bond A +A
Angle -A A +A
DIHE -A A +A #A

RESI M167     0.0
GROUP
Atom A A167     0.0
Bond A +A
Angle -A A +A
DIHE -A A +A #A

RESI M168     0.0
GROUP
Atom A A168     0.0
Bond A +A
Angle -A A +A
DIHE -A A +A #A

RESI M169     0.0
GROUP
Atom A A169     0.0
Bond A +A
Angle -A A +A
DIHE -A A +A #A

RESI M170     0.0
GROUP
Atom A A170     0.0
Bond A +A
Angle -A A +A
DIHE -A A +A #A

RESI M171     0.0
GROUP
Atom A A171     0.0
Bond A +A
Angle -A A +A
DIHE -A A +A #A

RESI M172     0.0
GROUP
Atom A A172     0.0
Bond A +A
Angle -A A +A
DIHE -A A +A #A

RESI M173     0.0
GROUP
Atom A A173     0.0
Bond A +A
Angle -A A +A
DIHE -A A +A #A

RESI M174     0.0
GROUP
Atom A A174     0.0
Bond A +A
Angle -A A +A
DIHE -A A +A #A

RESI M175     0.0
GROUP
Atom A A175     0.0
Bond A +A
Angle -A A +A
DIHE -A A +A #A

RESI M176     0.0
GROUP
Atom A A176     0.0
Bond A +A
Angle -A A +A
DIHE -A A +A #A

RESI M177     0.0
GROUP
Atom A A177     0.0
Bond A +A
Angle -A A +A
DIHE -A A +A #A

RESI M178     0.0
GROUP
Atom A A178     0.0
Bond A +A
Angle -A A +A
DIHE -A A +A #A

RESI M179     0.0
GROUP
Atom A A179     0.0
Bond A +A
Angle -A A +A
DIHE -A A +A #A

RESI M180     0.0
GROUP
Atom A A180     0.0
Bond A +A
Angle -A A +A
DIHE -A A +A #A

RESI M181     0.0
GROUP
Atom A A181     0.0
Bond A +A
Angle -A A +A
DIHE -A A +A #A

RESI M182     0.0
GROUP
Atom A A182     0.0
Bond A +A
Angle -A A +A
DIHE -A A +A #A

RESI M183     0.0
GROUP
Atom A A183     0.0
Bond A +A
Angle -A A +A
DIHE -A A +A #A

RESI M184     0.0
GROUP
Atom A A184     0.0
Bond A +A
Angle -A A +A
DIHE -A A +A #A

RESI M185     0.0
GROUP
Atom A A185     0.0
Bond A +A
Angle -A A +A
DIHE -A A +A #A

RESI M186     0.0
GROUP
Atom A A186     0.0
Bond A +A
Angle -A A +A
DIHE -A A +A #A

RESI M187     0.0
GROUP
Atom A A187     0.0
Bond A +A
Angle -A A +A
DIHE -A A +A #A

RESI M188     0.0
GROUP
Atom A A188     0.0
Bond A +A
Angle -A A +A
DIHE -A A +A #A

RESI M189     0.0
GROUP
Atom A A189     0.0
Bond A +A
Angle -A A +A
DIHE -A A +A #A

RESI M190     0.0
GROUP
Atom A A190     0.0
Bond A +A
Angle -A A +A
DIHE -A A +A #A

RESI M191     0.0
GROUP
Atom A A191     0.0
Bond A +A
Angle -A A +A
DIHE -A A +A #A

RESI M192     0.0
GROUP
Atom A A192     0.0
Bond A +A
Angle -A A +A
DIHE -A A +A #A

RESI M193     0.0
GROUP
Atom A A193     0.0
Bond A +A
Angle -A A +A
DIHE -A A +A #A

RESI M194     0.0
GROUP
Atom A A194     0.0
Bond A +A
Angle -A A +A
DIHE -A A +A #A

RESI M195     0.0
GROUP
Atom A A195     0.0
Bond A +A
Angle -A A +A
DIHE -A A +A #A

RESI M196     0.0
GROUP
Atom A A196     0.0
Bond A +A
Angle -A A +A
DIHE -A A +A #A

RESI M197     0.0
GROUP
Atom A A197     0.0
Bond A +A
Angle -A A +A
DIHE -A A +A #A

RESI M198     0.0
GROUP
Atom A A198     0.0
Bond A +A
Angle -A A +A
DIHE -A A +A #A

RESI M199     0.0
GROUP
Atom A A199     0.0
Bond A +A
Angle -A A +A
DIHE -A A +A #A

RESI M200     0.0
GROUP
Atom A A200     0.0
Bond A +A
Angle -A A +A
DIHE -A A +A #A

RESI M201     0.0
GROUP
Atom A A201     0.0
Bond A +A
Angle -A A +A
DIHE -A A +A #A

RESI M202     0.0
GROUP
Atom A A202     0.0
Bond A +A
Angle -A A +A
DIHE -A A +A #A

RESI M203     0.0
GROUP
Atom A A203     0.0
Bond A +A
Angle -A A +A
DIHE -A A +A #A

RESI M204     0.0
GROUP
Atom A A204     0.0
Bond A +A
Angle -A A +A
DIHE -A A +A #A

RESI M205     0.0
GROUP
Atom A A205     0.0
Bond A +A
Angle -A A +A
DIHE -A A +A #A

RESI M206     0.0
GROUP
Atom A A206     0.0
Bond A +A
Angle -A A +A
DIHE -A A +A #A

RESI M207     0.0
GROUP
Atom A A207     0.0
Bond A +A
Angle -A A +A
DIHE -A A +A #A

RESI M208     0.0
GROUP
Atom A A208     0.0
Bond A +A
Angle -A A +A
DIHE -A A +A #A

RESI M209     0.0
GROUP
Atom A A209     0.0
Bond A +A
Angle -A A +A
DIHE -A A +A #A

RESI M210     0.0
GROUP
Atom A A210     0.0
Bond A +A
Angle -A A +A
DIHE -A A +A #A

RESI M211     0.0
GROUP
Atom A A211     0.0
Bond A +A
Angle -A A +A
DIHE -A A +A #A

RESI M212     0.0
GROUP
Atom A A212     0.0
Bond A +A
Angle -A A +A
DIHE -A A +A #A

RESI M213     0.0
GROUP
Atom A A213     0.0
Bond A +A
Angle -A A +A
DIHE -A A +A #A

RESI M214     0.0
GROUP
Atom A A214     0.0
Bond A +A
Angle -A A +A
DIHE -A A +A #A

RESI M215     0.0
GROUP
Atom A A215     0.0
Bond A +A
Angle -A A +A
DIHE -A A +A #A

RESI M216     1.0
GROUP
Atom A A216     1.0
Bond A +A
Angle -A A +A
DIHE -A A +A #A

RESI M217     0.0
GROUP
Atom A A217     0.0
Bond A +A
Angle -A A +A
DIHE -A A +A #A

RESI M218     0.0
GROUP
Atom A A218     0.0
Bond A +A
Angle -A A +A
DIHE -A A +A #A

RESI M219     0.0
GROUP
Atom A A219     0.0
Bond A +A
Angle -A A +A
DIHE -A A +A #A

RESI M220     0.0
GROUP
Atom A A220     0.0
Bond A +A
Angle -A A +A
DIHE -A A +A #A

RESI M221     1.0
GROUP
Atom A A221     1.0
Bond A +A
Angle -A A +A
DIHE -A A +A #A

RESI M222     0.0
GROUP
Atom A A222     0.0
Bond A +A
Angle -A A +A
DIHE -A A +A #A

RESI M223     -1.0
GROUP
Atom A A223     -1.0
Bond A +A
Angle -A A +A
DIHE -A A +A #A

RESI M224     1.0
GROUP
Atom A A224     1.0
Bond A +A
Angle -A A +A
DIHE -A A +A #A

RESI M225     1.0
GROUP
Atom A A225     1.0
Bond A +A
Angle -A A +A
DIHE -A A +A #A

RESI M226     0.0
GROUP
Atom A A226     0.0
Bond A +A
Angle -A A +A
DIHE -A A +A #A

RESI M227     -1.0
GROUP
Atom A A227     -1.0
Bond A +A
Angle -A A +A
DIHE -A A +A #A

RESI M228     0.0
GROUP
Atom A A228     0.0
Bond A +A
Angle -A A +A
DIHE -A A +A #A

RESI M229     1.0
GROUP
Atom A A229     1.0
Bond A +A
Angle -A A +A
DIHE -A A +A #A

RESI N1     -1.0
GROUP
Atom A B1     -1.0
Bond A +A
Angle -A A +A
DIHE -A A +A #A

RESI N2     0.0
GROUP
Atom A B2     0.0
Bond A +A
Angle -A A +A
DIHE -A A +A #A

RESI N3     0.0
GROUP
Atom A B3     0.0
Bond A +A
Angle -A A +A
DIHE -A A +A #A

RESI N4     0.0
GROUP
Atom A B4     0.0
Bond A +A
Angle -A A +A
DIHE -A A +A #A

RESI N5     0.0
GROUP
Atom A B5     0.0
Bond A +A
Angle -A A +A
DIHE -A A +A #A

RESI N6     0.0
GROUP
Atom A B6     0.0
Bond A +A
Angle -A A +A
DIHE -A A +A #A

RESI N7     0.0
GROUP
Atom A B7     0.0
Bond A +A
Angle -A A +A
DIHE -A A +A #A

RESI N8     0.0
GROUP
Atom A B8     0.0
Bond A +A
Angle -A A +A
DIHE -A A +A #A

RESI N9     0.0
GROUP
Atom A B9     0.0
Bond A +A
Angle -A A +A
DIHE -A A +A #A

RESI N10     0.0
GROUP
Atom A B10     0.0
Bond A +A
Angle -A A +A
DIHE -A A +A #A

RESI N11     0.0
GROUP
Atom A B11     0.0
Bond A +A
Angle -A A +A
DIHE -A A +A #A

RESI N12     0.0
GROUP
Atom A B12     0.0
Bond A +A
Angle -A A +A
DIHE -A A +A #A

RESI N13     0.0
GROUP
Atom A B13     0.0
Bond A +A
Angle -A A +A
DIHE -A A +A #A

RESI N14     0.0
GROUP
Atom A B14     0.0
Bond A +A
Angle -A A +A
DIHE -A A +A #A

RESI N15     0.0
GROUP
Atom A B15     0.0
Bond A +A
Angle -A A +A
DIHE -A A +A #A

RESI N16     0.0
GROUP
Atom A B16     0.0
Bond A +A
Angle -A A +A
DIHE -A A +A #A

RESI N17     0.0
GROUP
Atom A B17     0.0
Bond A +A
Angle -A A +A
DIHE -A A +A #A

RESI N18     0.0
GROUP
Atom A B18     0.0
Bond A +A
Angle -A A +A
DIHE -A A +A #A

RESI N19     0.0
GROUP
Atom A B19     0.0
Bond A +A
Angle -A A +A
DIHE -A A +A #A

RESI N20     0.0
GROUP
Atom A B20     0.0
Bond A +A
Angle -A A +A
DIHE -A A +A #A

RESI N21     0.0
GROUP
Atom A B21     0.0
Bond A +A
Angle -A A +A
DIHE -A A +A #A

RESI N22     0.0
GROUP
Atom A B22     0.0
Bond A +A
Angle -A A +A
DIHE -A A +A #A

RESI N23     0.0
GROUP
Atom A B23     0.0
Bond A +A
Angle -A A +A
DIHE -A A +A #A

RESI N24     1.0
GROUP
Atom A B24     1.0
Bond A +A
Angle -A A +A
DIHE -A A +A #A

RESI N25     0.0
GROUP
Atom A B25     0.0
Bond A +A
Angle -A A +A
DIHE -A A +A #A

RESI N26     0.0
GROUP
Atom A B26     0.0
Bond A +A
Angle -A A +A
DIHE -A A +A #A

RESI N27     0.0
GROUP
Atom A B27     0.0
Bond A +A
Angle -A A +A
DIHE -A A +A #A

RESI N28     0.0
GROUP
Atom A B28     0.0
Bond A +A
Angle -A A +A
DIHE -A A +A #A

RESI N29     0.0
GROUP
Atom A B29     0.0
Bond A +A
Angle -A A +A
DIHE -A A +A #A

RESI N30     0.0
GROUP
Atom A B30     0.0
Bond A +A
Angle -A A +A
DIHE -A A +A #A

RESI N31     0.0
GROUP
Atom A B31     0.0
Bond A +A
Angle -A A +A
DIHE -A A +A #A

RESI N32     0.0
GROUP
Atom A B32     0.0
Bond A +A
Angle -A A +A
DIHE -A A +A #A

RESI N33     -1.0
GROUP
Atom A B33     -1.0
Bond A +A
Angle -A A +A
DIHE -A A +A #A

RESI N34     0.0
GROUP
Atom A B34     0.0
Bond A +A
Angle -A A +A
DIHE -A A +A #A

RESI N35     0.0
GROUP
Atom A B35     0.0
Bond A +A
Angle -A A +A
DIHE -A A +A #A

RESI N36     0.0
GROUP
Atom A B36     0.0
Bond A +A
Angle -A A +A
DIHE -A A +A #A

RESI N37     0.0
GROUP
Atom A B37     0.0
Bond A +A
Angle -A A +A
DIHE -A A +A #A

RESI N38     0.0
GROUP
Atom A B38     0.0
Bond A +A
Angle -A A +A
DIHE -A A +A #A

RESI N39     0.0
GROUP
Atom A B39     0.0
Bond A +A
Angle -A A +A
DIHE -A A +A #A

RESI N40     0.0
GROUP
Atom A B40     0.0
Bond A +A
Angle -A A +A
DIHE -A A +A #A

RESI N41     0.0
GROUP
Atom A B41     0.0
Bond A +A
Angle -A A +A
DIHE -A A +A #A

RESI N42     0.0
GROUP
Atom A B42     0.0
Bond A +A
Angle -A A +A
DIHE -A A +A #A

RESI N43     0.0
GROUP
Atom A B43     0.0
Bond A +A
Angle -A A +A
DIHE -A A +A #A

RESI N44     1.0
GROUP
Atom A B44     1.0
Bond A +A
Angle -A A +A
DIHE -A A +A #A

RESI N45     0.0
GROUP
Atom A B45     0.0
Bond A +A
Angle -A A +A
DIHE -A A +A #A

RESI N46     0.0
GROUP
Atom A B46     0.0
Bond A +A
Angle -A A +A
DIHE -A A +A #A

RESI N47     0.0
GROUP
Atom A B47     0.0
Bond A +A
Angle -A A +A
DIHE -A A +A #A

RESI N48     0.0
GROUP
Atom A B48     0.0
Bond A +A
Angle -A A +A
DIHE -A A +A #A

RESI N49     0.0
GROUP
Atom A B49     0.0
Bond A +A
Angle -A A +A
DIHE -A A +A #A

RESI N50     1.0
GROUP
Atom A B50     1.0
Bond A +A
Angle -A A +A
DIHE -A A +A #A

RESI N51     0.0
GROUP
Atom A B51     0.0
Bond A +A
Angle -A A +A
DIHE -A A +A #A

RESI N52     0.0
GROUP
Atom A B52     0.0
Bond A +A
Angle -A A +A
DIHE -A A +A #A

RESI N53     0.0
GROUP
Atom A B53     0.0
Bond A +A
Angle -A A +A
DIHE -A A +A #A

RESI N54     0.0
GROUP
Atom A B54     0.0
Bond A +A
Angle -A A +A
DIHE -A A +A #A

RESI N55     1.0
GROUP
Atom A B55     1.0
Bond A +A
Angle -A A +A
DIHE -A A +A #A

RESI N56     0.0
GROUP
Atom A B56     0.0
Bond A +A
Angle -A A +A
DIHE -A A +A #A

RESI N57     0.0
GROUP
Atom A B57     0.0
Bond A +A
Angle -A A +A
DIHE -A A +A #A

RESI N58     0.0
GROUP
Atom A B58     0.0
Bond A +A
Angle -A A +A
DIHE -A A +A #A

RESI N59     1.0
GROUP
Atom A B59     1.0
Bond A +A
Angle -A A +A
DIHE -A A +A #A

RESI N60     0.0
GROUP
Atom A B60     0.0
Bond A +A
Angle -A A +A
DIHE -A A +A #A

RESI N61     0.0
GROUP
Atom A B61     0.0
Bond A +A
Angle -A A +A
DIHE -A A +A #A

RESI N62     0.0
GROUP
Atom A B62     0.0
Bond A +A
Angle -A A +A
DIHE -A A +A #A

RESI N63     0.0
GROUP
Atom A B63     0.0
Bond A +A
Angle -A A +A
DIHE -A A +A #A

RESI N64     0.0
GROUP
Atom A B64     0.0
Bond A +A
Angle -A A +A
DIHE -A A +A #A

RESI N65     -1.0
GROUP
Atom A B65     -1.0
Bond A +A
Angle -A A +A
DIHE -A A +A #A

RESI N66     1.0
GROUP
Atom A B66     1.0
Bond A +A
Angle -A A +A
DIHE -A A +A #A

RESI N67     0.0
GROUP
Atom A B67     0.0
Bond A +A
Angle -A A +A
DIHE -A A +A #A

RESI N68     0.0
GROUP
Atom A B68     0.0
Bond A +A
Angle -A A +A
DIHE -A A +A #A

RESI N69     0.0
GROUP
Atom A B69     0.0
Bond A +A
Angle -A A +A
DIHE -A A +A #A

RESI N70     0.0
GROUP
Atom A B70     0.0
Bond A +A
Angle -A A +A
DIHE -A A +A #A

RESI N71     0.0
GROUP
Atom A B71     0.0
Bond A +A
Angle -A A +A
DIHE -A A +A #A

RESI N72     0.0
GROUP
Atom A B72     0.0
Bond A +A
Angle -A A +A
DIHE -A A +A #A

RESI N73     0.0
GROUP
Atom A B73     0.0
Bond A +A
Angle -A A +A
DIHE -A A +A #A

RESI N74     0.0
GROUP
Atom A B74     0.0
Bond A +A
Angle -A A +A
DIHE -A A +A #A

RESI N75     -1.0
GROUP
Atom A B75     -1.0
Bond A +A
Angle -A A +A
DIHE -A A +A #A

RESI N76     0.0
GROUP
Atom A B76     0.0
Bond A +A
Angle -A A +A
DIHE -A A +A #A

RESI N77     0.0
GROUP
Atom A B77     0.0
Bond A +A
Angle -A A +A
DIHE -A A +A #A

RESI N78     0.0
GROUP
Atom A B78     0.0
Bond A +A
Angle -A A +A
DIHE -A A +A #A

RESI N79     1.0
GROUP
Atom A B79     1.0
Bond A +A
Angle -A A +A
DIHE -A A +A #A

RESI N80     0.0
GROUP
Atom A B80     0.0
Bond A +A
Angle -A A +A
DIHE -A A +A #A

RESI N81     0.0
GROUP
Atom A B81     0.0
Bond A +A
Angle -A A +A
DIHE -A A +A #A

RESI N82     1.0
GROUP
Atom A B82     1.0
Bond A +A
Angle -A A +A
DIHE -A A +A #A

RESI N83     0.0
GROUP
Atom A B83     0.0
Bond A +A
Angle -A A +A
DIHE -A A +A #A

RESI N84     -1.0
GROUP
Atom A B84     -1.0
Bond A +A
Angle -A A +A
DIHE -A A +A #A

RESI N85     0.0
GROUP
Atom A B85     0.0
Bond A +A
Angle -A A +A
DIHE -A A +A #A

RESI N86     -1.0
GROUP
Atom A B86     -1.0
Bond A +A
Angle -A A +A
DIHE -A A +A #A

RESI N87     -1.0
GROUP
Atom A B87     -1.0
Bond A +A
Angle -A A +A
DIHE -A A +A #A

RESI N88     0.0
GROUP
Atom A B88     0.0
Bond A +A
Angle -A A +A
DIHE -A A +A #A

RESI N89     0.0
GROUP
Atom A B89     0.0
Bond A +A
Angle -A A +A
DIHE -A A +A #A

RESI N90     0.0
GROUP
Atom A B90     0.0
Bond A +A
Angle -A A +A
DIHE -A A +A #A

RESI N91     0.0
GROUP
Atom A B91     0.0
Bond A +A
Angle -A A +A
DIHE -A A +A #A

RESI N92     0.0
GROUP
Atom A B92     0.0
Bond A +A
Angle -A A +A
DIHE -A A +A #A

RESI N93     0.0
GROUP
Atom A B93     0.0
Bond A +A
Angle -A A +A
DIHE -A A +A #A

RESI N94     0.0
GROUP
Atom A B94     0.0
Bond A +A
Angle -A A +A
DIHE -A A +A #A

RESI N95     0.0
GROUP
Atom A B95     0.0
Bond A +A
Angle -A A +A
DIHE -A A +A #A

RESI N96     0.0
GROUP
Atom A B96     0.0
Bond A +A
Angle -A A +A
DIHE -A A +A #A

RESI N97     0.0
GROUP
Atom A B97     0.0
Bond A +A
Angle -A A +A
DIHE -A A +A #A

RESI N98     0.0
GROUP
Atom A B98     0.0
Bond A +A
Angle -A A +A
DIHE -A A +A #A

RESI N99     0.0
GROUP
Atom A B99     0.0
Bond A +A
Angle -A A +A
DIHE -A A +A #A

RESI N100     0.0
GROUP
Atom A B100     0.0
Bond A +A
Angle -A A +A
DIHE -A A +A #A

RESI N101     0.0
GROUP
Atom A B101     0.0
Bond A +A
Angle -A A +A
DIHE -A A +A #A

RESI N102     0.0
GROUP
Atom A B102     0.0
Bond A +A
Angle -A A +A
DIHE -A A +A #A

RESI N103     0.0
GROUP
Atom A B103     0.0
Bond A +A
Angle -A A +A
DIHE -A A +A #A

RESI N104     0.0
GROUP
Atom A B104     0.0
Bond A +A
Angle -A A +A
DIHE -A A +A #A

RESI N105     0.0
GROUP
Atom A B105     0.0
Bond A +A
Angle -A A +A
DIHE -A A +A #A

RESI N106     0.0
GROUP
Atom A B106     0.0
Bond A +A
Angle -A A +A
DIHE -A A +A #A

RESI N107     0.0
GROUP
Atom A B107     0.0
Bond A +A
Angle -A A +A
DIHE -A A +A #A

RESI N108     1.0
GROUP
Atom A B108     1.0
Bond A +A
Angle -A A +A
DIHE -A A +A #A

RESI N109     0.0
GROUP
Atom A B109     0.0
Bond A +A
Angle -A A +A
DIHE -A A +A #A

RESI N110     -1.0
GROUP
Atom A B110     -1.0
Bond A +A
Angle -A A +A
DIHE -A A +A #A

RESI N111     0.0
GROUP
Atom A B111     0.0
Bond A +A
Angle -A A +A
DIHE -A A +A #A

RESI N112     1.0
GROUP
Atom A B112     1.0
Bond A +A
Angle -A A +A
DIHE -A A +A #A

RESI N113     1.0
GROUP
Atom A B113     1.0
Bond A +A
Angle -A A +A
DIHE -A A +A #A

RESI N114     0.0
GROUP
Atom A B114     0.0
Bond A +A
Angle -A A +A
DIHE -A A +A #A

RESI N115     0.0
GROUP
Atom A B115     0.0
Bond A +A
Angle -A A +A
DIHE -A A +A #A

RESI N116     0.0
GROUP
Atom A B116     0.0
Bond A +A
Angle -A A +A
DIHE -A A +A #A

RESI N117     0.0
GROUP
Atom A B117     0.0
Bond A +A
Angle -A A +A
DIHE -A A +A #A

RESI N118     0.0
GROUP
Atom A B118     0.0
Bond A +A
Angle -A A +A
DIHE -A A +A #A

RESI N119     0.0
GROUP
Atom A B119     0.0
Bond A +A
Angle -A A +A
DIHE -A A +A #A

RESI N120     0.0
GROUP
Atom A B120     0.0
Bond A +A
Angle -A A +A
DIHE -A A +A #A

RESI N121     0.0
GROUP
Atom A B121     0.0
Bond A +A
Angle -A A +A
DIHE -A A +A #A

RESI N122     0.0
GROUP
Atom A B122     0.0
Bond A +A
Angle -A A +A
DIHE -A A +A #A

RESI N123     0.0
GROUP
Atom A B123     0.0
Bond A +A
Angle -A A +A
DIHE -A A +A #A

RESI N124     0.0
GROUP
Atom A B124     0.0
Bond A +A
Angle -A A +A
DIHE -A A +A #A

RESI N125     0.0
GROUP
Atom A B125     0.0
Bond A +A
Angle -A A +A
DIHE -A A +A #A

RESI N126     0.0
GROUP
Atom A B126     0.0
Bond A +A
Angle -A A +A
DIHE -A A +A #A

RESI N127     -1.0
GROUP
Atom A B127     -1.0
Bond A +A
Angle -A A +A
DIHE -A A +A #A

RESI N128     -1.0
GROUP
Atom A B128     -1.0
Bond A +A
Angle -A A +A
DIHE -A A +A #A

RESI N129     0.0
GROUP
Atom A B129     0.0
Bond A +A
Angle -A A +A
DIHE -A A +A #A

RESI N130     0.0
GROUP
Atom A B130     0.0
Bond A +A
Angle -A A +A
DIHE -A A +A #A

RESI N131     1.0
GROUP
Atom A B131     1.0
Bond A +A
Angle -A A +A
DIHE -A A +A #A

RESI N132     0.0
GROUP
Atom A B132     0.0
Bond A +A
Angle -A A +A
DIHE -A A +A #A

RESI N133     0.0
GROUP
Atom A B133     0.0
Bond A +A
Angle -A A +A
DIHE -A A +A #A

RESI N134     0.0
GROUP
Atom A B134     0.0
Bond A +A
Angle -A A +A
DIHE -A A +A #A

RESI N135     0.0
GROUP
Atom A B135     0.0
Bond A +A
Angle -A A +A
DIHE -A A +A #A

RESI N136     0.0
GROUP
Atom A B136     0.0
Bond A +A
Angle -A A +A
DIHE -A A +A #A

RESI N137     0.0
GROUP
Atom A B137     0.0
Bond A +A
Angle -A A +A
DIHE -A A +A #A

RESI N138     0.0
GROUP
Atom A B138     0.0
Bond A +A
Angle -A A +A
DIHE -A A +A #A

RESI N139     0.0
GROUP
Atom A B139     0.0
Bond A +A
Angle -A A +A
DIHE -A A +A #A

RESI N140     0.0
GROUP
Atom A B140     0.0
Bond A +A
Angle -A A +A
DIHE -A A +A #A

RESI N141     0.0
GROUP
Atom A B141     0.0
Bond A +A
Angle -A A +A
DIHE -A A +A #A

RESI N142     0.0
GROUP
Atom A B142     0.0
Bond A +A
Angle -A A +A
DIHE -A A +A #A

RESI N143     0.0
GROUP
Atom A B143     0.0
Bond A +A
Angle -A A +A
DIHE -A A +A #A

RESI N144     0.0
GROUP
Atom A B144     0.0
Bond A +A
Angle -A A +A
DIHE -A A +A #A

RESI N145     0.0
GROUP
Atom A B145     0.0
Bond A +A
Angle -A A +A
DIHE -A A +A #A

RESI N146     0.0
GROUP
Atom A B146     0.0
Bond A +A
Angle -A A +A
DIHE -A A +A #A

RESI N147     1.0
GROUP
Atom A B147     1.0
Bond A +A
Angle -A A +A
DIHE -A A +A #A

RESI N148     -1.0
GROUP
Atom A B148     -1.0
Bond A +A
Angle -A A +A
DIHE -A A +A #A

RESI N149     0.0
GROUP
Atom A B149     0.0
Bond A +A
Angle -A A +A
DIHE -A A +A #A

RESI N150     1.0
GROUP
Atom A B150     1.0
Bond A +A
Angle -A A +A
DIHE -A A +A #A

RESI N151     0.0
GROUP
Atom A B151     0.0
Bond A +A
Angle -A A +A
DIHE -A A +A #A

RESI N152     0.0
GROUP
Atom A B152     0.0
Bond A +A
Angle -A A +A
DIHE -A A +A #A

RESI N153     0.0
GROUP
Atom A B153     0.0
Bond A +A
Angle -A A +A
DIHE -A A +A #A

RESI N154     1.0
GROUP
Atom A B154     1.0
Bond A +A
Angle -A A +A
DIHE -A A +A #A

RESI N155     0.0
GROUP
Atom A B155     0.0
Bond A +A
Angle -A A +A
DIHE -A A +A #A

RESI N156     -1.0
GROUP
Atom A B156     -1.0
Bond A +A
Angle -A A +A
DIHE -A A +A #A

RESI N157     0.0
GROUP
Atom A B157     0.0
Bond A +A
Angle -A A +A
DIHE -A A +A #A

RESI N158     0.0
GROUP
Atom A B158     0.0
Bond A +A
Angle -A A +A
DIHE -A A +A #A

RESI N159     0.0
GROUP
Atom A B159     0.0
Bond A +A
Angle -A A +A
DIHE -A A +A #A

RESI N160     0.0
GROUP
Atom A B160     0.0
Bond A +A
Angle -A A +A
DIHE -A A +A #A

RESI N161     0.0
GROUP
Atom A B161     0.0
Bond A +A
Angle -A A +A
DIHE -A A +A #A

RESI N162     0.0
GROUP
Atom A B162     0.0
Bond A +A
Angle -A A +A
DIHE -A A +A #A

RESI N163     0.0
GROUP
Atom A B163     0.0
Bond A +A
Angle -A A +A
DIHE -A A +A #A

RESI N164     0.0
GROUP
Atom A B164     0.0
Bond A +A
Angle -A A +A
DIHE -A A +A #A

RESI N165     0.0
GROUP
Atom A B165     0.0
Bond A +A
Angle -A A +A
DIHE -A A +A #A

RESI N166     -1.0
GROUP
Atom A B166     -1.0
Bond A +A
Angle -A A +A
DIHE -A A +A #A

RESI N167     0.0
GROUP
Atom A B167     0.0
Bond A +A
Angle -A A +A
DIHE -A A +A #A

RESI N168     0.0
GROUP
Atom A B168     0.0
Bond A +A
Angle -A A +A
DIHE -A A +A #A

RESI N169     0.0
GROUP
Atom A B169     0.0
Bond A +A
Angle -A A +A
DIHE -A A +A #A

RESI N170     -1.0
GROUP
Atom A B170     -1.0
Bond A +A
Angle -A A +A
DIHE -A A +A #A

RESI N171     0.0
GROUP
Atom A B171     0.0
Bond A +A
Angle -A A +A
DIHE -A A +A #A

RESI N172     -1.0
GROUP
Atom A B172     -1.0
Bond A +A
Angle -A A +A
DIHE -A A +A #A

RESI N173     0.0
GROUP
Atom A B173     0.0
Bond A +A
Angle -A A +A
DIHE -A A +A #A

RESI N174     1.0
GROUP
Atom A B174     1.0
Bond A +A
Angle -A A +A
DIHE -A A +A #A

RESI N175     -1.0
GROUP
Atom A B175     -1.0
Bond A +A
Angle -A A +A
DIHE -A A +A #A

RESI N176     0.0
GROUP
Atom A B176     0.0
Bond A +A
Angle -A A +A
DIHE -A A +A #A

RESI N177     0.0
GROUP
Atom A B177     0.0
Bond A +A
Angle -A A +A
DIHE -A A +A #A

RESI N178     0.0
GROUP
Atom A B178     0.0
Bond A +A
Angle -A A +A
DIHE -A A +A #A

RESI N179     0.0
GROUP
Atom A B179     0.0
Bond A +A
Angle -A A +A
DIHE -A A +A #A

RESI N180     0.0
GROUP
Atom A B180     0.0
Bond A +A
Angle -A A +A
DIHE -A A +A #A

RESI N181     0.0
GROUP
Atom A B181     0.0
Bond A +A
Angle -A A +A
DIHE -A A +A #A

RESI N182     0.0
GROUP
Atom A B182     0.0
Bond A +A
Angle -A A +A
DIHE -A A +A #A

RESI N183     0.0
GROUP
Atom A B183     0.0
Bond A +A
Angle -A A +A
DIHE -A A +A #A

RESI N184     0.0
GROUP
Atom A B184     0.0
Bond A +A
Angle -A A +A
DIHE -A A +A #A

RESI N185     0.0
GROUP
Atom A B185     0.0
Bond A +A
Angle -A A +A
DIHE -A A +A #A

RESI N186     0.0
GROUP
Atom A B186     0.0
Bond A +A
Angle -A A +A
DIHE -A A +A #A

RESI N187     0.0
GROUP
Atom A B187     0.0
Bond A +A
Angle -A A +A
DIHE -A A +A #A

RESI N188     1.0
GROUP
Atom A B188     1.0
Bond A +A
Angle -A A +A
DIHE -A A +A #A

RESI N189     0.0
GROUP
Atom A B189     0.0
Bond A +A
Angle -A A +A
DIHE -A A +A #A

RESI N190     -1.0
GROUP
Atom A B190     -1.0
Bond A +A
Angle -A A +A
DIHE -A A +A #A

RESI N191     0.0
GROUP
Atom A B191     0.0
Bond A +A
Angle -A A +A
DIHE -A A +A #A

RESI N192     -1.0
GROUP
Atom A B192     -1.0
Bond A +A
Angle -A A +A
DIHE -A A +A #A

RESI N193     1.0
GROUP
Atom A B193     1.0
Bond A +A
Angle -A A +A
DIHE -A A +A #A

RESI N194     0.0
GROUP
Atom A B194     0.0
Bond A +A
Angle -A A +A
DIHE -A A +A #A

RESI N195     1.0
GROUP
Atom A B195     1.0
Bond A +A
Angle -A A +A
DIHE -A A +A #A

RESI N196     0.0
GROUP
Atom A B196     0.0
Bond A +A
Angle -A A +A
DIHE -A A +A #A

RESI N197     0.0
GROUP
Atom A B197     0.0
Bond A +A
Angle -A A +A
DIHE -A A +A #A

RESI N198     0.0
GROUP
Atom A B198     0.0
Bond A +A
Angle -A A +A
DIHE -A A +A #A

RESI N199     0.0
GROUP
Atom A B199     0.0
Bond A +A
Angle -A A +A
DIHE -A A +A #A

RESI N200     -1.0
GROUP
Atom A B200     -1.0
Bond A +A
Angle -A A +A
DIHE -A A +A #A

RESI N201     0.0
GROUP
Atom A B201     0.0
Bond A +A
Angle -A A +A
DIHE -A A +A #A

RESI N202     0.0
GROUP
Atom A B202     0.0
Bond A +A
Angle -A A +A
DIHE -A A +A #A

RESI N203     0.0
GROUP
Atom A B203     0.0
Bond A +A
Angle -A A +A
DIHE -A A +A #A

RESI N204     0.0
GROUP
Atom A B204     0.0
Bond A +A
Angle -A A +A
DIHE -A A +A #A

RESI N205     0.0
GROUP
Atom A B205     0.0
Bond A +A
Angle -A A +A
DIHE -A A +A #A

RESI N206     0.0
GROUP
Atom A B206     0.0
Bond A +A
Angle -A A +A
DIHE -A A +A #A

RESI N207     0.0
GROUP
Atom A B207     0.0
Bond A +A
Angle -A A +A
DIHE -A A +A #A

RESI N208     0.0
GROUP
Atom A B208     0.0
Bond A +A
Angle -A A +A
DIHE -A A +A #A

RESI N209     0.0
GROUP
Atom A B209     0.0
Bond A +A
Angle -A A +A
DIHE -A A +A #A

RESI N210     0.0
GROUP
Atom A B210     0.0
Bond A +A
Angle -A A +A
DIHE -A A +A #A

RESI N211     0.0
GROUP
Atom A B211     0.0
Bond A +A
Angle -A A +A
DIHE -A A +A #A

RESI N212     1.0
GROUP
Atom A B212     1.0
Bond A +A
Angle -A A +A
DIHE -A A +A #A

RESI N213     0.0
GROUP
Atom A B213     0.0
Bond A +A
Angle -A A +A
DIHE -A A +A #A

RESI N214     0.0
GROUP
Atom A B214     0.0
Bond A +A
Angle -A A +A
DIHE -A A +A #A

RESI N215     0.0
GROUP
Atom A B215     0.0
Bond A +A
Angle -A A +A
DIHE -A A +A #A

RESI N216     1.0
GROUP
Atom A B216     1.0
Bond A +A
Angle -A A +A
DIHE -A A +A #A

RESI N217     0.0
GROUP
Atom A B217     0.0
Bond A +A
Angle -A A +A
DIHE -A A +A #A

RESI N218     -1.0
GROUP
Atom A B218     -1.0
Bond A +A
Angle -A A +A
DIHE -A A +A #A

RESI N219     0.0
GROUP
Atom A B219     0.0
Bond A +A
Angle -A A +A
DIHE -A A +A #A

RESI O1     0.0
GROUP
Atom A C1     0.0
Bond A +A
Angle -A A +A
DIHE -A A +A #A

RESI O2     0.0
GROUP
Atom A C2     0.0
Bond A +A
Angle -A A +A
DIHE -A A +A #A

RESI O3     0.0
GROUP
Atom A C3     0.0
Bond A +A
Angle -A A +A
DIHE -A A +A #A

RESI O4     0.0
GROUP
Atom A C4     0.0
Bond A +A
Angle -A A +A
DIHE -A A +A #A

RESI O5     0.0
GROUP
Atom A C5     0.0
Bond A +A
Angle -A A +A
DIHE -A A +A #A

RESI O6     0.0
GROUP
Atom A C6     0.0
Bond A +A
Angle -A A +A
DIHE -A A +A #A

RESI O7     0.0
GROUP
Atom A C7     0.0
Bond A +A
Angle -A A +A
DIHE -A A +A #A

RESI O8     1.0
GROUP
Atom A C8     1.0
Bond A +A
Angle -A A +A
DIHE -A A +A #A

RESI O9     0.0
GROUP
Atom A C9     0.0
Bond A +A
Angle -A A +A
DIHE -A A +A #A

RESI O10     0.0
GROUP
Atom A C10     0.0
Bond A +A
Angle -A A +A
DIHE -A A +A #A

RESI O11     0.0
GROUP
Atom A C11     0.0
Bond A +A
Angle -A A +A
DIHE -A A +A #A

RESI O12     0.0
GROUP
Atom A C12     0.0
Bond A +A
Angle -A A +A
DIHE -A A +A #A

RESI O13     0.0
GROUP
Atom A C13     0.0
Bond A +A
Angle -A A +A
DIHE -A A +A #A

RESI O14     0.0
GROUP
Atom A C14     0.0
Bond A +A
Angle -A A +A
DIHE -A A +A #A

RESI O15     0.0
GROUP
Atom A C15     0.0
Bond A +A
Angle -A A +A
DIHE -A A +A #A

RESI O16     0.0
GROUP
Atom A C16     0.0
Bond A +A
Angle -A A +A
DIHE -A A +A #A

RESI O17     0.0
GROUP
Atom A C17     0.0
Bond A +A
Angle -A A +A
DIHE -A A +A #A

RESI O18     0.0
GROUP
Atom A C18     0.0
Bond A +A
Angle -A A +A
DIHE -A A +A #A

RESI O19     0.0
GROUP
Atom A C19     0.0
Bond A +A
Angle -A A +A
DIHE -A A +A #A

RESI O20     0.0
GROUP
Atom A C20     0.0
Bond A +A
Angle -A A +A
DIHE -A A +A #A

RESI O21     1.0
GROUP
Atom A C21     1.0
Bond A +A
Angle -A A +A
DIHE -A A +A #A

RESI O22     0.0
GROUP
Atom A C22     0.0
Bond A +A
Angle -A A +A
DIHE -A A +A #A

RESI O23     0.0
GROUP
Atom A C23     0.0
Bond A +A
Angle -A A +A
DIHE -A A +A #A

RESI O24     0.0
GROUP
Atom A C24     0.0
Bond A +A
Angle -A A +A
DIHE -A A +A #A

RESI O25     0.0
GROUP
Atom A C25     0.0
Bond A +A
Angle -A A +A
DIHE -A A +A #A

RESI O26     0.0
GROUP
Atom A C26     0.0
Bond A +A
Angle -A A +A
DIHE -A A +A #A

RESI O27     -1.0
GROUP
Atom A C27     -1.0
Bond A +A
Angle -A A +A
DIHE -A A +A #A

RESI O28     1.0
GROUP
Atom A C28     1.0
Bond A +A
Angle -A A +A
DIHE -A A +A #A

RESI O29     0.0
GROUP
Atom A C29     0.0
Bond A +A
Angle -A A +A
DIHE -A A +A #A

RESI O30     0.0
GROUP
Atom A C30     0.0
Bond A +A
Angle -A A +A
DIHE -A A +A #A

RESI O31     1.0
GROUP
Atom A C31     1.0
Bond A +A
Angle -A A +A
DIHE -A A +A #A

RESI O32     0.0
GROUP
Atom A C32     0.0
Bond A +A
Angle -A A +A
DIHE -A A +A #A

RESI O33     0.0
GROUP
Atom A C33     0.0
Bond A +A
Angle -A A +A
DIHE -A A +A #A

RESI O34     0.0
GROUP
Atom A C34     0.0
Bond A +A
Angle -A A +A
DIHE -A A +A #A

RESI O35     0.0
GROUP
Atom A C35     0.0
Bond A +A
Angle -A A +A
DIHE -A A +A #A

RESI O36     0.0
GROUP
Atom A C36     0.0
Bond A +A
Angle -A A +A
DIHE -A A +A #A

RESI O37     0.0
GROUP
Atom A C37     0.0
Bond A +A
Angle -A A +A
DIHE -A A +A #A

RESI O38     0.0
GROUP
Atom A C38     0.0
Bond A +A
Angle -A A +A
DIHE -A A +A #A

RESI O39     0.0
GROUP
Atom A C39     0.0
Bond A +A
Angle -A A +A
DIHE -A A +A #A

RESI O40     -1.0
GROUP
Atom A C40     -1.0
Bond A +A
Angle -A A +A
DIHE -A A +A #A

RESI O41     0.0
GROUP
Atom A C41     0.0
Bond A +A
Angle -A A +A
DIHE -A A +A #A

RESI O42     0.0
GROUP
Atom A C42     0.0
Bond A +A
Angle -A A +A
DIHE -A A +A #A

RESI O43     0.0
GROUP
Atom A C43     0.0
Bond A +A
Angle -A A +A
DIHE -A A +A #A

RESI O44     0.0
GROUP
Atom A C44     0.0
Bond A +A
Angle -A A +A
DIHE -A A +A #A

RESI O45     0.0
GROUP
Atom A C45     0.0
Bond A +A
Angle -A A +A
DIHE -A A +A #A

RESI O46     0.0
GROUP
Atom A C46     0.0
Bond A +A
Angle -A A +A
DIHE -A A +A #A

RESI O47     0.0
GROUP
Atom A C47     0.0
Bond A +A
Angle -A A +A
DIHE -A A +A #A

RESI O48     0.0
GROUP
Atom A C48     0.0
Bond A +A
Angle -A A +A
DIHE -A A +A #A

RESI O49     0.0
GROUP
Atom A C49     0.0
Bond A +A
Angle -A A +A
DIHE -A A +A #A

RESI O50     0.0
GROUP
Atom A C50     0.0
Bond A +A
Angle -A A +A
DIHE -A A +A #A

RESI O51     0.0
GROUP
Atom A C51     0.0
Bond A +A
Angle -A A +A
DIHE -A A +A #A

RESI O52     0.0
GROUP
Atom A C52     0.0
Bond A +A
Angle -A A +A
DIHE -A A +A #A

RESI O53     0.0
GROUP
Atom A C53     0.0
Bond A +A
Angle -A A +A
DIHE -A A +A #A

RESI O54     0.0
GROUP
Atom A C54     0.0
Bond A +A
Angle -A A +A
DIHE -A A +A #A

RESI O55     0.0
GROUP
Atom A C55     0.0
Bond A +A
Angle -A A +A
DIHE -A A +A #A

RESI O56     0.0
GROUP
Atom A C56     0.0
Bond A +A
Angle -A A +A
DIHE -A A +A #A

RESI O57     0.0
GROUP
Atom A C57     0.0
Bond A +A
Angle -A A +A
DIHE -A A +A #A

RESI O58     0.0
GROUP
Atom A C58     0.0
Bond A +A
Angle -A A +A
DIHE -A A +A #A

RESI O59     0.0
GROUP
Atom A C59     0.0
Bond A +A
Angle -A A +A
DIHE -A A +A #A

RESI O60     0.0
GROUP
Atom A C60     0.0
Bond A +A
Angle -A A +A
DIHE -A A +A #A

RESI O61     0.0
GROUP
Atom A C61     0.0
Bond A +A
Angle -A A +A
DIHE -A A +A #A

RESI O62     0.0
GROUP
Atom A C62     0.0
Bond A +A
Angle -A A +A
DIHE -A A +A #A

RESI O63     0.0
GROUP
Atom A C63     0.0
Bond A +A
Angle -A A +A
DIHE -A A +A #A

RESI O64     1.0
GROUP
Atom A C64     1.0
Bond A +A
Angle -A A +A
DIHE -A A +A #A

RESI O65     1.0
GROUP
Atom A C65     1.0
Bond A +A
Angle -A A +A
DIHE -A A +A #A

RESI O66     0.0
GROUP
Atom A C66     0.0
Bond A +A
Angle -A A +A
DIHE -A A +A #A

RESI O67     -1.0
GROUP
Atom A C67     -1.0
Bond A +A
Angle -A A +A
DIHE -A A +A #A

RESI O68     0.0
GROUP
Atom A C68     0.0
Bond A +A
Angle -A A +A
DIHE -A A +A #A

RESI O69     0.0
GROUP
Atom A C69     0.0
Bond A +A
Angle -A A +A
DIHE -A A +A #A

RESI O70     0.0
GROUP
Atom A C70     0.0
Bond A +A
Angle -A A +A
DIHE -A A +A #A

RESI O71     0.0
GROUP
Atom A C71     0.0
Bond A +A
Angle -A A +A
DIHE -A A +A #A

RESI O72     0.0
GROUP
Atom A C72     0.0
Bond A +A
Angle -A A +A
DIHE -A A +A #A

RESI O73     0.0
GROUP
Atom A C73     0.0
Bond A +A
Angle -A A +A
DIHE -A A +A #A

RESI O74     0.0
GROUP
Atom A C74     0.0
Bond A +A
Angle -A A +A
DIHE -A A +A #A

RESI O75     -1.0
GROUP
Atom A C75     -1.0
Bond A +A
Angle -A A +A
DIHE -A A +A #A

RESI O76     0.0
GROUP
Atom A C76     0.0
Bond A +A
Angle -A A +A
DIHE -A A +A #A

RESI O77     0.0
GROUP
Atom A C77     0.0
Bond A +A
Angle -A A +A
DIHE -A A +A #A

RESI O78     0.0
GROUP
Atom A C78     0.0
Bond A +A
Angle -A A +A
DIHE -A A +A #A

RESI O79     0.0
GROUP
Atom A C79     0.0
Bond A +A
Angle -A A +A
DIHE -A A +A #A

RESI O80     0.0
GROUP
Atom A C80     0.0
Bond A +A
Angle -A A +A
DIHE -A A +A #A

RESI O81     0.0
GROUP
Atom A C81     0.0
Bond A +A
Angle -A A +A
DIHE -A A +A #A

RESI O82     0.0
GROUP
Atom A C82     0.0
Bond A +A
Angle -A A +A
DIHE -A A +A #A

RESI O83     -1.0
GROUP
Atom A C83     -1.0
Bond A +A
Angle -A A +A
DIHE -A A +A #A

RESI O84     1.0
GROUP
Atom A C84     1.0
Bond A +A
Angle -A A +A
DIHE -A A +A #A

RESI O85     0.0
GROUP
Atom A C85     0.0
Bond A +A
Angle -A A +A
DIHE -A A +A #A

RESI O86     0.0
GROUP
Atom A C86     0.0
Bond A +A
Angle -A A +A
DIHE -A A +A #A

RESI O87     0.0
GROUP
Atom A C87     0.0
Bond A +A
Angle -A A +A
DIHE -A A +A #A

RESI O88     0.0
GROUP
Atom A C88     0.0
Bond A +A
Angle -A A +A
DIHE -A A +A #A

RESI O89     1.0
GROUP
Atom A C89     1.0
Bond A +A
Angle -A A +A
DIHE -A A +A #A

RESI O90     0.0
GROUP
Atom A C90     0.0
Bond A +A
Angle -A A +A
DIHE -A A +A #A

RESI O91     0.0
GROUP
Atom A C91     0.0
Bond A +A
Angle -A A +A
DIHE -A A +A #A

RESI O92     0.0
GROUP
Atom A C92     0.0
Bond A +A
Angle -A A +A
DIHE -A A +A #A

RESI O93     0.0
GROUP
Atom A C93     0.0
Bond A +A
Angle -A A +A
DIHE -A A +A #A

RESI O94     0.0
GROUP
Atom A C94     0.0
Bond A +A
Angle -A A +A
DIHE -A A +A #A

RESI O95     0.0
GROUP
Atom A C95     0.0
Bond A +A
Angle -A A +A
DIHE -A A +A #A

RESI O96     0.0
GROUP
Atom A C96     0.0
Bond A +A
Angle -A A +A
DIHE -A A +A #A

RESI O97     0.0
GROUP
Atom A C97     0.0
Bond A +A
Angle -A A +A
DIHE -A A +A #A

RESI O98     -1.0
GROUP
Atom A C98     -1.0
Bond A +A
Angle -A A +A
DIHE -A A +A #A

RESI O99     0.0
GROUP
Atom A C99     0.0
Bond A +A
Angle -A A +A
DIHE -A A +A #A

RESI O100     1.0
GROUP
Atom A C100     1.0
Bond A +A
Angle -A A +A
DIHE -A A +A #A

RESI O101     0.0
GROUP
Atom A C101     0.0
Bond A +A
Angle -A A +A
DIHE -A A +A #A

RESI O102     0.0
GROUP
Atom A C102     0.0
Bond A +A
Angle -A A +A
DIHE -A A +A #A

RESI O103     0.0
GROUP
Atom A C103     0.0
Bond A +A
Angle -A A +A
DIHE -A A +A #A

RESI O104     0.0
GROUP
Atom A C104     0.0
Bond A +A
Angle -A A +A
DIHE -A A +A #A

RESI O105     0.0
GROUP
Atom A C105     0.0
Bond A +A
Angle -A A +A
DIHE -A A +A #A

RESI O106     0.0
GROUP
Atom A C106     0.0
Bond A +A
Angle -A A +A
DIHE -A A +A #A

RESI O107     0.0
GROUP
Atom A C107     0.0
Bond A +A
Angle -A A +A
DIHE -A A +A #A

RESI O108     0.0
GROUP
Atom A C108     0.0
Bond A +A
Angle -A A +A
DIHE -A A +A #A

RESI O109     0.0
GROUP
Atom A C109     0.0
Bond A +A
Angle -A A +A
DIHE -A A +A #A

RESI O110     0.0
GROUP
Atom A C110     0.0
Bond A +A
Angle -A A +A
DIHE -A A +A #A

RESI O111     0.0
GROUP
Atom A C111     0.0
Bond A +A
Angle -A A +A
DIHE -A A +A #A

RESI O112     0.0
GROUP
Atom A C112     0.0
Bond A +A
Angle -A A +A
DIHE -A A +A #A

RESI O113     0.0
GROUP
Atom A C113     0.0
Bond A +A
Angle -A A +A
DIHE -A A +A #A

RESI O114     0.0
GROUP
Atom A C114     0.0
Bond A +A
Angle -A A +A
DIHE -A A +A #A

RESI O115     0.0
GROUP
Atom A C115     0.0
Bond A +A
Angle -A A +A
DIHE -A A +A #A

RESI O116     1.0
GROUP
Atom A C116     1.0
Bond A +A
Angle -A A +A
DIHE -A A +A #A

RESI O117     0.0
GROUP
Atom A C117     0.0
Bond A +A
Angle -A A +A
DIHE -A A +A #A

RESI O118     0.0
GROUP
Atom A C118     0.0
Bond A +A
Angle -A A +A
DIHE -A A +A #A

RESI O119     -1.0
GROUP
Atom A C119     -1.0
Bond A +A
Angle -A A +A
DIHE -A A +A #A

RESI O120     0.0
GROUP
Atom A C120     0.0
Bond A +A
Angle -A A +A
DIHE -A A +A #A

RESI O121     0.0
GROUP
Atom A C121     0.0
Bond A +A
Angle -A A +A
DIHE -A A +A #A

RESI O122     0.0
GROUP
Atom A C122     0.0
Bond A +A
Angle -A A +A
DIHE -A A +A #A

RESI O123     0.0
GROUP
Atom A C123     0.0
Bond A +A
Angle -A A +A
DIHE -A A +A #A

RESI O124     0.0
GROUP
Atom A C124     0.0
Bond A +A
Angle -A A +A
DIHE -A A +A #A

RESI O125     -1.0
GROUP
Atom A C125     -1.0
Bond A +A
Angle -A A +A
DIHE -A A +A #A

RESI O126     0.0
GROUP
Atom A C126     0.0
Bond A +A
Angle -A A +A
DIHE -A A +A #A

RESI O127     0.0
GROUP
Atom A C127     0.0
Bond A +A
Angle -A A +A
DIHE -A A +A #A

RESI O128     0.0
GROUP
Atom A C128     0.0
Bond A +A
Angle -A A +A
DIHE -A A +A #A

RESI O129     0.0
GROUP
Atom A C129     0.0
Bond A +A
Angle -A A +A
DIHE -A A +A #A

RESI O130     0.0
GROUP
Atom A C130     0.0
Bond A +A
Angle -A A +A
DIHE -A A +A #A

RESI O131     0.0
GROUP
Atom A C131     0.0
Bond A +A
Angle -A A +A
DIHE -A A +A #A

RESI O132     0.0
GROUP
Atom A C132     0.0
Bond A +A
Angle -A A +A
DIHE -A A +A #A

RESI O133     0.0
GROUP
Atom A C133     0.0
Bond A +A
Angle -A A +A
DIHE -A A +A #A

RESI O134     1.0
GROUP
Atom A C134     1.0
Bond A +A
Angle -A A +A
DIHE -A A +A #A

RESI O135     0.0
GROUP
Atom A C135     0.0
Bond A +A
Angle -A A +A
DIHE -A A +A #A

RESI O136     0.0
GROUP
Atom A C136     0.0
Bond A +A
Angle -A A +A
DIHE -A A +A #A

RESI O137     1.0
GROUP
Atom A C137     1.0
Bond A +A
Angle -A A +A
DIHE -A A +A #A

RESI O138     0.0
GROUP
Atom A C138     0.0
Bond A +A
Angle -A A +A
DIHE -A A +A #A

RESI O139     0.0
GROUP
Atom A C139     0.0
Bond A +A
Angle -A A +A
DIHE -A A +A #A

RESI O140     0.0
GROUP
Atom A C140     0.0
Bond A +A
Angle -A A +A
DIHE -A A +A #A

RESI O141     -1.0
GROUP
Atom A C141     -1.0
Bond A +A
Angle -A A +A
DIHE -A A +A #A

RESI O142     0.0
GROUP
Atom A C142     0.0
Bond A +A
Angle -A A +A
DIHE -A A +A #A

RESI O143     -1.0
GROUP
Atom A C143     -1.0
Bond A +A
Angle -A A +A
DIHE -A A +A #A

RESI O144     0.0
GROUP
Atom A C144     0.0
Bond A +A
Angle -A A +A
DIHE -A A +A #A

RESI O145     1.0
GROUP
Atom A C145     1.0
Bond A +A
Angle -A A +A
DIHE -A A +A #A

RESI O146     0.0
GROUP
Atom A C146     0.0
Bond A +A
Angle -A A +A
DIHE -A A +A #A

RESI O147     0.0
GROUP
Atom A C147     0.0
Bond A +A
Angle -A A +A
DIHE -A A +A #A

RESI O148     0.0
GROUP
Atom A C148     0.0
Bond A +A
Angle -A A +A
DIHE -A A +A #A

RESI O149     0.0
GROUP
Atom A C149     0.0
Bond A +A
Angle -A A +A
DIHE -A A +A #A

RESI O150     0.0
GROUP
Atom A C150     0.0
Bond A +A
Angle -A A +A
DIHE -A A +A #A

RESI O151     0.0
GROUP
Atom A C151     0.0
Bond A +A
Angle -A A +A
DIHE -A A +A #A

RESI O152     0.0
GROUP
Atom A C152     0.0
Bond A +A
Angle -A A +A
DIHE -A A +A #A

RESI O153     0.0
GROUP
Atom A C153     0.0
Bond A +A
Angle -A A +A
DIHE -A A +A #A

RESI O154     0.0
GROUP
Atom A C154     0.0
Bond A +A
Angle -A A +A
DIHE -A A +A #A

RESI O155     0.0
GROUP
Atom A C155     0.0
Bond A +A
Angle -A A +A
DIHE -A A +A #A

RESI O156     -1.0
GROUP
Atom A C156     -1.0
Bond A +A
Angle -A A +A
DIHE -A A +A #A

RESI O157     0.0
GROUP
Atom A C157     0.0
Bond A +A
Angle -A A +A
DIHE -A A +A #A

RESI O158     0.0
GROUP
Atom A C158     0.0
Bond A +A
Angle -A A +A
DIHE -A A +A #A

RESI O159     0.0
GROUP
Atom A C159     0.0
Bond A +A
Angle -A A +A
DIHE -A A +A #A

RESI O160     0.0
GROUP
Atom A C160     0.0
Bond A +A
Angle -A A +A
DIHE -A A +A #A

RESI O161     0.0
GROUP
Atom A C161     0.0
Bond A +A
Angle -A A +A
DIHE -A A +A #A

RESI O162     0.0
GROUP
Atom A C162     0.0
Bond A +A
Angle -A A +A
DIHE -A A +A #A

RESI O163     0.0
GROUP
Atom A C163     0.0
Bond A +A
Angle -A A +A
DIHE -A A +A #A

RESI O164     0.0
GROUP
Atom A C164     0.0
Bond A +A
Angle -A A +A
DIHE -A A +A #A

RESI O165     -1.0
GROUP
Atom A C165     -1.0
Bond A +A
Angle -A A +A
DIHE -A A +A #A

RESI O166     0.0
GROUP
Atom A C166     0.0
Bond A +A
Angle -A A +A
DIHE -A A +A #A

RESI O167     -1.0
GROUP
Atom A C167     -1.0
Bond A +A
Angle -A A +A
DIHE -A A +A #A

RESI O168     0.0
GROUP
Atom A C168     0.0
Bond A +A
Angle -A A +A
DIHE -A A +A #A

RESI O169     1.0
GROUP
Atom A C169     1.0
Bond A +A
Angle -A A +A
DIHE -A A +A #A

RESI O170     0.0
GROUP
Atom A C170     0.0
Bond A +A
Angle -A A +A
DIHE -A A +A #A

RESI O171     0.0
GROUP
Atom A C171     0.0
Bond A +A
Angle -A A +A
DIHE -A A +A #A

RESI O172     0.0
GROUP
Atom A C172     0.0
Bond A +A
Angle -A A +A
DIHE -A A +A #A

RESI O173     0.0
GROUP
Atom A C173     0.0
Bond A +A
Angle -A A +A
DIHE -A A +A #A

RESI O174     1.0
GROUP
Atom A C174     1.0
Bond A +A
Angle -A A +A
DIHE -A A +A #A

RESI O175     0.0
GROUP
Atom A C175     0.0
Bond A +A
Angle -A A +A
DIHE -A A +A #A

RESI O176     0.0
GROUP
Atom A C176     0.0
Bond A +A
Angle -A A +A
DIHE -A A +A #A

RESI O177     1.0
GROUP
Atom A C177     1.0
Bond A +A
Angle -A A +A
DIHE -A A +A #A

RESI O178     -1.0
GROUP
Atom A C178     -1.0
Bond A +A
Angle -A A +A
DIHE -A A +A #A

RESI O179     0.0
GROUP
Atom A C179     0.0
Bond A +A
Angle -A A +A
DIHE -A A +A #A

RESI O180     0.0
GROUP
Atom A C180     0.0
Bond A +A
Angle -A A +A
DIHE -A A +A #A

RESI O181     0.0
GROUP
Atom A C181     0.0
Bond A +A
Angle -A A +A
DIHE -A A +A #A

RESI O182     1.0
GROUP
Atom A C182     1.0
Bond A +A
Angle -A A +A
DIHE -A A +A #A

RESI O183     0.0
GROUP
Atom A C183     0.0
Bond A +A
Angle -A A +A
DIHE -A A +A #A

RESI O184     0.0
GROUP
Atom A C184     0.0
Bond A +A
Angle -A A +A
DIHE -A A +A #A

RESI O185     -1.0
GROUP
Atom A C185     -1.0
Bond A +A
Angle -A A +A
DIHE -A A +A #A

RESI O186     0.0
GROUP
Atom A C186     0.0
Bond A +A
Angle -A A +A
DIHE -A A +A #A

RESI O187     0.0
GROUP
Atom A C187     0.0
Bond A +A
Angle -A A +A
DIHE -A A +A #A

RESI O188     0.0
GROUP
Atom A C188     0.0
Bond A +A
Angle -A A +A
DIHE -A A +A #A

RESI O189     1.0
GROUP
Atom A C189     1.0
Bond A +A
Angle -A A +A
DIHE -A A +A #A

RESI O190     0.0
GROUP
Atom A C190     0.0
Bond A +A
Angle -A A +A
DIHE -A A +A #A

RESI O191     0.0
GROUP
Atom A C191     0.0
Bond A +A
Angle -A A +A
DIHE -A A +A #A

RESI O192     0.0
GROUP
Atom A C192     0.0
Bond A +A
Angle -A A +A
DIHE -A A +A #A

RESI O193     1.0
GROUP
Atom A C193     1.0
Bond A +A
Angle -A A +A
DIHE -A A +A #A

RESI O194     0.0
GROUP
Atom A C194     0.0
Bond A +A
Angle -A A +A
DIHE -A A +A #A

RESI O195     0.0
GROUP
Atom A C195     0.0
Bond A +A
Angle -A A +A
DIHE -A A +A #A

RESI O196     0.0
GROUP
Atom A C196     0.0
Bond A +A
Angle -A A +A
DIHE -A A +A #A

RESI O197     0.0
GROUP
Atom A C197     0.0
Bond A +A
Angle -A A +A
DIHE -A A +A #A

RESI O198     0.0
GROUP
Atom A C198     0.0
Bond A +A
Angle -A A +A
DIHE -A A +A #A

RESI O199     0.0
GROUP
Atom A C199     0.0
Bond A +A
Angle -A A +A
DIHE -A A +A #A

RESI O200     0.0
GROUP
Atom A C200     0.0
Bond A +A
Angle -A A +A
DIHE -A A +A #A

RESI O201     1.0
GROUP
Atom A C201     1.0
Bond A +A
Angle -A A +A
DIHE -A A +A #A

RESI O202     -1.0
GROUP
Atom A C202     -1.0
Bond A +A
Angle -A A +A
DIHE -A A +A #A

RESI O203     0.0
GROUP
Atom A C203     0.0
Bond A +A
Angle -A A +A
DIHE -A A +A #A

RESI O204     0.0
GROUP
Atom A C204     0.0
Bond A +A
Angle -A A +A
DIHE -A A +A #A

RESI O205     0.0
GROUP
Atom A C205     0.0
Bond A +A
Angle -A A +A
DIHE -A A +A #A

RESI O206     0.0
GROUP
Atom A C206     0.0
Bond A +A
Angle -A A +A
DIHE -A A +A #A

RESI O207     0.0
GROUP
Atom A C207     0.0
Bond A +A
Angle -A A +A
DIHE -A A +A #A

RESI O208     0.0
GROUP
Atom A C208     0.0
Bond A +A
Angle -A A +A
DIHE -A A +A #A

RESI O209     0.0
GROUP
Atom A C209     0.0
Bond A +A
Angle -A A +A
DIHE -A A +A #A

RESI O210     0.0
GROUP
Atom A C210     0.0
Bond A +A
Angle -A A +A
DIHE -A A +A #A

RESI O211     -1.0
GROUP
Atom A C211     -1.0
Bond A +A
Angle -A A +A
DIHE -A A +A #A

RESI O212     0.0
GROUP
Atom A C212     0.0
Bond A +A
Angle -A A +A
DIHE -A A +A #A

RESI O213     0.0
GROUP
Atom A C213     0.0
Bond A +A
Angle -A A +A
DIHE -A A +A #A

RESI O214     0.0
GROUP
Atom A C214     0.0
Bond A +A
Angle -A A +A
DIHE -A A +A #A

RESI O215     -1.0
GROUP
Atom A C215     -1.0
Bond A +A
Angle -A A +A
DIHE -A A +A #A

RESI O216     0.0
GROUP
Atom A C216     0.0
Bond A +A
Angle -A A +A
DIHE -A A +A #A

RESI O217     0.0
GROUP
Atom A C217     0.0
Bond A +A
Angle -A A +A
DIHE -A A +A #A

RESI O218     0.0
GROUP
Atom A C218     0.0
Bond A +A
Angle -A A +A
DIHE -A A +A #A

RESI O219     0.0
GROUP
Atom A C219     0.0
Bond A +A
Angle -A A +A
DIHE -A A +A #A

RESI O220     0.0
GROUP
Atom A C220     0.0
Bond A +A
Angle -A A +A
DIHE -A A +A #A

RESI O221     0.0
GROUP
Atom A C221     0.0
Bond A +A
Angle -A A +A
DIHE -A A +A #A

RESI O222     0.0
GROUP
Atom A C222     0.0
Bond A +A
Angle -A A +A
DIHE -A A +A #A

RESI O223     0.0
GROUP
Atom A C223     0.0
Bond A +A
Angle -A A +A
DIHE -A A +A #A

RESI O224     1.0
GROUP
Atom A C224     1.0
Bond A +A
Angle -A A +A
DIHE -A A +A #A

RESI O225     0.0
GROUP
Atom A C225     0.0
Bond A +A
Angle -A A +A
DIHE -A A +A #A

RESI O226     0.0
GROUP
Atom A C226     0.0
Bond A +A
Angle -A A +A
DIHE -A A +A #A

RESI O227     0.0
GROUP
Atom A C227     0.0
Bond A +A
Angle -A A +A
DIHE -A A +A #A

RESI O228     0.0
GROUP
Atom A C228     0.0
Bond A +A
Angle -A A +A
DIHE -A A +A #A

RESI O229     0.0
GROUP
Atom A C229     0.0
Bond A +A
Angle -A A +A
DIHE -A A +A #A

RESI O230     0.0
GROUP
Atom A C230     0.0
Bond A +A
Angle -A A +A
DIHE -A A +A #A

RESI O231     0.0
GROUP
Atom A C231     0.0
Bond A +A
Angle -A A +A
DIHE -A A +A #A

RESI O232     0.0
GROUP
Atom A C232     0.0
Bond A +A
Angle -A A +A
DIHE -A A +A #A

RESI O233     1.0
GROUP
Atom A C233     1.0
Bond A +A
Angle -A A +A
DIHE -A A +A #A

RESI O234     0.0
GROUP
Atom A C234     0.0
Bond A +A
Angle -A A +A
DIHE -A A +A #A

RESI O235     0.0
GROUP
Atom A C235     0.0
Bond A +A
Angle -A A +A
DIHE -A A +A #A

RESI O236     0.0
GROUP
Atom A C236     0.0
Bond A +A
Angle -A A +A
DIHE -A A +A #A

RESI O237     0.0
GROUP
Atom A C237     0.0
Bond A +A
Angle -A A +A
DIHE -A A +A #A

RESI O238     0.0
GROUP
Atom A C238     0.0
Bond A +A
Angle -A A +A
DIHE -A A +A #A

RESI O239     0.0
GROUP
Atom A C239     0.0
Bond A +A
Angle -A A +A
DIHE -A A +A #A

RESI O240     -1.0
GROUP
Atom A C240     -1.0
Bond A +A
Angle -A A +A
DIHE -A A +A #A

RESI O241     0.0
GROUP
Atom A C241     0.0
Bond A +A
Angle -A A +A
DIHE -A A +A #A

RESI O242     0.0
GROUP
Atom A C242     0.0
Bond A +A
Angle -A A +A
DIHE -A A +A #A

RESI O243     0.0
GROUP
Atom A C243     0.0
Bond A +A
Angle -A A +A
DIHE -A A +A #A

RESI O244     0.0
GROUP
Atom A C244     0.0
Bond A +A
Angle -A A +A
DIHE -A A +A #A

RESI O245     0.0
GROUP
Atom A C245     0.0
Bond A +A
Angle -A A +A
DIHE -A A +A #A

RESI O246     0.0
GROUP
Atom A C246     0.0
Bond A +A
Angle -A A +A
DIHE -A A +A #A

RESI O247     0.0
GROUP
Atom A C247     0.0
Bond A +A
Angle -A A +A
DIHE -A A +A #A

RESI O248     0.0
GROUP
Atom A C248     0.0
Bond A +A
Angle -A A +A
DIHE -A A +A #A

RESI O249     0.0
GROUP
Atom A C249     0.0
Bond A +A
Angle -A A +A
DIHE -A A +A #A

RESI O250     0.0
GROUP
Atom A C250     0.0
Bond A +A
Angle -A A +A
DIHE -A A +A #A

RESI O251     0.0
GROUP
Atom A C251     0.0
Bond A +A
Angle -A A +A
DIHE -A A +A #A

RESI O252     0.0
GROUP
Atom A C252     0.0
Bond A +A
Angle -A A +A
DIHE -A A +A #A

RESI O253     0.0
GROUP
Atom A C253     0.0
Bond A +A
Angle -A A +A
DIHE -A A +A #A

RESI O254     0.0
GROUP
Atom A C254     0.0
Bond A +A
Angle -A A +A
DIHE -A A +A #A

RESI O255     0.0
GROUP
Atom A C255     0.0
Bond A +A
Angle -A A +A
DIHE -A A +A #A

RESI O256     0.0
GROUP
Atom A C256     0.0
Bond A +A
Angle -A A +A
DIHE -A A +A #A

RESI O257     0.0
GROUP
Atom A C257     0.0
Bond A +A
Angle -A A +A
DIHE -A A +A #A

RESI O258     0.0
GROUP
Atom A C258     0.0
Bond A +A
Angle -A A +A
DIHE -A A +A #A

RESI O259     0.0
GROUP
Atom A C259     0.0
Bond A +A
Angle -A A +A
DIHE -A A +A #A

RESI O260     1.0
GROUP
Atom A C260     1.0
Bond A +A
Angle -A A +A
DIHE -A A +A #A

RESI O261     0.0
GROUP
Atom A C261     0.0
Bond A +A
Angle -A A +A
DIHE -A A +A #A

RESI O262     0.0
GROUP
Atom A C262     0.0
Bond A +A
Angle -A A +A
DIHE -A A +A #A

RESI O263     0.0
GROUP
Atom A C263     0.0
Bond A +A
Angle -A A +A
DIHE -A A +A #A

RESI O264     0.0
GROUP
Atom A C264     0.0
Bond A +A
Angle -A A +A
DIHE -A A +A #A

RESI O265     1.0
GROUP
Atom A C265     1.0
Bond A +A
Angle -A A +A
DIHE -A A +A #A

RESI O266     0.0
GROUP
Atom A C266     0.0
Bond A +A
Angle -A A +A
DIHE -A A +A #A

RESI O267     0.0
GROUP
Atom A C267     0.0
Bond A +A
Angle -A A +A
DIHE -A A +A #A

RESI O268     -1.0
GROUP
Atom A C268     -1.0
Bond A +A
Angle -A A +A
DIHE -A A +A #A

RESI O269     0.0
GROUP
Atom A C269     0.0
Bond A +A
Angle -A A +A
DIHE -A A +A #A

RESI O270     0.0
GROUP
Atom A C270     0.0
Bond A +A
Angle -A A +A
DIHE -A A +A #A

RESI O271     0.0
GROUP
Atom A C271     0.0
Bond A +A
Angle -A A +A
DIHE -A A +A #A

RESI O272     0.0
GROUP
Atom A C272     0.0
Bond A +A
Angle -A A +A
DIHE -A A +A #A

RESI O273     0.0
GROUP
Atom A C273     0.0
Bond A +A
Angle -A A +A
DIHE -A A +A #A

RESI O274     -1.0
GROUP
Atom A C274     -1.0
Bond A +A
Angle -A A +A
DIHE -A A +A #A

RESI O275     0.0
GROUP
Atom A C275     0.0
Bond A +A
Angle -A A +A
DIHE -A A +A #A

RESI O276     0.0
GROUP
Atom A C276     0.0
Bond A +A
Angle -A A +A
DIHE -A A +A #A

RESI O277     -1.0
GROUP
Atom A C277     -1.0
Bond A +A
Angle -A A +A
DIHE -A A +A #A

RESI O278     0.0
GROUP
Atom A C278     0.0
Bond A +A
Angle -A A +A
DIHE -A A +A #A

RESI O279     0.0
GROUP
Atom A C279     0.0
Bond A +A
Angle -A A +A
DIHE -A A +A #A

RESI O280     0.0
GROUP
Atom A C280     0.0
Bond A +A
Angle -A A +A
DIHE -A A +A #A

RESI O281     -1.0
GROUP
Atom A C281     -1.0
Bond A +A
Angle -A A +A
DIHE -A A +A #A

RESI O282     0.0
GROUP
Atom A C282     0.0
Bond A +A
Angle -A A +A
DIHE -A A +A #A

RESI O283     0.0
GROUP
Atom A C283     0.0
Bond A +A
Angle -A A +A
DIHE -A A +A #A

RESI O284     0.0
GROUP
Atom A C284     0.0
Bond A +A
Angle -A A +A
DIHE -A A +A #A

RESI O285     -1.0
GROUP
Atom A C285     -1.0
Bond A +A
Angle -A A +A
DIHE -A A +A #A

RESI O286     0.0
GROUP
Atom A C286     0.0
Bond A +A
Angle -A A +A
DIHE -A A +A #A

RESI O287     1.0
GROUP
Atom A C287     1.0
Bond A +A
Angle -A A +A
DIHE -A A +A #A

RESI O288     0.0
GROUP
Atom A C288     0.0
Bond A +A
Angle -A A +A
DIHE -A A +A #A

RESI O289     0.0
GROUP
Atom A C289     0.0
Bond A +A
Angle -A A +A
DIHE -A A +A #A

RESI O290     0.0
GROUP
Atom A C290     0.0
Bond A +A
Angle -A A +A
DIHE -A A +A #A

RESI O291     1.0
GROUP
Atom A C291     1.0
Bond A +A
Angle -A A +A
DIHE -A A +A #A

RESI O292     0.0
GROUP
Atom A C292     0.0
Bond A +A
Angle -A A +A
DIHE -A A +A #A

END
