# Supplementary material for: Electrostatic Interactions Explain the Higher Binding Affinity of the CR3022 Antibody for SARS-CoV-2 than the 4A8 Antibody
Source: J Phys Chem B. 2021 Jul 6;125(27):7368–79. doi: 10.1021/acs.jpcb.1c03639 (PMC8276604; doi:10.1021/acs.jpcb.1c03639)
Supplement: Supplementary file 2 — jp1c03639_si_002.zip [file jp1c03639_si_002.zip › Data_share/CG_data/CG_data/REX-US_simulation_data/NTD-4A8/INPUT/init_struc/109_init.cor]

* GENERATION AND MINIMIZATION OF IMIDAZOLE CRYSTAL USING THE
* FULL UNITCELL AS THE PRIMARY ATOMS.
*  DATE:    10/18/20     11:18:23      CREATED BY USER: lxp260
*
  740
    1    1 M1   A      3.17799  -0.00487   3.08572 A    1      0.00000
    2    2 M2   A      1.40281   1.08429  -0.09523 A    2      0.00000
    3    3 M3   A     -1.37057   3.64877  -0.37595 A    3      0.00000
    4    4 M4   A     -3.61628   4.14358  -3.37956 A    4      0.00000
    5    5 M5   A     -5.49249   7.39533  -3.95924 A    5      0.00000
    6    6 M6   A     -8.72045   7.62191  -5.93621 A    6      0.00000
    7    7 M7   A    -10.06132  10.43064  -8.14030 A    7      0.00000
    8    8 M8   A    -13.51178  11.60303  -7.01806 A    8      0.00000
    9    9 M9   A    -16.90386  11.11717  -8.63057 A    9      0.00000
   10   10 M10  A    -17.74353  11.60883 -12.30164 A    10     0.00000
   11   11 M11  A    -21.28116  11.96293 -13.64010 A    11     0.00000
   12   12 M12  A    -21.34587  11.57924 -17.42618 A    12     0.00000
   13   13 M13  A    -23.57888  11.40494 -20.53762 A    13     0.00000
   14   14 M14  A    -23.95885   8.39010 -22.85260 A    14     0.00000
   15   15 M15  A    -21.59644   8.34621 -25.79392 A    15     0.00000
   16   16 M16  A    -18.75191  10.25556 -24.13449 A    16     0.00000
   17   17 M17  A    -15.46783   9.00053 -22.67322 A    17     0.00000
   18   18 M18  A    -14.19558   8.89961 -19.09651 A    18     0.00000
   19   19 M19  A    -10.69573   8.62550 -17.64164 A    19     0.00000
   20   20 M20  A    -10.07691   7.46577 -14.06342 A    20     0.00000
   21   21 M21  A     -6.80939   7.96483 -12.18870 A    21     0.00000
   22   22 M22  A     -5.05184   6.26367  -9.30659 A    22     0.00000
   23   23 M23  A     -2.04242   7.60367  -7.38924 A    23     0.00000
   24   24 M24  A      0.30592   5.15866  -5.70372 A    24     0.00000
   25   25 M25  A      2.45610   6.12979  -2.72154 A    25     0.00000
   26   26 M26  A      4.86814   4.07560  -0.66037 A    26     0.00000
   27   27 M27  A      6.17120   2.10668  -3.59179 A    27     0.00000
   28   28 M28  A      6.79765   3.28487  -7.12080 A    28     0.00000
   29   29 M29  A      4.61516   2.64536 -10.14689 A    29     0.00000
   30   30 M30  A      7.39148   0.81651 -11.96314 A    30     0.00000
   31   31 M31  A      7.29181  -2.17958  -9.65446 A    31     0.00000
   32   32 M32  A      3.56837  -2.74470  -9.21209 A    32     0.00000
   33   33 M33  A      1.12117  -4.16838 -11.72062 A    33     0.00000
   34   34 M34  A     -2.24453  -2.43358 -11.83689 A    34     0.00000
   35   35 M35  A     -5.53435  -4.19149 -12.31700 A    35     0.00000
   36   36 M36  A     -8.84087  -2.40924 -12.61971 A    36     0.00000
   37   37 M37  A    -11.94487  -4.06791 -11.24582 A    37     0.00000
   38   38 M38  A    -15.48291  -2.81816 -11.67790 A    38     0.00000
   39   39 M39  A    -18.24485  -3.10286  -9.12370 A    39     0.00000
   40   40 M40  A    -21.55623  -3.00442 -10.90739 A    40     0.00000
   41   41 M41  A    -23.82148  -2.00451  -8.04686 A    41     0.00000
   42   42 M42  A    -25.44378  -4.64224  -5.88794 A    42     0.00000
   43   43 M43  A    -23.51860  -7.26466  -7.84859 A    43     0.00000
   44   44 M44  A    -20.18954  -9.04563  -7.88360 A    44     0.00000
   45   45 M45  A    -16.73543  -8.08792  -9.03844 A    45     0.00000
   46   46 M46  A    -15.73659  -7.96344 -12.67558 A    46     0.00000
   47   47 M47  A    -12.26876  -7.86634 -14.14610 A    47     0.00000
   48   48 M48  A    -10.91851  -5.71367 -16.93217 A    48     0.00000
   49   49 M49  A     -7.51861  -4.47180 -17.88206 A    49     0.00000
   50   50 M50  A     -4.83691  -5.69657 -15.58408 A    50     0.00000
   51   51 M51  A     -1.25005  -6.47741 -16.44024 A    51     0.00000
   52   52 M52  A      0.74907  -9.61979 -17.14070 A    52     0.00000
   53   53 M53  A      4.02752  -9.62927 -15.22358 A    53     0.00000
   54   54 M54  A      4.98325 -11.86281 -18.14081 A    54     0.00000
   55   55 M55  A      5.30792 -10.36543 -21.61506 A    55     0.00000
   56   56 M56  A      4.83882  -7.04411 -19.83460 A    56     0.00000
   57   57 M57  A      1.81819  -6.54078 -22.08777 A    57     0.00000
   58   58 M58  A     -1.45128  -5.22106 -20.65183 A    58     0.00000
   59   59 M59  A     -4.27818  -7.66642 -21.36020 A    59     0.00000
   60   60 M60  A     -7.77145  -6.31073 -22.03039 A    60     0.00000
   61   61 M61  A    -10.97263  -7.97478 -20.82246 A    61     0.00000
   62   62 M62  A    -12.64453  -9.42838 -23.91475 A    62     0.00000
   63   63 M63  A    -15.85521  -7.85625 -22.61554 A    63     0.00000
   64   64 M64  A    -14.20387  -4.43963 -22.88284 A    64     0.00000
   65   65 M65  A    -11.84342  -5.00121 -25.80246 A    65     0.00000
   66   66 M66  A    -11.49076  -2.25708 -28.35458 A    66     0.00000
   67   67 M67  A    -13.44848  -0.15112 -25.88291 A    67     0.00000
   68   68 M68  A    -10.96359   0.65962 -23.10270 A    68     0.00000
   69   69 M69  A     -7.30090   1.65483 -23.00684 A    69     0.00000
   70   70 M70  A     -4.86241   2.00955 -20.12887 A    70     0.00000
   71   71 M71  A     -1.78585   4.21270 -19.86227 A    71     0.00000
   72   72 M72  A      0.74814   4.91196 -17.13223 A    72     0.00000
   73   73 M73  A      2.30881   8.24386 -16.16294 A    73     0.00000
   74   74 M74  A      5.32618   6.94134 -14.28311 A    74     0.00000
   75   75 M75  A      6.58482  10.44756 -13.49810 A    75     0.00000
   76   76 M76  A      3.76417  11.62036 -11.22522 A    76     0.00000
   77   77 M77  A      2.92922   8.02950 -10.12629 A    77     0.00000
   78   78 M78  A     -0.58038   7.75230 -11.52318 A    78     0.00000
   79   79 M79  A     -2.22881   5.20676 -13.78966 A    79     0.00000
   80   80 M80  A     -5.06989   6.08628 -16.12823 A    80     0.00000
   81   81 M81  A     -7.87973   4.08244 -17.71819 A    81     0.00000
   82   82 M82  A    -10.00804   5.43304 -20.55464 A    82     0.00000
   83   83 M83  A    -13.41376   3.88271 -21.20955 A    83     0.00000
   84   84 M84  A    -15.08734   5.10059 -24.39605 A    84     0.00000
   85   85 M85  A    -18.59038   5.11943 -25.91959 A    85     0.00000
   86   86 M86  A    -20.23585   4.57621 -22.56780 A    86     0.00000
   87   87 M87  A    -23.46821   2.63574 -22.85082 A    87     0.00000
   88   88 M88  A    -26.20878   2.79309 -20.23378 A    88     0.00000
   89   89 M89  A    -25.03303  -0.22365 -18.23681 A    89     0.00000
   90   90 M90  A    -21.65766   1.05848 -17.05414 A    90     0.00000
   91   91 M91  A    -22.54113   2.78075 -13.80773 A    91     0.00000
   92   92 M92  A    -20.13566   1.19419 -11.35775 A    92     0.00000
   93   93 M93  A    -17.47355   1.79015  -8.74044 A    93     0.00000
   94   94 M94  A    -14.06915   1.33861 -10.32317 A    94     0.00000
   95   95 M95  A    -11.41991  -0.13419  -8.05881 A    95     0.00000
   96   96 M96  A     -7.70050   0.32160  -8.55106 A    96     0.00000
   97   97 M97  A     -6.19101  -2.89962  -7.33223 A    97     0.00000
   98   98 M98  A     -2.51746  -3.78340  -7.30706 A    98     0.00000
   99   99 M99  A      0.17024  -6.16074  -6.11591 A    99     0.00000
  100  100 M100 A      3.94110  -6.43697  -6.40787 A    100    0.00000
  101  101 M101 A      5.20498  -7.78337  -9.74040 A    101    0.00000
  102  102 M102 A      7.71671 -10.20034  -8.22425 A    102    0.00000
  103  103 M103 A      8.38245 -11.78333  -4.84995 A    103    0.00000
  104  104 M104 A     11.52675 -11.93323  -2.78407 A    104    0.00000
  105  105 M105 A     15.10726 -10.68154  -2.94705 A    105    0.00000
  106  106 M106 A     17.55629 -10.00533  -5.79333 A    106    0.00000
  107  107 M107 A     18.22632 -13.78274  -5.59926 A    107    0.00000
  108  108 M108 A     14.78585 -15.42333  -5.85469 A    108    0.00000
  109  109 M109 A     12.21529 -14.65052  -8.53609 A    109    0.00000
  110  110 M110 A      8.56332 -15.51777  -8.29747 A    110    0.00000
  111  111 M111 A      6.32063 -13.78587 -10.79461 A    111    0.00000
  112  112 M112 A      3.49522 -13.18697  -8.34874 A    112    0.00000
  113  113 M113 A     -0.12252 -12.71331  -9.40397 A    113    0.00000
  114  114 M114 A     -3.16430 -11.36433  -7.64645 A    114    0.00000
  115  115 M115 A     -4.43761  -8.22318  -5.99163 A    115    0.00000
  116  116 M116 A     -3.15354  -6.97668  -2.71848 A    116    0.00000
  117  117 M117 A     -4.09827  -3.37104  -1.97951 A    117    0.00000
  118  118 M118 A     -7.41957  -1.93902  -3.11511 A    118    0.00000
  119  119 M119 A     -7.75713   1.79298  -3.52296 A    119    0.00000
  120  120 M120 A    -11.06269   3.15646  -2.29397 A    120    0.00000
  121  121 M121 A    -12.94491   3.54219  -5.58815 A    121    0.00000
  122  122 M122 A    -14.43344   6.29693  -7.72677 A    122    0.00000
  123  123 M123 A    -18.10419   6.36668  -8.71817 A    123    0.00000
  124  124 M124 A    -18.83920   7.06118 -12.35810 A    124    0.00000
  125  125 M125 A    -22.43542   7.28808 -13.54696 A    125    0.00000
  126  126 M126 A    -23.79150   7.37658 -17.06650 A    126    0.00000
  127  127 M127 A    -27.21000   8.98400 -17.40087 A    127    0.00000
  128  128 M128 A    -28.98692  10.37252 -20.44620 A    128    0.00000
  129  129 M129 A    -30.75077  12.88790 -18.20184 A    129    0.00000
  130  130 M130 A    -29.45205  15.99379 -16.43287 A    130    0.00000
  131  131 M131 A    -29.27139  17.32898 -12.87455 A    131    0.00000
  132  132 M132 A    -32.37099  18.05793 -10.79311 A    132    0.00000
  133  133 M133 A    -33.06634  19.51975  -7.37299 A    133    0.00000
  134  134 M134 A    -35.13926  18.07582  -4.54831 A    134    0.00000
  135  135 M135 A    -38.60807  16.68388  -4.20530 A    135    0.00000
  136  136 M136 A    -38.91598  16.60603  -0.42182 A    136    0.00000
  137  137 M137 A    -42.09114  15.20163   1.12604 A    137    0.00000
  138  138 M138 A    -41.83066  15.29493   4.94452 A    138    0.00000
  139  139 M139 A    -43.35388  12.03249   6.19003 A    139    0.00000
  140  140 M140 A    -45.27127  13.32200   9.18394 A    140    0.00000
  141  141 M141 A    -45.53645  11.06881  12.25436 A    141    0.00000
  142  142 M142 A    -48.95931   9.71309  13.23184 A    142    0.00000
  143  143 M143 A    -51.24754   8.63764  16.07356 A    143    0.00000
  144  144 M144 A    -49.73647   5.23318  16.84025 A    144    0.00000
  145  145 M145 A    -46.54749   5.79808  14.86262 A    145    0.00000
  146  146 M146 A    -45.54267   7.74099  17.99152 A    146    0.00000
  147  147 M147 A    -46.37141   6.94160  21.67817 A    147    0.00000
  148  148 M148 A    -44.67082   3.56984  21.91836 A    148    0.00000
  149  149 M149 A    -41.30699   2.15867  22.88312 A    149    0.00000
  150  150 M150 A    -39.79918   4.04904  19.96649 A    150    0.00000
  151  151 M151 A    -41.49126   6.25388  17.39522 A    151    0.00000
  152  152 M152 A    -40.86488   6.57515  13.65505 A    152    0.00000
  153  153 M153 A    -40.30137   9.73306  11.61400 A    153    0.00000
  154  154 M154 A    -38.97673  10.46553   8.15719 A    154    0.00000
  155  155 M155 A    -38.94424  12.36641   4.89429 A    155    0.00000
  156  156 M156 A    -39.67627  11.11003   1.38102 A    156    0.00000
  157  157 M157 A    -37.60337  12.17180  -1.64784 A    157    0.00000
  158  158 M158 A    -38.40304  11.01354  -5.19740 A    158    0.00000
  159  159 M159 A    -37.48462  11.58948  -8.89503 A    159    0.00000
  160  160 M160 A    -34.05689  13.19343  -8.52576 A    160    0.00000
  161  161 M161 A    -30.48018  12.75840  -9.73417 A    161    0.00000
  162  162 M162 A    -28.68574  15.06080  -7.29911 A    162    0.00000
  163  163 M163 A    -26.47364  11.98214  -6.83422 A    163    0.00000
  164  164 M164 A    -25.56052  12.11069  -3.14385 A    164    0.00000
  165  165 M165 A    -27.30321  13.85075  -0.23004 A    165    0.00000
  166  166 M166 A    -27.16438  13.14221   3.48878 A    166    0.00000
  167  167 M167 A    -30.33049  12.92269   5.55218 A    167    0.00000
  168  168 M168 A    -29.04920  13.08008   9.12994 A    168    0.00000
  169  169 M169 A    -32.57078  14.19593  10.03520 A    169    0.00000
  170  170 M170 A    -31.02572  17.02882  12.04962 A    170    0.00000
  171  171 M171 A    -27.80036  18.81457  12.98623 A    171    0.00000
  172  172 M172 A    -25.99680  15.86915  14.56597 A    172    0.00000
  173  173 M173 A    -28.60288  15.58501  17.31102 A    173    0.00000
  174  174 M174 A    -30.46829  12.52867  16.02757 A    174    0.00000
  175  175 M175 A    -28.78729   9.16721  15.43783 A    175    0.00000
  176  176 M176 A    -31.01038   6.62133  17.17538 A    176    0.00000
  177  177 M177 A    -32.98659   4.18105  15.07405 A    177    0.00000
  178  178 M178 A    -32.76237   5.39307  11.51721 A    178    0.00000
  179  179 M179 A    -32.87782   2.90402   8.67598 A    179    0.00000
  180  180 M180 A    -31.61139   3.85334   5.22704 A    180    0.00000
  181  181 M181 A    -31.55385   2.07562   1.86325 A    181    0.00000
  182  182 M182 A    -29.45562   2.22384  -1.31868 A    182    0.00000
  183  183 M183 A    -31.63822   4.62928  -3.32225 A    183    0.00000
  184  184 M184 A    -32.43398   3.41929  -6.84507 A    184    0.00000
  185  185 M185 A    -32.75521   4.15003 -10.57049 A    185    0.00000
  186  186 M186 A    -36.41462   4.21805 -11.58142 A    186    0.00000
  187  187 M187 A    -37.31164   3.09137 -15.08440 A    187    0.00000
  188  188 M188 A    -37.33813   6.71670 -16.25119 A    188    0.00000
  189  189 M189 A    -33.77350   7.15822 -15.01440 A    189    0.00000
  190  190 M190 A    -34.44721   8.90051 -11.69441 A    190    0.00000
  191  191 M191 A    -33.91028   8.04795  -8.04443 A    191    0.00000
  192  192 M192 A    -36.31316   7.45366  -5.17348 A    192    0.00000
  193  193 M193 A    -35.30086   7.28111  -1.50965 A    193    0.00000
  194  194 M194 A    -37.07736   6.81724   1.81213 A    194    0.00000
  195  195 M195 A    -35.28760   7.67276   5.06043 A    195    0.00000
  196  196 M196 A    -37.63202   7.07068   7.98282 A    196    0.00000
  197  197 M197 A    -35.78616   7.21084  11.30785 A    197    0.00000
  198  198 M198 A    -37.35119   5.36011  14.21352 A    198    0.00000
  199  199 M199 A    -36.92461   8.24065  16.66353 A    199    0.00000
  200  200 M200 A    -37.83286   7.98345  20.36816 A    200    0.00000
  201  201 M201 A    -41.46834   8.62227  21.25187 A    201    0.00000
  202  202 M202 A    -40.90523  10.75117  24.35986 A    202    0.00000
  203  203 M203 A    -39.26711  13.69202  22.55950 A    203    0.00000
  204  204 M204 A    -42.04061  14.51338  20.08249 A    204    0.00000
  205  205 M205 A    -44.71228  17.04231  21.05151 A    205    0.00000
  206  206 M206 A    -42.13751  19.28080  22.71352 A    206    0.00000
  207  207 M207 A    -39.55053  19.37924  19.89325 A    207    0.00000
  208  208 M208 A    -40.23624  18.31638  16.30586 A    208    0.00000
  209  209 M209 A    -37.55680  17.02240  13.94840 A    209    0.00000
  210  210 M210 A    -36.18311  18.19461  10.60127 A    210    0.00000
  211  211 M211 A    -34.70209  16.39650   7.59297 A    211    0.00000
  212  212 M212 A    -31.67931  18.23889   6.17343 A    212    0.00000
  213  213 M213 A    -32.05146  17.45014   2.48519 A    213    0.00000
  214  214 M214 A    -28.81900  18.87355   1.09070 A    214    0.00000
  215  215 M215 A    -28.08581  18.33544  -2.59014 A    215    0.00000
  216  216 M216 A    -24.48730  19.49517  -3.07116 A    216    0.00000
  217  217 M217 A    -24.35429  19.15367  -6.89522 A    217    0.00000
  218  218 M218 A    -27.79224  20.75804  -7.22398 A    218    0.00000
  219  219 M219 A    -26.90601  23.13147  -4.31555 A    219    0.00000
  220  220 M220 A    -30.44720  22.83444  -2.94334 A    220    0.00000
  221  221 M221 A    -29.75191  22.71326   0.78701 A    221    0.00000
  222  222 M222 A    -33.41287  22.51871   1.76943 A    222    0.00000
  223  223 M223 A    -34.10740  21.72328   5.42257 A    223    0.00000
  224  224 M224 A    -37.77433  20.83697   5.84655 A    224    0.00000
  225  225 M225 A    -39.54223  20.68426   9.19514 A    225    0.00000
  226  226 M226 A    -41.61429  17.55027   9.76480 A    226    0.00000
  227  227 M227 A    -44.41887  18.55868  12.12874 A    227    0.00000
  228  228 M228 A    -46.10761  15.47253  13.56638 A    228    0.00000
  229  229 M229 A    -49.40359  14.81512  11.77359 A    229    0.00000
  230  230 N1   A    -11.69373 -19.56919 -18.69937 B    1      0.00000
  231  231 N2   A    -12.14043 -20.68475 -15.09900 B    2      0.00000
  232  232 N3   A    -15.51933 -20.13635 -13.43224 B    3      0.00000
  233  233 N4   A    -15.68528 -21.54009  -9.91038 B    4      0.00000
  234  234 N5   A    -18.51864 -20.97405  -7.41979 B    5      0.00000
  235  235 N6   A    -19.15052 -20.95299  -3.65088 B    6      0.00000
  236  236 N7   A    -21.13325 -22.87909  -1.04822 B    7      0.00000
  237  237 N8   A    -23.25740 -21.11321   1.59742 B    8      0.00000
  238  238 N9   A    -23.99817 -17.84485  -0.21719 B    9      0.00000
  239  239 N10  A    -24.58884 -16.72934   3.37511 B    10     0.00000
  240  240 N11  A    -24.22606 -18.87740   6.51095 B    11     0.00000
  241  241 N12  A    -25.20806 -16.45656   9.27240 B    12     0.00000
  242  242 N13  A    -22.78583 -17.85850  11.84380 B    13     0.00000
  243  243 N14  A    -22.89563 -17.67076  15.63453 B    14     0.00000
  244  244 N15  A    -20.63595 -15.86888  18.04183 B    15     0.00000
  245  245 N16  A    -17.44845 -17.48353  19.28597 B    16     0.00000
  246  246 N17  A    -17.61593 -20.51917  17.03126 B    17     0.00000
  247  247 N18  A    -15.71124 -21.44741  13.86188 B    18     0.00000
  248  248 N19  A    -17.10954 -21.16913  10.35434 B    19     0.00000
  249  249 N20  A    -16.43108 -22.71288   6.96969 B    20     0.00000
  250  250 N21  A    -16.61773 -21.18305   3.49920 B    21     0.00000
  251  251 N22  A    -16.15609 -23.62121   0.63649 B    22     0.00000
  252  252 N23  A    -14.81998 -22.59922  -2.75742 B    23     0.00000
  253  253 N24  A    -14.84381 -24.69814  -5.93963 B    24     0.00000
  254  254 N25  A    -13.53446 -24.55863  -9.46973 B    25     0.00000
  255  255 N26  A    -14.05868 -25.75099 -13.01708 B    26     0.00000
  256  256 N27  A    -10.41168 -26.20926 -14.00986 B    27     0.00000
  257  257 N28  A     -7.17788 -27.10562 -12.29275 B    28     0.00000
  258  258 N29  A     -5.85057 -23.91898 -10.73930 B    29     0.00000
  259  259 N30  A     -2.30251 -25.15559 -10.35012 B    30     0.00000
  260  260 N31  A     -0.48541 -22.54316 -12.37484 B    31     0.00000
  261  261 N32  A      2.73932 -23.61273 -14.05562 B    32     0.00000
  262  262 N33  A      5.62828 -23.63241 -11.63384 B    33     0.00000
  263  263 N34  A      3.18474 -25.54371  -9.50069 B    34     0.00000
  264  264 N35  A      1.92076 -22.94413  -7.02441 B    35     0.00000
  265  265 N36  A     -1.80061 -22.46627  -7.16157 B    36     0.00000
  266  266 N37  A     -3.19440 -18.95647  -6.80527 B    37     0.00000
  267  267 N38  A     -6.14196 -18.37808  -4.51661 B    38     0.00000
  268  268 N39  A     -6.95524 -15.40167  -2.37880 B    39     0.00000
  269  269 N40  A     -9.75552 -14.65600   0.01880 B    40     0.00000
  270  270 N41  A    -10.83083 -11.02697  -0.21232 B    41     0.00000
  271  271 N42  A    -12.91475  -9.60096   2.60806 B    42     0.00000
  272  272 N43  A    -15.11832  -6.62957   1.69143 B    43     0.00000
  273  273 N44  A    -17.00851  -4.64012   4.29760 B    44     0.00000
  274  274 N45  A    -20.21438  -2.83406   3.26029 B    45     0.00000
  275  275 N46  A    -19.25661   0.43332   1.63309 B    46     0.00000
  276  276 N47  A    -15.50165  -0.18480   1.75365 B    47     0.00000
  277  277 N48  A    -12.90597  -1.68348  -0.56981 B    48     0.00000
  278  278 N49  A    -12.09706  -5.38895  -0.21362 B    49     0.00000
  279  279 N50  A     -8.96112  -5.69395   1.85258 B    50     0.00000
  280  280 N51  A     -7.15896  -9.10475   1.65072 B    51     0.00000
  281  281 N52  A     -6.85234 -12.24769   3.80504 B    52     0.00000
  282  282 N53  A     -5.23721 -15.60182   3.06012 B    53     0.00000
  283  283 N54  A     -3.66371 -15.16432  -0.34591 B    54     0.00000
  284  284 N55  A     -1.81365 -17.90717  -2.24661 B    55     0.00000
  285  285 N56  A     -3.80855 -20.86866  -0.88945 B    56     0.00000
  286  286 N57  A     -2.46559 -21.20119   2.67100 B    57     0.00000
  287  287 N58  A     -0.68774 -18.09886   3.97221 B    58     0.00000
  288  288 N59  A     -1.63850 -14.95716   5.84422 B    59     0.00000
  289  289 N60  A     -1.41729 -11.30650   4.92445 B    60     0.00000
  290  290 N61  A      0.24646  -8.58195   6.96562 B    61     0.00000
  291  291 N62  A     -1.92169  -7.44580   9.83688 B    62     0.00000
  292  292 N63  A     -4.45479 -10.25249   9.50913 B    63     0.00000
  293  293 N64  A     -5.27580 -11.04142  13.14385 B    64     0.00000
  294  294 N65  A     -4.66757 -14.83648  12.91381 B    65     0.00000
  295  295 N66  A     -7.99080 -16.54899  13.21934 B    66     0.00000
  296  296 N67  A     -8.15835 -17.48736   9.55026 B    67     0.00000
  297  297 N68  A     -7.10660 -20.75038   7.97497 B    68     0.00000
  298  298 N69  A     -6.83499 -21.94625   4.39853 B    69     0.00000
  299  299 N70  A     -7.04948 -25.56692   3.28704 B    70     0.00000
  300  300 N71  A     -7.78602 -27.61969   0.19473 B    71     0.00000
  301  301 N72  A     -5.81823 -28.20569  -3.00790 B    72     0.00000
  302  302 N73  A     -6.28011 -28.83717  -6.70406 B    73     0.00000
  303  303 N74  A     -9.91955 -27.90861  -7.25741 B    74     0.00000
  304  304 N75  A    -11.58431 -27.74433  -3.82407 B    75     0.00000
  305  305 N76  A    -10.51767 -25.00742  -1.41669 B    76     0.00000
  306  306 N77  A    -11.76936 -23.82678   1.94659 B    77     0.00000
  307  307 N78  A    -11.38577 -20.84915   4.22025 B    78     0.00000
  308  308 N79  A    -12.09944 -21.48337   7.87842 B    79     0.00000
  309  309 N80  A    -12.35788 -18.89480  10.56570 B    80     0.00000
  310  310 N81  A    -12.12187 -20.07595  14.16188 B    81     0.00000
  311  311 N82  A    -14.06988 -18.49410  17.07356 B    82     0.00000
  312  312 N83  A    -15.49395 -15.54891  15.13692 B    83     0.00000
  313  313 N84  A    -16.67960 -12.31066  16.69648 B    84     0.00000
  314  314 N85  A    -17.70441  -8.87365  15.48588 B    85     0.00000
  315  315 N86  A    -15.57340  -6.99926  12.90040 B    86     0.00000
  316  316 N87  A    -15.85056 -10.08593  10.63132 B    87     0.00000
  317  317 N88  A    -18.97978  -9.36380   8.63633 B    88     0.00000
  318  318 N89  A    -18.96893  -8.69021   4.94884 B    89     0.00000
  319  319 N90  A    -18.50359 -10.61016   1.74770 B    90     0.00000
  320  320 N91  A    -15.74671 -13.13593   1.07670 B    91     0.00000
  321  321 N92  A    -14.78662 -13.44380  -2.54633 B    92     0.00000
  322  322 N93  A    -12.36531 -16.13008  -3.61775 B    93     0.00000
  323  323 N94  A    -10.51647 -14.86877  -6.62802 B    94     0.00000
  324  324 N95  A     -8.40507 -17.05802  -8.79056 B    95     0.00000
  325  325 N96  A     -5.35935 -15.61000 -10.51503 B    96     0.00000
  326  326 N97  A     -4.54535 -17.96841 -13.38303 B    97     0.00000
  327  327 N98  A     -5.33045 -17.86988 -17.10226 B    98     0.00000
  328  328 N99  A     -5.13150 -14.08298 -17.54188 B    99     0.00000
  329  329 N100 A     -8.84794 -13.26417 -17.77782 B    100    0.00000
  330  330 N101 A     -9.23722 -13.61504 -14.01522 B    101    0.00000
  331  331 N102 A    -12.59164 -14.23395 -12.37077 B    102    0.00000
  332  332 N103 A    -14.03818 -13.82076  -8.89850 B    103    0.00000
  333  333 N104 A    -16.14284 -16.06218  -6.68213 B    104    0.00000
  334  334 N105 A    -19.92555 -16.12215  -6.98854 B    105    0.00000
  335  335 N106 A    -19.77222 -14.06556  -3.80025 B    106    0.00000
  336  336 N107 A    -20.52999 -15.11095  -0.23152 B    107    0.00000
  337  337 N108 A    -21.88882 -12.93019   2.56554 B    108    0.00000
  338  338 N109 A    -21.70081 -13.81897   6.25102 B    109    0.00000
  339  339 N110 A    -23.18239 -12.12499   9.29852 B    110    0.00000
  340  340 N111 A    -24.31349 -12.82104  12.85271 B    111    0.00000
  341  341 N112 A    -26.59031 -15.74957  13.69427 B    112    0.00000
  342  342 N113 A    -29.65429 -13.89944  14.98381 B    113    0.00000
  343  343 N114 A    -32.81198 -15.76758  15.98720 B    114    0.00000
  344  344 N115 A    -35.98441 -15.40414  13.92078 B    115    0.00000
  345  345 N116 A    -37.37317 -12.45014  15.87445 B    116    0.00000
  346  346 N117 A    -40.64432 -10.65403  15.14507 B    117    0.00000
  347  347 N118 A    -40.69166  -7.63413  12.80682 B    118    0.00000
  348  348 N119 A    -42.14932  -4.24404  13.67978 B    119    0.00000
  349  349 N120 A    -44.45202  -2.30249  11.36722 B    120    0.00000
  350  350 N121 A    -44.70517   1.45291  10.76276 B    121    0.00000
  351  351 N122 A    -46.64454   3.10283   7.95451 B    122    0.00000
  352  352 N123 A    -46.57990   6.68749   6.70776 B    123    0.00000
  353  353 N124 A    -48.88546   8.53912   4.25484 B    124    0.00000
  354  354 N125 A    -48.06313  11.30329   1.75244 B    125    0.00000
  355  355 N126 A    -47.38409  14.72667   3.25692 B    126    0.00000
  356  356 N127 A    -49.70538  17.62178   2.47007 B    127    0.00000
  357  357 N128 A    -47.36558  19.00249  -0.19656 B    128    0.00000
  358  358 N129 A    -47.06257  15.46008  -1.54534 B    129    0.00000
  359  359 N130 A    -50.84214  15.55600  -2.06951 B    130    0.00000
  360  360 N131 A    -50.37640  18.22903  -4.76308 B    131    0.00000
  361  361 N132 A    -47.00489  17.00796  -6.06623 B    132    0.00000
  362  362 N133 A    -48.40949  15.18522  -9.10003 B    133    0.00000
  363  363 N134 A    -47.09953  11.84286  -7.77580 B    134    0.00000
  364  364 N135 A    -47.26892  10.70406  -4.14649 B    135    0.00000
  365  365 N136 A    -45.98942   7.59740  -2.36683 B    136    0.00000
  366  366 N137 A    -46.51441   5.41798   0.69311 B    137    0.00000
  367  367 N138 A    -43.73091   3.63200   2.58681 B    138    0.00000
  368  368 N139 A    -43.78341   0.33791   4.48289 B    139    0.00000
  369  369 N140 A    -41.35964   0.75823   7.36606 B    140    0.00000
  370  370 N141 A    -40.85698  -2.84944   8.39899 B    141    0.00000
  371  371 N142 A    -38.08165  -3.19687  10.97680 B    142    0.00000
  372  372 N143 A    -35.99982  -6.27958  11.77351 B    143    0.00000
  373  373 N144 A    -36.08481  -9.08879   9.21015 B    144    0.00000
  374  374 N145 A    -34.16339 -11.04642   6.57538 B    145    0.00000
  375  375 N146 A    -33.89596 -10.33695   2.83944 B    146    0.00000
  376  376 N147 A    -34.58779 -13.72152   1.22971 B    147    0.00000
  377  377 N148 A    -37.08793 -15.68980   3.31445 B    148    0.00000
  378  378 N149 A    -39.14766 -12.70818   4.46999 B    149    0.00000
  379  379 N150 A    -42.11599 -11.05217   2.79281 B    150    0.00000
  380  380 N151 A    -43.30909  -7.48032   2.65212 B    151    0.00000
  381  381 N152 A    -46.82577  -6.79496   1.41487 B    152    0.00000
  382  382 N153 A    -48.52946  -3.48221   0.66939 B    153    0.00000
  383  383 N154 A    -52.20497  -3.04040   1.54670 B    154    0.00000
  384  384 N155 A    -53.11555   0.26762  -0.09551 B    155    0.00000
  385  385 N156 A    -56.16448   0.83196   2.10672 B    156    0.00000
  386  386 N157 A    -56.66433  -2.93244   2.33741 B    157    0.00000
  387  387 N158 A    -56.82409  -4.57556  -1.09058 B    158    0.00000
  388  388 N159 A    -53.49058  -6.31891  -1.69340 B    159    0.00000
  389  389 N160 A    -52.01941  -4.25594  -4.54171 B    160    0.00000
  390  390 N161 A    -48.67411  -5.58847  -5.76996 B    161    0.00000
  391  391 N162 A    -46.58768  -5.40910  -8.92508 B    162    0.00000
  392  392 N163 A    -45.88416  -1.65074  -8.87615 B    163    0.00000
  393  393 N164 A    -43.27696  -1.63496  -6.11314 B    164    0.00000
  394  394 N165 A    -39.51698  -1.33998  -5.70473 B    165    0.00000
  395  395 N166 A    -37.75132  -2.57254  -2.58702 B    166    0.00000
  396  396 N167 A    -34.89735  -1.10211  -0.54637 B    167    0.00000
  397  397 N168 A    -33.63555  -2.97678   2.52661 B    168    0.00000
  398  398 N169 A    -31.03676  -1.71087   4.97103 B    169    0.00000
  399  399 N170 A    -28.09439  -3.64477   6.37596 B    170    0.00000
  400  400 N171 A    -27.81688  -5.37544   9.75321 B    171    0.00000
  401  401 N172 A    -27.44945  -3.17922  12.86167 B    172    0.00000
  402  402 N173 A    -24.49340  -3.41564  15.21892 B    173    0.00000
  403  403 N174 A    -26.36581  -3.09718  18.50623 B    174    0.00000
  404  404 N175 A    -29.12480  -5.36269  17.21196 B    175    0.00000
  405  405 N176 A    -27.89503  -6.90379  13.89920 B    176    0.00000
  406  406 N177 A    -31.35687  -6.56539  12.37033 B    177    0.00000
  407  407 N178 A    -32.48568  -5.84632   8.80865 B    178    0.00000
  408  408 N179 A    -34.66905  -2.88667   7.83592 B    179    0.00000
  409  409 N180 A    -37.14552  -3.25838   4.97231 B    180    0.00000
  410  410 N181 A    -38.84258  -0.67193   2.76638 B    181    0.00000
  411  411 N182 A    -41.07886  -0.75794  -0.29272 B    182    0.00000
  412  412 N183 A    -42.13628   1.98028  -2.71770 B    183    0.00000
  413  413 N184 A    -45.73770   1.78309  -3.91606 B    184    0.00000
  414  414 N185 A    -45.99843   3.82357  -7.12706 B    185    0.00000
  415  415 N186 A    -49.43571   4.79995  -8.45232 B    186    0.00000
  416  416 N187 A    -50.96580   7.86723 -10.07943 B    187    0.00000
  417  417 N188 A    -51.99440  11.10327  -8.38698 B    188    0.00000
  418  418 N189 A    -55.64610  10.31201  -9.16209 B    189    0.00000
  419  419 N190 A    -55.47137   7.07681  -7.15727 B    190    0.00000
  420  420 N191 A    -53.63076   8.31133  -4.05154 B    191    0.00000
  421  421 N192 A    -56.18402  10.89516  -2.88800 B    192    0.00000
  422  422 N193 A    -59.24188   8.63317  -2.94163 B    193    0.00000
  423  423 N194 A    -58.64159   6.96187   0.42243 B    194    0.00000
  424  424 N195 A    -57.79764   7.47635   4.09603 B    195    0.00000
  425  425 N196 A    -57.27192   4.42328   6.30361 B    196    0.00000
  426  426 N197 A    -53.84606   3.58147   4.88207 B    197    0.00000
  427  427 N198 A    -52.19947   0.38967   6.09283 B    198    0.00000
  428  428 N199 A    -49.19791  -1.82803   5.46797 B    199    0.00000
  429  429 N200 A    -49.60470  -5.51820   6.33621 B    200    0.00000
  430  430 N201 A    -46.47703  -7.65723   6.62885 B    201    0.00000
  431  431 N202 A    -46.23207 -11.44567   6.55376 B    202    0.00000
  432  432 N203 A    -42.91804 -13.10508   7.31135 B    203    0.00000
  433  433 N204 A    -41.48881 -16.32405   8.69970 B    204    0.00000
  434  434 N205 A    -40.47740 -14.58334  11.91650 B    205    0.00000
  435  435 N206 A    -43.99120 -13.45323  12.80357 B    206    0.00000
  436  436 N207 A    -46.71075 -15.71714  14.20172 B    207    0.00000
  437  437 N208 A    -49.39701 -13.51214  12.71794 B    208    0.00000
  438  438 N209 A    -48.90579 -10.82969  10.09994 B    209    0.00000
  439  439 N210 A    -48.44460  -7.30894  11.50451 B    210    0.00000
  440  440 N211 A    -50.67424  -4.34331  10.57161 B    211    0.00000
  441  441 N212 A    -49.60936  -0.78225  11.43564 B    212    0.00000
  442  442 N213 A    -51.12373   2.20595   9.55035 B    213    0.00000
  443  443 N214 A    -52.04779   5.91085   9.75316 B    214    0.00000
  444  444 N215 A    -55.19802   7.94898   9.16672 B    215    0.00000
  445  445 N216 A    -54.79524  10.57661   6.45767 B    216    0.00000
  446  446 N217 A    -54.23422  13.76273   8.44441 B    217    0.00000
  447  447 N218 A    -55.69537  13.85584  11.94666 B    218    0.00000
  448  448 N219 A    -53.38523  14.25356  14.94277 B    219    0.00000
  449  449 O1   A     64.23809  22.43492   8.04649 C    1      0.00000
  450  450 O2   A     66.51539  23.43205  10.91850 C    2      0.00000
  451  451 O3   A     65.11923  20.75867  13.22660 C    3      0.00000
  452  452 O4   A     66.93352  21.55004  16.47542 C    4      0.00000
  453  453 O5   A     68.02463  18.69024  18.73798 C    5      0.00000
  454  454 O6   A     70.56152  18.01489  21.48599 C    6      0.00000
  455  455 O7   A     68.83628  17.18256  24.77579 C    7      0.00000
  456  456 O8   A     71.30339  18.11193  27.52656 C    8      0.00000
  457  457 O9   A     73.41244  15.13530  28.58189 C    9      0.00000
  458  458 O10  A     77.15924  15.37529  28.01795 C    10     0.00000
  459  459 O11  A     78.80886  14.49675  31.31906 C    11     0.00000
  460  460 O12  A     82.56314  15.18085  31.36215 C    12     0.00000
  461  461 O13  A     84.15873  14.93172  27.88979 C    13     0.00000
  462  462 O14  A     86.12121  11.65582  28.17848 C    14     0.00000
  463  463 O15  A     89.80526  12.51798  27.96360 C    15     0.00000
  464  464 O16  A     92.57515  10.32102  26.57304 C    16     0.00000
  465  465 O17  A     96.24948  10.33013  25.73394 C    17     0.00000
  466  466 O18  A     97.53964   9.92614  22.19420 C    18     0.00000
  467  467 O19  A    101.07486   8.73073  22.38915 C    19     0.00000
  468  468 O20  A    102.74912   9.74001  19.22384 C    20     0.00000
  469  469 O21  A    100.30795  10.88286  16.60228 C    21     0.00000
  470  470 O22  A     99.92240  13.58807  14.04076 C    22     0.00000
  471  471 O23  A    103.21030  14.03852  12.22285 C    23     0.00000
  472  472 O24  A    102.43626  15.60914   8.86340 C    24     0.00000
  473  473 O25  A    104.97066  16.31873   6.15123 C    25     0.00000
  474  474 O26  A    105.79343  19.92530   6.90893 C    26     0.00000
  475  475 O27  A    106.81892  20.71851   3.30509 C    27     0.00000
  476  476 O28  A    106.71903  19.42308  -0.27314 C    28     0.00000
  477  477 O29  A    110.31787  18.21062  -0.41851 C    29     0.00000
  478  478 O30  A    111.37741  14.71194  -1.39303 C    30     0.00000
  479  479 O31  A    114.20413  13.59911   0.87468 C    31     0.00000
  480  480 O32  A    116.45255  10.60600   1.54552 C    32     0.00000
  481  481 O33  A    117.36866   8.85288   4.80460 C    33     0.00000
  482  482 O34  A    118.44624  11.87655   6.87321 C    34     0.00000
  483  483 O35  A    117.43727  13.50209  10.15170 C    35     0.00000
  484  484 O36  A    115.35918  16.67042   9.73931 C    36     0.00000
  485  485 O37  A    114.40130  19.20928  12.38689 C    37     0.00000
  486  486 O38  A    111.53823  21.65777  11.96379 C    38     0.00000
  487  487 O39  A    109.96400  24.45400  13.98239 C    39     0.00000
  488  488 O40  A    106.25820  24.43214  13.12999 C    40     0.00000
  489  489 O41  A    102.90974  23.63971  14.70353 C    41     0.00000
  490  490 O42  A    102.47836  20.05225  15.85749 C    42     0.00000
  491  491 O43  A    100.50235  18.07854  18.33178 C    43     0.00000
  492  492 O44  A    102.84799  17.60287  21.30203 C    44     0.00000
  493  493 O45  A    103.33869  13.97564  22.22077 C    45     0.00000
  494  494 O46  A    101.48772  12.44484  25.17431 C    46     0.00000
  495  495 O47  A     98.90957  15.22194  24.99148 C    47     0.00000
  496  496 O48  A     95.35838  15.20591  26.35526 C    48     0.00000
  497  497 O49  A     93.24625  14.67402  23.23693 C    49     0.00000
  498  498 O50  A     89.56108  15.08779  24.04985 C    50     0.00000
  499  499 O51  A     87.34090  12.16794  23.08591 C    51     0.00000
  500  500 O52  A     83.99719  13.55052  21.99555 C    52     0.00000
  501  501 O53  A     80.94306  11.37298  21.71142 C    53     0.00000
  502  502 O54  A     78.54423  11.94253  18.83971 C    54     0.00000
  503  503 O55  A     75.35249   9.92212  18.71157 C    55     0.00000
  504  504 O56  A     75.81141   7.89108  21.86767 C    56     0.00000
  505  505 O57  A     74.02883   4.69441  22.86485 C    57     0.00000
  506  506 O58  A     73.42336   3.47458  26.41360 C    58     0.00000
  507  507 O59  A     72.92588  -0.07017  27.67191 C    59     0.00000
  508  508 O60  A     69.28216  -0.10438  28.73393 C    60     0.00000
  509  509 O61  A     67.02562   0.77916  25.80095 C    61     0.00000
  510  510 O62  A     67.65161   2.70880  22.59057 C    62     0.00000
  511  511 O63  A     68.54941   6.13914  23.92215 C    63     0.00000
  512  512 O64  A     70.74414   8.19162  21.60720 C    64     0.00000
  513  513 O65  A     72.63956  11.20942  22.92944 C    65     0.00000
  514  514 O66  A     73.62416  14.05651  20.61129 C    66     0.00000
  515  515 O67  A     76.58613  16.27354  21.47962 C    67     0.00000
  516  516 O68  A     78.81241  17.61018  18.71202 C    68     0.00000
  517  517 O69  A     79.23144  21.14472  20.03011 C    69     0.00000
  518  518 O70  A     81.14359  23.82539  18.17416 C    70     0.00000
  519  519 O71  A     84.74756  23.92543  19.34935 C    71     0.00000
  520  520 O72  A     87.59453  26.43944  19.21330 C    72     0.00000
  521  521 O73  A     89.88223  26.24503  16.17842 C    73     0.00000
  522  522 O74  A     92.75050  27.84136  18.10289 C    74     0.00000
  523  523 O75  A     95.67711  27.33169  15.72460 C    75     0.00000
  524  524 O76  A     95.04945  23.89254  14.27783 C    76     0.00000
  525  525 O77  A     93.09519  20.75758  14.93059 C    77     0.00000
  526  526 O78  A     94.06843  17.08954  14.90923 C    78     0.00000
  527  527 O79  A     90.85705  15.29017  13.97835 C    79     0.00000
  528  528 O80  A     90.61513  11.51463  14.01643 C    80     0.00000
  529  529 O81  A     87.87553   8.89554  14.03104 C    81     0.00000
  530  530 O82  A     87.41364   5.18908  13.31561 C    82     0.00000
  531  531 O83  A     83.83491   4.90559  11.95927 C    83     0.00000
  532  532 O84  A     83.43891   1.84710   9.68131 C    84     0.00000
  533  533 O85  A     80.08438   3.25169   8.52488 C    85     0.00000
  534  534 O86  A     80.49305   6.60901   6.80614 C    86     0.00000
  535  535 O87  A     78.52442   8.75427   9.21656 C    87     0.00000
  536  536 O88  A     81.08846  11.56034   9.40928 C    88     0.00000
  537  537 O89  A     80.83291  13.65315   6.27816 C    89     0.00000
  538  538 O90  A     82.76501  16.85387   6.80208 C    90     0.00000
  539  539 O91  A     83.31829  20.02244   8.74694 C    91     0.00000
  540  540 O92  A     82.08460  23.61898   8.68072 C    92     0.00000
  541  541 O93  A     85.04202  25.87063   9.76882 C    93     0.00000
  542  542 O94  A     84.19415  29.53922  10.09552 C    94     0.00000
  543  543 O95  A     84.02892  32.64165  12.24468 C    95     0.00000
  544  544 O96  A     80.46139  33.39054  13.31636 C    96     0.00000
  545  545 O97  A     78.61840  30.57228  11.48358 C    97     0.00000
  546  546 O98  A     76.00133  32.94171  10.09768 C    98     0.00000
  547  547 O99  A     75.78496  35.54549   7.43109 C    99     0.00000
  548  548 O100 A     77.81545  38.80702   7.66793 C    100    0.00000
  549  549 O101 A     80.96299  36.61140   7.61665 C    101    0.00000
  550  550 O102 A     82.01856  33.89753   5.27412 C    102    0.00000
  551  551 O103 A     82.19460  30.20425   6.13721 C    103    0.00000
  552  552 O104 A     83.94613  27.16715   4.70790 C    104    0.00000
  553  553 O105 A     81.99573  23.95891   4.17724 C    105    0.00000
  554  554 O106 A     83.34838  20.54502   3.22080 C    106    0.00000
  555  555 O107 A     80.88856  17.76731   2.37550 C    107    0.00000
  556  556 O108 A     81.85285  14.35496   1.20053 C    108    0.00000
  557  557 O109 A     78.91825  12.84189  -0.73686 C    109    0.00000
  558  558 O110 A     80.50773   9.57934  -1.69710 C    110    0.00000
  559  559 O111 A     80.95298   9.94096  -5.39578 C    111    0.00000
  560  560 O112 A     82.61717  13.40004  -5.37342 C    112    0.00000
  561  561 O113 A     83.89896  15.80576  -2.69744 C    113    0.00000
  562  562 O114 A     82.78693  19.43036  -3.07721 C    114    0.00000
  563  563 O115 A     83.81859  22.55172  -1.15736 C    115    0.00000
  564  564 O116 A     82.10165  25.95048  -1.16666 C    116    0.00000
  565  565 O117 A     82.78771  29.28861   0.50325 C    117    0.00000
  566  566 O118 A     79.47508  31.14531   0.72416 C    118    0.00000
  567  567 O119 A     77.81565  33.39022   3.24960 C    119    0.00000
  568  568 O120 A     75.88262  30.43985   4.56849 C    120    0.00000
  569  569 O121 A     73.09856  30.59203   7.12489 C    121    0.00000
  570  570 O122 A     73.57451  27.30131   9.00860 C    122    0.00000
  571  571 O123 A     71.08107  25.93159  11.47273 C    123    0.00000
  572  572 O124 A     72.16909  25.65963  15.07227 C    124    0.00000
  573  573 O125 A     72.49113  21.88728  14.62430 C    125    0.00000
  574  574 O126 A     73.47773  21.11089  11.03964 C    126    0.00000
  575  575 O127 A     73.61401  17.67022   9.44942 C    127    0.00000
  576  576 O128 A     73.00489  16.06547   6.09037 C    128    0.00000
  577  577 O129 A     69.65964  14.43548   5.53529 C    129    0.00000
  578  578 O130 A     69.24757  11.22774   3.57654 C    130    0.00000
  579  579 O131 A     65.86956  10.20696   2.18852 C    131    0.00000
  580  580 O132 A     64.25799   8.41811  -0.75822 C    132    0.00000
  581  581 O133 A     63.16171  10.41497  -3.74344 C    133    0.00000
  582  582 O134 A     60.30713   8.31414  -5.38794 C    134    0.00000
  583  583 O135 A     61.74649   9.36545  -8.73014 C    135    0.00000
  584  584 O136 A     65.27782   8.33798  -9.76602 C    136    0.00000
  585  585 O137 A     64.49424   5.50943  -7.35159 C    137    0.00000
  586  586 O138 A     67.61682   6.20417  -5.38767 C    138    0.00000
  587  587 O139 A     68.40585   7.49061  -1.92085 C    139    0.00000
  588  588 O140 A     69.53271  11.07719  -2.42777 C    140    0.00000
  589  589 O141 A     71.33841  13.26228   0.12030 C    141    0.00000
  590  590 O142 A     69.87429  16.78034   0.09688 C    142    0.00000
  591  591 O143 A     71.92200  19.21490   2.14458 C    143    0.00000
  592  592 O144 A     69.26598  21.78756   2.97076 C    144    0.00000
  593  593 O145 A     69.15032  20.63589   6.56738 C    145    0.00000
  594  594 O146 A     72.56359  22.29225   6.94163 C    146    0.00000
  595  595 O147 A     71.94142  25.83474   5.75484 C    147    0.00000
  596  596 O148 A     68.98221  27.99261   4.83219 C    148    0.00000
  597  597 O149 A     70.39882  29.96572   1.90013 C    149    0.00000
  598  598 O150 A     73.74872  30.17178   0.12802 C    150    0.00000
  599  599 O151 A     74.46830  33.45591  -1.63479 C    151    0.00000
  600  600 O152 A     77.58752  35.41136  -2.56932 C    152    0.00000
  601  601 O153 A     79.66710  32.22897  -2.65198 C    153    0.00000
  602  602 O154 A     83.18162  33.04825  -3.85083 C    154    0.00000
  603  603 O155 A     84.64660  29.52672  -4.58330 C    155    0.00000
  604  604 O156 A     83.55765  25.90644  -5.53189 C    156    0.00000
  605  605 O157 A     86.16701  23.00489  -5.78181 C    157    0.00000
  606  606 O158 A     84.98430  19.34556  -6.72213 C    158    0.00000
  607  607 O159 A     87.38946  16.23795  -6.37837 C    159    0.00000
  608  608 O160 A     87.48327  12.44293  -5.66235 C    160    0.00000
  609  609 O161 A     86.18248  12.01753  -2.10141 C    161    0.00000
  610  610 O162 A     88.43903  12.01787   0.95297 C    162    0.00000
  611  611 O163 A     86.70154   9.42230   3.08763 C    163    0.00000
  612  612 O164 A     87.38927   6.44455   0.82064 C    164    0.00000
  613  613 O165 A     86.66247   3.32712   2.85875 C    165    0.00000
  614  614 O166 A     87.68209  -0.27368   2.17391 C    166    0.00000
  615  615 O167 A     87.24149  -2.74211   5.03554 C    167    0.00000
  616  616 O168 A     86.00148  -5.67177   2.96130 C    168    0.00000
  617  617 O169 A     87.44535  -7.83316   5.72670 C    169    0.00000
  618  618 O170 A     84.43905  -8.38874   8.01059 C    170    0.00000
  619  619 O171 A     86.13590  -6.63317  10.87732 C    171    0.00000
  620  620 O172 A     89.66429  -6.56616  12.33748 C    172    0.00000
  621  621 O173 A     90.44997  -3.41744  10.32386 C    173    0.00000
  622  622 O174 A     88.42021  -0.40132  11.60960 C    174    0.00000
  623  623 O175 A     90.34411   2.00718   9.29835 C    175    0.00000
  624  624 O176 A     91.38565   4.90825  11.53075 C    176    0.00000
  625  625 O177 A     91.12242   8.13567   9.52508 C    177    0.00000
  626  626 O178 A     93.05151  11.18483  10.61645 C    178    0.00000
  627  627 O179 A     93.03649  14.77384   9.47088 C    179    0.00000
  628  628 O180 A     95.01716  17.84820  10.46146 C    180    0.00000
  629  629 O181 A     93.81268  21.31096   9.45771 C    181    0.00000
  630  630 O182 A     95.94174  24.41544   9.81834 C    182    0.00000
  631  631 O183 A     95.21878  27.90355   8.54948 C    183    0.00000
  632  632 O184 A     97.99920  30.42152   7.98373 C    184    0.00000
  633  633 O185 A     98.43269  33.66308   5.98045 C    185    0.00000
  634  634 O186 A     95.44717  33.12895   3.75524 C    186    0.00000
  635  635 O187 A     95.65969  29.46565   2.94405 C    187    0.00000
  636  636 O188 A     93.98919  26.31101   4.17089 C    188    0.00000
  637  637 O189 A     95.92888  23.06066   4.22468 C    189    0.00000
  638  638 O190 A     94.55136  19.58730   4.91372 C    190    0.00000
  639  639 O191 A     96.65117  16.51588   5.64369 C    191    0.00000
  640  640 O192 A     95.31662  12.97476   5.71471 C    192    0.00000
  641  641 O193 A     95.95683   9.23515   6.15339 C    193    0.00000
  642  642 O194 A     94.02816   5.94534   6.25319 C    194    0.00000
  643  643 O195 A     95.46923   3.24931   8.46451 C    195    0.00000
  644  644 O196 A     94.43239  -0.32501   9.28788 C    196    0.00000
  645  645 O197 A     94.20856  -0.95037  13.01560 C    197    0.00000
  646  646 O198 A     93.65637  -3.77938  15.48453 C    198    0.00000
  647  647 O199 A     93.61548  -2.12275  18.91844 C    199    0.00000
  648  648 O200 A     90.39942  -2.15236  20.92908 C    200    0.00000
  649  649 O201 A     89.42331   1.54396  21.10477 C    201    0.00000
  650  650 O202 A     92.16390   4.12944  21.34174 C    202    0.00000
  651  651 O203 A     95.16805   5.37804  19.42502 C    203    0.00000
  652  652 O204 A     97.93074   2.99102  18.37310 C    204    0.00000
  653  653 O205 A    101.64914   3.37869  18.97339 C    205    0.00000
  654  654 O206 A    103.24432   3.54196  15.51786 C    206    0.00000
  655  655 O207 A    104.04548   6.43531  13.20868 C    207    0.00000
  656  656 O208 A    101.79352   8.01349  10.58320 C    208    0.00000
  657  657 O209 A    103.08663  10.14987   7.76706 C    209    0.00000
  658  658 O210 A    100.10845  12.39422   7.11394 C    210    0.00000
  659  659 O211 A    100.67693  13.53552   3.53043 C    211    0.00000
  660  660 O212 A     98.86462  16.61473   2.21968 C    212    0.00000
  661  661 O213 A     95.64072  16.38264   0.30466 C    213    0.00000
  662  662 O214 A     94.90127  19.90848  -0.86705 C    214    0.00000
  663  663 O215 A     95.63826  23.54786  -0.22954 C    215    0.00000
  664  664 O216 A     92.90565  26.07154  -0.76150 C    216    0.00000
  665  665 O217 A     93.54869  29.70109  -1.73519 C    217    0.00000
  666  666 O218 A     90.87069  31.22992   0.43641 C    218    0.00000
  667  667 O219 A     91.92693  33.91120   2.85217 C    219    0.00000
  668  668 O220 A     88.95682  33.38806   5.16928 C    220    0.00000
  669  669 O221 A     89.36215  34.21039   8.87355 C    221    0.00000
  670  670 O222 A     88.59807  31.08404  10.92032 C    222    0.00000
  671  671 O223 A     88.15017  30.75273  14.64819 C    223    0.00000
  672  672 O224 A     85.45024  28.14619  15.39586 C    224    0.00000
  673  673 O225 A     84.32729  24.90348  13.77647 C    225    0.00000
  674  674 O226 A     81.98694  21.91258  13.89258 C    226    0.00000
  675  675 O227 A     81.43510  18.56482  12.19819 C    227    0.00000
  676  676 O228 A     78.73636  17.17135   9.91262 C    228    0.00000
  677  677 O229 A     76.83593  13.95675  10.45633 C    229    0.00000
  678  678 O230 A     74.83845  12.02443   7.86724 C    230    0.00000
  679  679 O231 A     71.61278  11.02257   9.56332 C    231    0.00000
  680  680 O232 A     68.98872   9.14286   7.55288 C    232    0.00000
  681  681 O233 A     65.20426   8.96352   7.75637 C    233    0.00000
  682  682 O234 A     63.74729   6.20005   9.75554 C    234    0.00000
  683  683 O235 A     60.49845   4.91043   8.21930 C    235    0.00000
  684  684 O236 A     57.99414   2.24208   9.27844 C    236    0.00000
  685  685 O237 A     59.88894   1.29749  12.44777 C    237    0.00000
  686  686 O238 A     58.66035   2.38994  15.92377 C    238    0.00000
  687  687 O239 A     61.50494   4.59304  17.23581 C    239    0.00000
  688  688 O240 A     62.65841   8.12558  18.01590 C    240    0.00000
  689  689 O241 A     65.23473   9.89763  20.31213 C    241    0.00000
  690  690 O242 A     65.19561  13.23825  18.36268 C    242    0.00000
  691  691 O243 A     62.56901  12.80772  15.50813 C    243    0.00000
  692  692 O244 A     62.86076  10.26994  12.63721 C    244    0.00000
  693  693 O245 A     66.59553  10.53438  12.16317 C    245    0.00000
  694  694 O246 A     69.81279   9.50509  13.94806 C    246    0.00000
  695  695 O247 A     71.82533   6.78075  12.25586 C    247    0.00000
  696  696 O248 A     74.48794   4.64633  13.86780 C    248    0.00000
  697  697 O249 A     76.97761   5.48773  16.60841 C    249    0.00000
  698  698 O250 A     80.00836   7.71518  16.28834 C    250    0.00000
  699  699 O251 A     82.89663   9.38790  18.10333 C    251    0.00000
  700  700 O252 A     85.96995  11.36525  17.16603 C    252    0.00000
  701  701 O253 A     89.12789  12.69336  18.79024 C    253    0.00000
  702  702 O254 A     90.07998  16.38295  18.77656 C    254    0.00000
  703  703 O255 A     93.32609  17.96902  19.91967 C    255    0.00000
  704  704 O256 A     94.90688  21.32786  19.23669 C    256    0.00000
  705  705 O257 A     98.25853  22.17671  17.74120 C    257    0.00000
  706  706 O258 A    100.95891  24.27121  19.37647 C    258    0.00000
  707  707 O259 A    104.17992  25.68098  17.98585 C    259    0.00000
  708  708 O260 A    106.98276  23.23639  18.71500 C    260    0.00000
  709  709 O261 A    110.22156  21.89220  17.25659 C    261    0.00000
  710  710 O262 A    110.62030  18.34502  15.95819 C    262    0.00000
  711  711 O263 A    113.49640  16.25564  14.62371 C    263    0.00000
  712  712 O264 A    111.98878  14.05756  11.91728 C    264    0.00000
  713  713 O265 A    113.82426  10.96275  10.68706 C    265    0.00000
  714  714 O266 A    113.47858  10.17171   6.99878 C    266    0.00000
  715  715 O267 A    113.56325   6.79990   5.24525 C    267    0.00000
  716  716 O268 A    115.63369   5.86001   2.22964 C    268    0.00000
  717  717 O269 A    112.32971   5.65997   0.36643 C    269    0.00000
  718  718 O270 A    111.36225   9.23275   1.21234 C    270    0.00000
  719  719 O271 A    108.95825   8.64114   4.08943 C    271    0.00000
  720  720 O272 A    109.31057   9.67348   7.73339 C    272    0.00000
  721  721 O273 A    109.46256   7.21526  10.63216 C    273    0.00000
  722  722 O274 A    110.22073   8.39609  14.16688 C    274    0.00000
  723  723 O275 A    109.80442  12.06650  15.12228 C    275    0.00000
  724  724 O276 A    111.68749  13.52414  18.10926 C    276    0.00000
  725  725 O277 A    110.24140  16.53142  19.97405 C    277    0.00000
  726  726 O278 A    112.51722  19.02062  21.68993 C    278    0.00000
  727  727 O279 A    110.32125  20.16814  24.54690 C    279    0.00000
  728  728 O280 A    108.80443  16.89810  25.74421 C    280    0.00000
  729  729 O281 A    111.37397  16.10798  28.44278 C    281    0.00000
  730  730 O282 A    114.99834  16.91353  29.26440 C    282    0.00000
  731  731 O283 A    116.16726  13.79706  27.42021 C    283    0.00000
  732  732 O284 A    114.42648  14.95195  24.24814 C    284    0.00000
  733  733 O285 A    116.24664  18.26447  24.47033 C    285    0.00000
  734  734 O286 A    119.58782  16.45643  24.43158 C    286    0.00000
  735  735 O287 A    118.71497  14.29029  21.46212 C    287    0.00000
  736  736 O288 A    117.62211  17.38358  19.56054 C    288    0.00000
  737  737 O289 A    120.86858  19.13220  20.47530 C    289    0.00000
  738  738 O290 A    122.98408  16.22276  19.25175 C    290    0.00000
  739  739 O291 A    120.81857  15.64624  16.18053 C    291    0.00000
  740  740 O292 A    120.76613  11.93180  16.97478 C    292    0.00000
